# Supplementary material for: Analysis of Proteolytic Processes and Enzymatic Activities in the Generation of Huntingtin N-Terminal Fragments in an HEK293 Cell Model
Source: PLoS One. 2012 Dec 7;7(12):e50750. doi: 10.1371/journal.pone.0050750 (PMC3517621; doi:10.1371/journal.pone.0050750)
Supplement: Table S2 — List of protease genes in which mRNA expression was specifically detected in the HEK293 cells as compared to the mouse L cells. (XLS) [file pone.0050750.s002.xls]

## Sheet: Sheet1
Candidates
ABHD7
ABHD9
ACE2
ACY1L2
ADAM12
ADAM20
ADAM22
ADAMTS13
ADAMTS15
ADAMTS17
ADAMTS8
ADAMTS9
AFG3L2
AGBL2
AGBL4
ARTS-1
ASAH1
AZU1
BACE2
C20orf135 = LOC140701
CAPN11
CAPN13
CAPN14
CASP10
CASP5
CAST
CELSR2
CFD
CPA3
CPA5
CPO
CPS1
CPXM
CTSC
CTSL2
CTSS
DHH
DKFZP586H2123 = RAMP
DPP4
DPYSL4
EIF3S3
EIF3S5
ELA2
ELA2B = RP11-265F14.2
EMR2
ENST00000333605 = USP27x
ESD
F10
FAP
FLJ90650 = LVRN = APQ
FOLH1
GGH
GGT2
GGTL3
GGTL4
GGTLA1
GLT28D1 = ALG13
GPR64
GZMH
GZMK
HABP2
HM13 = impas1
HP
HPR
JOSD2
KEL
KLK13
KLK2
KLK3
KLK5
KLK6
KLK8
KLKB1
LOC136242
LOC138652
LOC339105 = POLS3
LPA
LPHN2
LRAP = ERAP
LRDD
MAP1D
MFI2
MMP12
MMP13
MMP15
MMP16
MMP23B
MMP25
MMP26
MMP27
MMP8
MPN2
MYSM1 = 2A-DUB
NAALADL1
NAPSB
NDRG3
NLGN2
NLGN4Y
OTUD1 = DUBA7
OTUD3 = DUBA4
OTUD7A = Cezanne2
PARL
PCSK1
PDDC1
PFAS
PLAU
PPGB
PRSS1 = TRY
PRSS16
PRSS21
PRSS33
QPCT
REN
RHBDL2
SHH
TF
TFR2
TINAG
TLL1
TMPRSS11B
TMPRSS11D
TMPRSS12
TMPRSS9
TPSD1
USP26
USP35
USP51
USP6
YOD1
