# Supplementary material for: Analysis of Proteolytic Processes and Enzymatic Activities in the Generation of Huntingtin N-Terminal Fragments in an HEK293 Cell Model
Source: PLoS One. 2012 Dec 7;7(12):e50750. doi: 10.1371/journal.pone.0050750 (PMC3517621; doi:10.1371/journal.pone.0050750)
Supplement: Data File S1 — Excel spreadsheets of raw data for expression profile of the HEK293 cells. See Methods for an explanation of how the data were analyzed. (XLS) [file pone.0050750.s012.xls]

## Sheet: Neg. ctrls
FeatureNum	Row	Col	accessions	chr_coord	ControlType	ProbeName	GeneName	SystematicName		gProcessedSignal	gProcessedSigError
556	7	46			-1	(-)3xSLv1	NegativeControl	NegativeControl		4.41115	4.39122
775	10	10			-1	(-)3xSLv1	NegativeControl	NegativeControl		4.20956	4.19053
824	10	59			-1	(-)3xSLv1	NegativeControl	NegativeControl		4.57117	4.5505
1408	17	48			-1	(-)3xSLv1	NegativeControl	NegativeControl		4.33848	4.31887
1778	21	78			-1	(-)3xSLv1	NegativeControl	NegativeControl		4.72732	4.70594
2154	26	29			-1	(-)3xSLv1	NegativeControl	NegativeControl		4.07254	4.05425
2240	27	30			-1	(-)3xSLv1	NegativeControl	NegativeControl		4.06805	4.04966
2370	28	75			-1	(-)3xSLv1	NegativeControl	NegativeControl		4.6168	4.59592
2391	29	11			-1	(-)3xSLv1	NegativeControl	NegativeControl		4.06729	4.0489
2911	35	21			-1	(-)3xSLv1	NegativeControl	NegativeControl		3.98149	3.96349
3154	38	9			-1	(-)3xSLv1	NegativeControl	NegativeControl		4.02708	4.00887
3270	39	40			-1	(-)3xSLv1	NegativeControl	NegativeControl		4.06052	4.04216
3350	40	35			-1	(-)3xSLv1	NegativeControl	NegativeControl		4.01314	3.99499
4064	48	69			-1	(-)3xSLv1	NegativeControl	NegativeControl		4.34474	4.3251
4080	48	85			-1	(-)3xSLv1	NegativeControl	NegativeControl		4.59823	4.57751
4481	53	61			-1	(-)3xSLv1	NegativeControl	NegativeControl		4.19161	4.17266
4641	55	51			-1	(-)3xSLv1	NegativeControl	NegativeControl		4.05851	4.04016
4686	56	11			-1	(-)3xSLv1	NegativeControl	NegativeControl		3.90545	3.88779
6457	76	82			-1	(-)3xSLv1	NegativeControl	NegativeControl		4.32882	4.30924
6480	77	20			-1	(-)3xSLv1	NegativeControl	NegativeControl		3.75739	3.74039
6527	77	67			-1	(-)3xSLv1	NegativeControl	NegativeControl		4.09209	4.07358
6832	81	32			-1	(-)3xSLv1	NegativeControl	NegativeControl		3.75339	3.73641
6844	81	44			-1	(-)3xSLv1	NegativeControl	NegativeControl		3.82883	3.81151
7279	86	54			-1	(-)3xSLv1	NegativeControl	NegativeControl		3.89535	3.87773
7371	87	61			-1	(-)3xSLv1	NegativeControl	NegativeControl		3.95752	3.93962
7400	88	5			-1	(-)3xSLv1	NegativeControl	NegativeControl		3.85244	3.83502
7754	92	19			-1	(-)3xSLv1	NegativeControl	NegativeControl		3.699	3.68226
8141	96	66			-1	(-)3xSLv1	NegativeControl	NegativeControl		3.96688	3.94893
8203	97	43			-1	(-)3xSLv1	NegativeControl	NegativeControl		3.74116	3.72424
8421	100	6			-1	(-)3xSLv1	NegativeControl	NegativeControl		3.79539	3.77824
8975	106	50			-1	(-)3xSLv1	NegativeControl	NegativeControl		3.82674	3.74233
9517	112	82			-1	(-)3xSLv1	NegativeControl	NegativeControl		4.10904	4.09046
9704	115	14			-1	(-)3xSLv1	NegativeControl	NegativeControl		3.65926	3.64271
10224	121	24			-1	(-)3xSLv1	NegativeControl	NegativeControl		3.59413	3.57786
10321	122	36			-1	(-)3xSLv1	NegativeControl	NegativeControl		10.6123	3.89423
10528	124	73			-1	(-)3xSLv1	NegativeControl	NegativeControl		4.57156	3.90105
10817	128	22			-1	(-)3xSLv1	NegativeControl	NegativeControl		11.0261	3.86302
11269	133	49			-1	(-)3xSLv1	NegativeControl	NegativeControl		3.63199	3.61556
11378	134	73			-1	(-)3xSLv1	NegativeControl	NegativeControl		3.85857	3.84111
11704	138	59			-1	(-)3xSLv1	NegativeControl	NegativeControl		3.69079	3.67587
11817	140	2			-1	(-)3xSLv1	NegativeControl	NegativeControl		4.02697	3.76742
11862	140	47			-1	(-)3xSLv1	NegativeControl	NegativeControl		3.87394	3.58847
11914	141	14			-1	(-)3xSLv1	NegativeControl	NegativeControl		6.9054	3.65393
12533	148	38			-1	(-)3xSLv1	NegativeControl	NegativeControl		3.53475	3.51896
12920	152	85			-1	(-)3xSLv1	NegativeControl	NegativeControl		3.98248	3.96447
13382	158	37			-1	(-)3xSLv1	NegativeControl	NegativeControl		4.97043	3.52064
14218	168	23			-1	(-)3xSLv1	NegativeControl	NegativeControl		6.39028	3.57961
14404	170	39			-1	(-)3xSLv1	NegativeControl	NegativeControl		3.8961	3.47863
14462	171	12			-1	(-)3xSLv1	NegativeControl	NegativeControl		5.01911	3.59091
14849	175	59			-1	(-)3xSLv1	NegativeControl	NegativeControl		4.35961	3.55992
14948	176	73			-1	(-)3xSLv1	NegativeControl	NegativeControl		6.71426	3.77542
15137	179	7			-1	(-)3xSLv1	NegativeControl	NegativeControl		4.52683	3.6431
15353	181	53			-1	(-)3xSLv1	NegativeControl	NegativeControl		26.829	5.47804
15717	185	77			-1	(-)3xSLv1	NegativeControl	NegativeControl		3.71426	3.69746
16284	192	49			-1	(-)3xSLv1	NegativeControl	NegativeControl		4.3292	3.46817
16299	192	64			-1	(-)3xSLv1	NegativeControl	NegativeControl		3.55378	3.5377
16407	194	2			-1	(-)3xSLv1	NegativeControl	NegativeControl		3.72122	3.70439
16424	194	19			-1	(-)3xSLv1	NegativeControl	NegativeControl		3.4878	3.47202
17123	202	38			-1	(-)3xSLv1	NegativeControl	NegativeControl		3.42644	3.41093
17926	211	76			-1	(-)3xSLv1	NegativeControl	NegativeControl		3.62698	3.61292
18016	212	81			-1	(-)3xSLv1	NegativeControl	NegativeControl		3.7117	3.69492
18053	213	33			-1	(-)3xSLv1	NegativeControl	NegativeControl		52.6072	7.55773
18389	217	29			-1	(-)3xSLv1	NegativeControl	NegativeControl		3.42474	3.40923
19283	227	73			-1	(-)3xSLv1	NegativeControl	NegativeControl		7.93124	3.63744
19388	229	8			-1	(-)3xSLv1	NegativeControl	NegativeControl		3.61309	3.59674
19442	229	62			-1	(-)3xSLv1	NegativeControl	NegativeControl		3.65676	3.44909
20053	236	78			-1	(-)3xSLv1	NegativeControl	NegativeControl		21.7526	4.82125
20191	238	46			-1	(-)3xSLv1	NegativeControl	NegativeControl		3.38877	3.37343
20266	239	36			-1	(-)3xSLv1	NegativeControl	NegativeControl		3.39374	3.37838
20449	241	49			-1	(-)3xSLv1	NegativeControl	NegativeControl		3.38853	3.37319
20672	244	17			-1	(-)3xSLv1	NegativeControl	NegativeControl		3.49479	3.47897
20845	246	20			-1	(-)3xSLv1	NegativeControl	NegativeControl		3.46825	3.45255
21459	253	39			-1	(-)3xSLv1	NegativeControl	NegativeControl		3.38183	3.36652
21586	254	81			-1	(-)3xSLv1	NegativeControl	NegativeControl		14.0926	4.82068
22053	260	38			-1	(-)3xSLv1	NegativeControl	NegativeControl		3.38078	3.36548
22198	262	13			-1	(-)3xSLv1	NegativeControl	NegativeControl		3.55077	3.5347
22320	263	50			-1	(-)3xSLv1	NegativeControl	NegativeControl		3.37061	3.35535
22922	270	57			-1	(-)3xSLv1	NegativeControl	NegativeControl		6.92368	3.47451
23279	274	74			-1	(-)3xSLv1	NegativeControl	NegativeControl		4.85416	3.50831
23654	279	24			-1	(-)3xSLv1	NegativeControl	NegativeControl		3.45762	3.44197
23809	281	9			-1	(-)3xSLv1	NegativeControl	NegativeControl		3.63783	3.62138
24123	284	68			-1	(-)3xSLv1	NegativeControl	NegativeControl		11.3831	3.73541
24745	292	10			-1	(-)3xSLv1	NegativeControl	NegativeControl		3.62868	3.61226
24841	293	21			-1	(-)3xSLv1	NegativeControl	NegativeControl		3.49802	3.48219
24970	294	65			-1	(-)3xSLv1	NegativeControl	NegativeControl		5.42407	3.42801
24986	294	81			-1	(-)3xSLv1	NegativeControl	NegativeControl		3.57566	3.55949
25542	301	42			-1	(-)3xSLv1	NegativeControl	NegativeControl		3.37557	3.36029
25720	303	50			-1	(-)3xSLv1	NegativeControl	NegativeControl		25.5787	4.57566
25957	306	32			-1	(-)3xSLv1	NegativeControl	NegativeControl		3.42291	3.40742
26184	309	4			-1	(-)3xSLv1	NegativeControl	NegativeControl		3.78037	3.76327
26808	316	33			-1	(-)3xSLv1	NegativeControl	NegativeControl		3.42735	3.41184
26900	317	40			-1	(-)3xSLv1	NegativeControl	NegativeControl		4.18845	3.39416
27217	321	17			-1	(-)3xSLv1	NegativeControl	NegativeControl		4.76481	3.5941
27446	323	76			-1	(-)3xSLv1	NegativeControl	NegativeControl		3.47484	3.45913
28112	331	62			-1	(-)3xSLv1	NegativeControl	NegativeControl		13.3416	4.49641
28294	333	74			-1	(-)3xSLv1	NegativeControl	NegativeControl		3.4503	3.4347
28481	336	6			-1	(-)3xSLv1	NegativeControl	NegativeControl		5.04899	3.79832
28787	339	57			-1	(-)3xSLv1	NegativeControl	NegativeControl		3.36886	3.35362
28928	341	28			-1	(-)3xSLv1	NegativeControl	NegativeControl		5.53508	3.53844
29937	353	17			-1	(-)3xSLv1	NegativeControl	NegativeControl		4.18018	3.65752
29955	353	35			-1	(-)3xSLv1	NegativeControl	NegativeControl		9.47471	3.65577
30300	357	40			-1	(-)3xSLv1	NegativeControl	NegativeControl		28.3577	5.16396
30946	365	6			-1	(-)3xSLv1	NegativeControl	NegativeControl		3.88712	3.87205
31008	365	68			-1	(-)3xSLv1	NegativeControl	NegativeControl		14.5646	3.95344
31023	365	83			-1	(-)3xSLv1	NegativeControl	NegativeControl		3.6002	3.58435
31253	368	58			-1	(-)3xSLv1	NegativeControl	NegativeControl		3.39583	3.38047
31556	372	21			-1	(-)3xSLv1	NegativeControl	NegativeControl		17.9003	4.4834
31589	372	54			-1	(-)3xSLv1	NegativeControl	NegativeControl		3.40645	3.39104
32550	383	80			-1	(-)3xSLv1	NegativeControl	NegativeControl		3.5619	3.5458
33078	390	13			-1	(-)3xSLv1	NegativeControl	NegativeControl		22.2384	5.04132
33173	391	23			-1	(-)3xSLv1	NegativeControl	NegativeControl		3.70292	3.68804
33382	393	62			-1	(-)3xSLv1	NegativeControl	NegativeControl		4.04638	3.43221
33440	394	35			-1	(-)3xSLv1	NegativeControl	NegativeControl		3.57269	3.55653
33710	397	50			-1	(-)3xSLv1	NegativeControl	NegativeControl		3.47279	3.45708
33874	399	44			-1	(-)3xSLv1	NegativeControl	NegativeControl		3.51561	3.49971
34068	401	68			-1	(-)3xSLv1	NegativeControl	NegativeControl		3.46593	3.45026
34433	406	8			-1	(-)3xSLv1	NegativeControl	NegativeControl		4.00209	3.984
34919	411	69			-1	(-)3xSLv1	NegativeControl	NegativeControl		3.49149	3.4757
35246	415	56			-1	(-)3xSLv1	NegativeControl	NegativeControl		3.49409	3.47829
36062	425	22			-1	(-)3xSLv1	NegativeControl	NegativeControl		3.86326	3.84579
36203	426	78			-1	(-)3xSLv1	NegativeControl	NegativeControl		3.62036	3.60399
36551	431	1			-1	(-)3xSLv1	NegativeControl	NegativeControl		4.35975	4.29099
36652	432	17			-1	(-)3xSLv1	NegativeControl	NegativeControl		3.97188	3.95393
36762	433	42			-1	(-)3xSLv1	NegativeControl	NegativeControl		3.6518	3.63534
36952	435	62			-1	(-)3xSLv1	NegativeControl	NegativeControl		3.54204	3.52602
37006	436	31			-1	(-)3xSLv1	NegativeControl	NegativeControl		3.78575	3.76864
37336	440	21			-1	(-)3xSLv1	NegativeControl	NegativeControl		3.95143	3.93357
37945	447	35			-1	(-)3xSLv1	NegativeControl	NegativeControl		3.79722	3.78005
38229	450	64			-1	(-)3xSLv1	NegativeControl	NegativeControl		3.5953	3.57904
38350	452	15			-1	(-)3xSLv1	NegativeControl	NegativeControl		4.12821	4.10956
39140	461	40			-1	(-)3xSLv1	NegativeControl	NegativeControl		3.81158	3.79439
39192	462	7			-1	(-)3xSLv1	NegativeControl	NegativeControl		4.35924	4.34077
39353	463	83			-1	(-)3xSLv1	NegativeControl	NegativeControl		3.83044	3.81313
39407	464	52			-1	(-)3xSLv1	NegativeControl	NegativeControl		3.70199	3.68525
39424	464	69			-1	(-)3xSLv1	NegativeControl	NegativeControl		3.66466	3.6481
40287	474	82			-1	(-)3xSLv1	NegativeControl	NegativeControl		3.86977	3.85228
40463	477	3			-1	(-)3xSLv1	NegativeControl	NegativeControl		4.58281	4.5621
40508	477	48			-1	(-)3xSLv1	NegativeControl	NegativeControl		3.81415	3.79691
41152	485	12			-1	(-)3xSLv1	NegativeControl	NegativeControl		4.45023	4.43011
41460	488	65			-1	(-)3xSLv1	NegativeControl	NegativeControl		3.77642	3.75935
41467	488	72			-1	(-)3xSLv1	NegativeControl	NegativeControl		3.80097	3.78379
41601	490	36			-1	(-)3xSLv1	NegativeControl	NegativeControl		4.0516	4.03329
41842	493	22			-1	(-)3xSLv1	NegativeControl	NegativeControl		4.32401	4.30447
42381	499	51			-1	(-)3xSLv1	NegativeControl	NegativeControl		3.92841	3.91066
42750	503	80			-1	(-)3xSLv1	NegativeControl	NegativeControl		3.98398	3.96597
42793	504	38			-1	(-)3xSLv1	NegativeControl	NegativeControl		4.13379	4.11511
43401	511	51			-1	(-)3xSLv1	NegativeControl	NegativeControl		4.02019	4.00202
43616	514	11			-1	(-)3xSLv1	NegativeControl	NegativeControl		4.75046	4.72899
43643	514	38			-1	(-)3xSLv1	NegativeControl	NegativeControl		4.22292	4.20383
44138	520	23			-1	(-)3xSLv1	NegativeControl	NegativeControl		4.56347	4.54284
44462	524	7			-1	(-)3xSLv1	NegativeControl	NegativeControl		4.96029	4.93786
44686	526	61			-1	(-)3xSLv1	NegativeControl	NegativeControl		4.05619	4.03786
45033	530	68			-1	(-)3xSLv1	NegativeControl	NegativeControl		4.07789	4.06282
							Average signal neg control			5.49989	3.86568

## Sheet: Pos. ctrls
FeatureNum	Row	Col	accessions	chr_coord	ControlType	ProbeName	GeneName	SystematicName		gProcessedSignal	gProcessedSigError
1	1	1			1	GE_BrightCorner	GE_BrightCorner	GE_BrightCorner		211689	21168.9
2	1	2			1	DarkCorner	DarkCorner	DarkCorner		8.85665	4.56709			223293
3	1	3			1	DarkCorner	DarkCorner	DarkCorner		4.40748	4.38756			222762
4	1	4			1	DarkCorner	DarkCorner	DarkCorner		4.38492	4.3651			214667
5	1	5			1	DarkCorner	DarkCorner	DarkCorner		4.36443	4.34471			215003
6	1	6			1	DarkCorner	DarkCorner	DarkCorner		21.5761	5.37257			239703
7	1	7			1	DarkCorner	DarkCorner	DarkCorner		4.32937	4.3098			205238
8	1	8			1	DarkCorner	DarkCorner	DarkCorner		4.31433	4.29483			193983
9	1	9			1	DarkCorner	DarkCorner	DarkCorner		4.30117	4.28173			226611
10	1	10			1	DarkCorner	DarkCorner	DarkCorner		4.28949	4.2701			192756
11	1	11			1	DarkCorner	DarkCorner	DarkCorner		4.27903	4.25969			230059
39	1	39			1	AT_D_3	AT_D_3	AT_D_3		4.38197	4.36216			230279
75	1	75			1	DarkCorner	DarkCorner	DarkCorner		4.90904	4.88684			191154
76	1	76			1	DarkCorner	DarkCorner	DarkCorner		4.92485	4.90258			184798
77	1	77			1	DarkCorner	DarkCorner	DarkCorner		4.94032	4.91799
78	1	78			1	DarkCorner	DarkCorner	DarkCorner		4.95587	4.93346
79	1	79			1	DarkCorner	DarkCorner	DarkCorner		4.97139	4.94891
80	1	80			1	DarkCorner	DarkCorner	DarkCorner		4.98704	4.96449
81	1	81			1	DarkCorner	DarkCorner	DarkCorner		5.0031	4.98048
82	1	82			1	DarkCorner	DarkCorner	DarkCorner		5.01938	4.99668
83	1	83			1	DarkCorner	DarkCorner	DarkCorner		5.03585	5.01307
84	1	84			1	GE_BrightCorner	GE_BrightCorner	GE_BrightCorner		223293	22329.3
85	1	85			1	GE_BrightCorner	GE_BrightCorner	GE_BrightCorner		222762	22276.2
86	2	1			1	GE_BrightCorner	GE_BrightCorner	GE_BrightCorner		214667	21466.7
87	2	2			1	DarkCorner	DarkCorner	DarkCorner		4.4101	4.39017
88	2	3			1	DarkCorner	DarkCorner	DarkCorner		4.38686	4.36703
89	2	4			1	DarkCorner	DarkCorner	DarkCorner		4.36562	4.34589
90	2	5			1	DarkCorner	DarkCorner	DarkCorner		21.279	5.34741
91	2	6			1	DarkCorner	DarkCorner	DarkCorner		13.4655	4.71691
92	2	7			1	DarkCorner	DarkCorner	DarkCorner		4.31315	4.29365
93	2	8			1	DarkCorner	DarkCorner	DarkCorner		4.29904	4.27961
94	2	9			1	DarkCorner	DarkCorner	DarkCorner		4.28663	4.26726
95	2	10			1	DarkCorner	DarkCorner	DarkCorner		4.27507	4.25575
98	2	13			1	AT_ssH_TR_5	AT_ssH_TR_5	AT_ssH_TR_5		120.565	12.8116
105	2	20			1	AT_ssH_PC_3	AT_ssH_PC_3	AT_ssH_PC_3		1726.56	172.71
117	2	32			1	(+)E1A_r60_3	E1A_r60_3	E1A_r60_3		7.14729	4.36451
135	2	50			1	ETG02_36680	ETG02_36680	ETG02_36680		4.52746	4.51625
141	2	56			1	(+)E1A_r60_a97	E1A_r60_a97	E1A_r60_a97		13745.2	1374.53
160	2	75			1	DarkCorner	DarkCorner	DarkCorner		4.90491	4.88273
161	2	76			1	DarkCorner	DarkCorner	DarkCorner		4.91974	4.8975
162	2	77			1	DarkCorner	DarkCorner	DarkCorner		4.9358	4.91348
163	2	78			1	DarkCorner	DarkCorner	DarkCorner		4.95146	4.92907
164	2	79			1	DarkCorner	DarkCorner	DarkCorner		4.96685	4.94439
165	2	80			1	DarkCorner	DarkCorner	DarkCorner		4.98273	4.9602
166	2	81			1	DarkCorner	DarkCorner	DarkCorner		4.99886	4.97625
167	2	82			1	DarkCorner	DarkCorner	DarkCorner		5.01514	4.99246
168	2	83			1	DarkCorner	DarkCorner	DarkCorner		5.03176	5.009
169	2	84			1	DarkCorner	DarkCorner	DarkCorner		5.04823	5.0254
170	2	85			1	GE_BrightCorner	GE_BrightCorner	GE_BrightCorner		215003	21500.3
171	3	1			1	DarkCorner	DarkCorner	DarkCorner		4.44073	4.42066
172	3	2			1	DarkCorner	DarkCorner	DarkCorner		4.41438	4.39443
173	3	3			1	DarkCorner	DarkCorner	DarkCorner		4.39034	4.37049
174	3	4			1	DarkCorner	DarkCorner	DarkCorner		4.36797	4.34823
175	3	5			1	DarkCorner	DarkCorner	DarkCorner		4.34772	4.32807
176	3	6			1	DarkCorner	DarkCorner	DarkCorner		16.4626	4.93751
177	3	7			1	DarkCorner	DarkCorner	DarkCorner		4.31262	4.29313
178	3	8			1	DarkCorner	DarkCorner	DarkCorner		4.29757	4.27815
179	3	9			1	DarkCorner	DarkCorner	DarkCorner		4.28421	4.26484
180	3	10			1	DarkCorner	DarkCorner	DarkCorner		4.27235	4.25304
215	3	45			1	RC5	RC5	RC5		4.43921	4.41915
226	3	56			1	ETG10_13482	ETG10_13482	ETG10_13482		4.59782	4.57704
235	3	65			1	ETG04_27747	ETG04_27747	ETG04_27747		4.73362	4.71222
247	3	77			1	DarkCorner	DarkCorner	DarkCorner		4.91586	4.89363
248	3	78			1	DarkCorner	DarkCorner	DarkCorner		4.93127	4.90897
249	3	79			1	DarkCorner	DarkCorner	DarkCorner		4.94693	4.92456
250	3	80			1	DarkCorner	DarkCorner	DarkCorner		4.96278	4.94034
251	3	81			1	DarkCorner	DarkCorner	DarkCorner		4.97874	4.95623
252	3	82			1	DarkCorner	DarkCorner	DarkCorner		4.99492	4.97233
253	3	83			1	DarkCorner	DarkCorner	DarkCorner		5.01088	4.98823
254	3	84			1	DarkCorner	DarkCorner	DarkCorner		5.95009	5.02509
255	3	85			1	DarkCorner	DarkCorner	DarkCorner		5.04487	5.02206
256	4	1			1	DarkCorner	DarkCorner	DarkCorner		5.6672	4.42349
257	4	2			1	DarkCorner	DarkCorner	DarkCorner		4.39335	4.37349
258	4	3			1	DarkCorner	DarkCorner	DarkCorner		4.37032	4.35057
259	4	4			1	DarkCorner	DarkCorner	DarkCorner		4.349	4.32935
260	4	5			1	DarkCorner	DarkCorner	DarkCorner		4.32953	4.315
261	4	6			1	DarkCorner	DarkCorner	DarkCorner		4.89884	4.30557
262	4	7			1	DarkCorner	DarkCorner	DarkCorner		4.29618	4.27676
263	4	8			1	DarkCorner	DarkCorner	DarkCorner		4.28219	4.26284
264	4	9			1	DarkCorner	DarkCorner	DarkCorner		4.26951	4.25021
310	4	55			1	RC1	RC1	RC1		4.57895	4.55825
332	4	77			1	DarkCorner	DarkCorner	DarkCorner		4.9111	4.88889
333	4	78			1	DarkCorner	DarkCorner	DarkCorner		4.92712	4.90484
334	4	79			1	DarkCorner	DarkCorner	DarkCorner		4.9428	4.92045
335	4	80			1	DarkCorner	DarkCorner	DarkCorner		4.95883	4.93641
336	4	81			1	DarkCorner	DarkCorner	DarkCorner		4.97479	4.95229
337	4	82			1	DarkCorner	DarkCorner	DarkCorner		4.99121	4.96863
338	4	83			1	DarkCorner	DarkCorner	DarkCorner		5.00785	4.98717
339	4	84			1	DarkCorner	DarkCorner	DarkCorner		5.02456	5.00183
340	4	85			1	DarkCorner	DarkCorner	DarkCorner		5.04151	5.01871
341	5	1			1	DarkCorner	DarkCorner	DarkCorner		4.42392	4.40679
342	5	2			1	DarkCorner	DarkCorner	DarkCorner		6.76665	4.43135
343	5	3			1	DarkCorner	DarkCorner	DarkCorner		4.37326	4.35349
344	5	4			1	DarkCorner	DarkCorner	DarkCorner		4.35112	4.33145
345	5	5			1	DarkCorner	DarkCorner	DarkCorner		4.33082	4.31124
346	5	6			1	DarkCorner	DarkCorner	DarkCorner		4.31248	4.29383
347	5	7			1	DarkCorner	DarkCorner	DarkCorner		4.29587	4.27645
348	5	8			1	DarkCorner	DarkCorner	DarkCorner		4.28082	4.26147
349	5	9			1	DarkCorner	DarkCorner	DarkCorner		4.26745	4.24816
392	5	52			1	AT_W_5	AT_W_5	AT_W_5		4.51678	4.49637
418	5	78			1	DarkCorner	DarkCorner	DarkCorner		4.90742	4.88523
419	5	79			1	DarkCorner	DarkCorner	DarkCorner		4.92304	4.90078
420	5	80			1	DarkCorner	DarkCorner	DarkCorner		4.93894	4.9166
421	5	81			1	DarkCorner	DarkCorner	DarkCorner		4.9548	4.93239
422	5	82			1	DarkCorner	DarkCorner	DarkCorner		4.97114	4.94866
423	5	83			1	DarkCorner	DarkCorner	DarkCorner		4.98747	4.96673
424	5	84			1	DarkCorner	DarkCorner	DarkCorner		5.00441	4.98178
425	5	85			1	DarkCorner	DarkCorner	DarkCorner		5.02121	4.9985
426	6	1			1	DarkCorner	DarkCorner	DarkCorner		6.53673	4.42885
427	6	2			1	DarkCorner	DarkCorner	DarkCorner		4.37677	4.35699
428	6	3			1	DarkCorner	DarkCorner	DarkCorner		4.35371	4.33403
429	6	4			1	DarkCorner	DarkCorner	DarkCorner		4.33242	4.31283
430	6	5			1	DarkCorner	DarkCorner	DarkCorner		4.31317	4.29368
431	6	6			1	DarkCorner	DarkCorner	DarkCorner		4.29559	4.27618
432	6	7			1	DarkCorner	DarkCorner	DarkCorner		4.27974	4.2604
433	6	8			1	DarkCorner	DarkCorner	DarkCorner		4.2657	4.24642
503	6	78			1	DarkCorner	DarkCorner	DarkCorner		4.9029	4.88073
504	6	79			1	DarkCorner	DarkCorner	DarkCorner		4.91858	4.89634
505	6	80			1	DarkCorner	DarkCorner	DarkCorner		4.9346	4.91228
506	6	81			1	DarkCorner	DarkCorner	DarkCorner		4.95071	4.92832
507	6	82			1	DarkCorner	DarkCorner	DarkCorner		4.96704	4.94458
508	6	83			1	DarkCorner	DarkCorner	DarkCorner		4.98372	4.96118
509	6	84			1	DarkCorner	DarkCorner	DarkCorner		5.00057	4.97795
510	6	85			1	DarkCorner	DarkCorner	DarkCorner		5.01615	4.99347
511	7	1			1	DarkCorner	DarkCorner	DarkCorner		4.40688	4.38696
512	7	2			1	DarkCorner	DarkCorner	DarkCorner		4.38098	4.36118
513	7	3			1	DarkCorner	DarkCorner	DarkCorner		4.35681	4.33712
514	7	4			1	DarkCorner	DarkCorner	DarkCorner		4.33465	4.31506
515	7	5			1	DarkCorner	DarkCorner	DarkCorner		4.31421	4.29471
516	7	6			1	DarkCorner	DarkCorner	DarkCorner		4.29589	4.27647
517	7	7			1	DarkCorner	DarkCorner	DarkCorner		4.27955	4.2602
518	7	8			1	DarkCorner	DarkCorner	DarkCorner		4.26443	4.24515
577	7	67			1	AT_ssH_TR_5	AT_ssH_TR_5	AT_ssH_TR_5		122.025	13.0987
589	7	79			1	DarkCorner	DarkCorner	DarkCorner		4.89928	4.87712
590	7	80			1	DarkCorner	DarkCorner	DarkCorner		4.91515	4.89293
591	7	81			1	DarkCorner	DarkCorner	DarkCorner		4.93119	4.90889
592	7	82			1	DarkCorner	DarkCorner	DarkCorner		4.94768	4.92531
593	7	83			1	DarkCorner	DarkCorner	DarkCorner		4.9641	4.94165
594	7	84			1	DarkCorner	DarkCorner	DarkCorner		4.98111	4.95858
595	7	85			1	DarkCorner	DarkCorner	DarkCorner		4.998	4.9754
596	8	1			1	DarkCorner	DarkCorner	DarkCorner		4.38551	4.36569
597	8	2			1	DarkCorner	DarkCorner	DarkCorner		4.36034	4.34063
598	8	3			1	DarkCorner	DarkCorner	DarkCorner		4.33725	4.31764
599	8	4			1	DarkCorner	DarkCorner	DarkCorner		4.31615	4.29664
600	8	5			1	DarkCorner	DarkCorner	DarkCorner		4.29693	4.2775
601	8	6			1	DarkCorner	DarkCorner	DarkCorner		4.27949	4.26015
602	8	7			1	DarkCorner	DarkCorner	DarkCorner		4.26381	4.24454
614	8	19			1	RC2	RC2	RC2		4.18128	4.16312
674	8	79			1	DarkCorner	DarkCorner	DarkCorner		4.89522	4.87309
675	8	80			1	DarkCorner	DarkCorner	DarkCorner		4.91119	4.88898
676	8	81			1	DarkCorner	DarkCorner	DarkCorner		4.92738	4.9051
677	8	82			1	DarkCorner	DarkCorner	DarkCorner		4.94371	4.92135
678	8	83			1	DarkCorner	DarkCorner	DarkCorner		4.96037	4.93794
679	8	84			1	DarkCorner	DarkCorner	DarkCorner		4.97727	4.95476
680	8	85			1	DarkCorner	DarkCorner	DarkCorner		4.99439	4.9718
681	9	1			1	DarkCorner	DarkCorner	DarkCorner		4.39083	4.37099
682	9	2			1	DarkCorner	DarkCorner	DarkCorner		4.3648	4.34507
683	9	3			1	DarkCorner	DarkCorner	DarkCorner		4.34065	4.32103
684	9	4			1	DarkCorner	DarkCorner	DarkCorner		4.31863	4.29911
685	9	5			1	DarkCorner	DarkCorner	DarkCorner		4.29825	4.27882
686	9	6			1	DarkCorner	DarkCorner	DarkCorner		4.28011	4.26076
687	9	7			1	DarkCorner	DarkCorner	DarkCorner		4.26348	4.24421
690	9	10			1	(+)E1A_r60_3	E1A_r60_3	E1A_r60_3		8.66326	4.29551
758	9	78			1	(+)eQC-40	EQC	EQC		4.86	4.84654
760	9	80			1	DarkCorner	DarkCorner	DarkCorner		4.89164	4.86952
761	9	81			1	DarkCorner	DarkCorner	DarkCorner		4.90791	4.88572
762	9	82			1	DarkCorner	DarkCorner	DarkCorner		4.92399	4.90172
763	9	83			1	DarkCorner	DarkCorner	DarkCorner		4.93991	4.91757
764	9	84			1	DarkCorner	DarkCorner	DarkCorner		4.95677	4.93436
765	9	85			1	DarkCorner	DarkCorner	DarkCorner		4.97461	4.95211
766	10	1			1	DarkCorner	DarkCorner	DarkCorner		4.36919	4.34945
767	10	2			1	DarkCorner	DarkCorner	DarkCorner		4.34423	4.3246
768	10	3			1	DarkCorner	DarkCorner	DarkCorner		4.321	4.30147
769	10	4			1	DarkCorner	DarkCorner	DarkCorner		4.30007	4.28063
770	10	5			1	DarkCorner	DarkCorner	DarkCorner		4.28127	4.26192
771	10	6			1	DarkCorner	DarkCorner	DarkCorner		4.26362	4.24434
836	10	71			1	(+)E1A_r60_a20	E1A_r60_a20	E1A_r60_a20		821.347	82.2766
845	10	80			1	DarkCorner	DarkCorner	DarkCorner		4.88793	4.86582
846	10	81			1	DarkCorner	DarkCorner	DarkCorner		4.90453	4.88235
847	10	82			1	DarkCorner	DarkCorner	DarkCorner		4.92086	4.8986
848	10	83			1	DarkCorner	DarkCorner	DarkCorner		4.93775	4.91541
849	10	84			1	DarkCorner	DarkCorner	DarkCorner		4.95462	4.93221
850	10	85			1	DarkCorner	DarkCorner	DarkCorner		4.97204	4.94956
851	11	1			1	DarkCorner	DarkCorner	DarkCorner		4.37479	4.35502
852	11	2			1	DarkCorner	DarkCorner	DarkCorner		4.34881	4.32916
853	11	3			1	DarkCorner	DarkCorner	DarkCorner		4.32512	4.30557
854	11	4			1	DarkCorner	DarkCorner	DarkCorner		4.30286	4.28341
855	11	5			1	DarkCorner	DarkCorner	DarkCorner		4.28251	4.26315
856	11	6			1	DarkCorner	DarkCorner	DarkCorner		4.2642	4.24492
859	11	9			1	AT_P_3	AT_P_3	AT_P_3		4.2192	4.20435
915	11	65			1	ETG05_66023	ETG05_66023	ETG05_66023		118.662	12.7771
930	11	80			1	DarkCorner	DarkCorner	DarkCorner		4.86895	4.84694
931	11	81			1	DarkCorner	DarkCorner	DarkCorner		4.88513	4.86304
932	11	82			1	DarkCorner	DarkCorner	DarkCorner		4.90135	4.87919
933	11	83			1	DarkCorner	DarkCorner	DarkCorner		4.91785	4.89561
934	11	84			1	DarkCorner	DarkCorner	DarkCorner		4.93477	4.91246
935	11	85			1	DarkCorner	DarkCorner	DarkCorner		4.95203	4.92964
936	12	1			1	DarkCorner	DarkCorner	DarkCorner		4.35335	4.33368
937	12	2			1	DarkCorner	DarkCorner	DarkCorner		4.3291	4.30953
938	12	3			1	DarkCorner	DarkCorner	DarkCorner		4.30556	4.2861
939	12	4			1	DarkCorner	DarkCorner	DarkCorner		4.28443	4.26506
940	12	5			1	DarkCorner	DarkCorner	DarkCorner		4.2653	4.24602
1015	12	80			1	DarkCorner	DarkCorner	DarkCorner		4.86524	4.84323
1016	12	81			1	DarkCorner	DarkCorner	DarkCorner		4.8815	4.85942
1017	12	82			1	DarkCorner	DarkCorner	DarkCorner		4.89792	4.87577
1018	12	83			1	DarkCorner	DarkCorner	DarkCorner		4.91484	4.89262
1019	12	84			1	DarkCorner	DarkCorner	DarkCorner		4.93185	4.90954
1020	12	85			1	DarkCorner	DarkCorner	DarkCorner		4.9494	4.92702
1021	13	1			1	DarkCorner	DarkCorner	DarkCorner		4.35927	4.33957
1022	13	2			1	DarkCorner	DarkCorner	DarkCorner		4.33331	4.31372
1023	13	3			1	DarkCorner	DarkCorner	DarkCorner		4.30919	4.28971
1024	13	4			1	DarkCorner	DarkCorner	DarkCorner		4.28708	4.2677
1025	13	5			1	DarkCorner	DarkCorner	DarkCorner		4.26702	4.24773
1026	13	6			1	(+)E1A_r60_a97	E1A_r60_a97	E1A_r60_a97		14653.1	1465.32
1101	13	81			1	DarkCorner	DarkCorner	DarkCorner		4.86246	4.84047
1102	13	82			1	DarkCorner	DarkCorner	DarkCorner		4.87889	4.85683
1103	13	83			1	DarkCorner	DarkCorner	DarkCorner		4.89521	4.87307
1104	13	84			1	DarkCorner	DarkCorner	DarkCorner		4.91263	4.89041
1105	13	85			1	DarkCorner	DarkCorner	DarkCorner		4.92907	4.90677
1106	14	1			1	DarkCorner	DarkCorner	DarkCorner		4.33801	4.3184
1107	14	2			1	DarkCorner	DarkCorner	DarkCorner		4.31305	4.29356
1108	14	3			1	DarkCorner	DarkCorner	DarkCorner		4.2899	4.27051
1109	14	4			1	DarkCorner	DarkCorner	DarkCorner		4.26898	4.24968
1110	14	5			1	DarkCorner	DarkCorner	DarkCorner		4.24999	4.23077
1171	14	66			1	AT_L_3	AT_L_3	AT_L_3		4.62995	4.60932
1186	14	81			1	DarkCorner	DarkCorner	DarkCorner		4.85906	4.83709
1187	14	82			1	DarkCorner	DarkCorner	DarkCorner		4.87564	4.85359
1188	14	83			1	DarkCorner	DarkCorner	DarkCorner		4.89271	4.87058
1189	14	84			1	DarkCorner	DarkCorner	DarkCorner		4.90943	4.88723
1190	14	85			1	DarkCorner	DarkCorner	DarkCorner		4.92709	4.9048
1191	15	1			1	DarkCorner	DarkCorner	DarkCorner		4.34382	4.32419
1192	15	2			1	DarkCorner	DarkCorner	DarkCorner		4.31787	4.29835
1193	15	3			1	DarkCorner	DarkCorner	DarkCorner		4.29397	4.27456
1194	15	4			1	DarkCorner	DarkCorner	DarkCorner		4.27207	4.25276
1195	15	5			1	DarkCorner	DarkCorner	DarkCorner		4.2519	4.23268
1215	15	25			1	ETG05_36762	ETG05_36762	ETG05_36762		6.14394	4.16775
1272	15	82			1	DarkCorner	DarkCorner	DarkCorner		4.85637	4.83441
1273	15	83			1	DarkCorner	DarkCorner	DarkCorner		4.87308	4.85104
1274	15	84			1	DarkCorner	DarkCorner	DarkCorner		4.89009	4.86797
1275	15	85			1	DarkCorner	DarkCorner	DarkCorner		4.90743	4.88523
1276	16	1			1	DarkCorner	DarkCorner	DarkCorner		4.32218	4.30264
1277	16	2			1	DarkCorner	DarkCorner	DarkCorner		4.29822	4.27879
1278	16	3			1	DarkCorner	DarkCorner	DarkCorner		4.27494	4.25562
1279	16	4			1	DarkCorner	DarkCorner	DarkCorner		4.25402	4.23479
1302	16	27			1	RC7	RC7	RC7		4.13941	4.1207
1315	16	40			1	(+)E1A_r60_a135	E1A_r60_a135	E1A_r60_a135		350.249	35.2907
1357	16	82			1	DarkCorner	DarkCorner	DarkCorner		4.85387	4.83192
1358	16	83			1	DarkCorner	DarkCorner	DarkCorner		4.87095	4.84892
1359	16	84			1	DarkCorner	DarkCorner	DarkCorner		4.88799	4.86588
1360	16	85			1	DarkCorner	DarkCorner	DarkCorner		4.90445	4.88227
1361	17	1			1	DarkCorner	DarkCorner	DarkCorner		4.32862	4.30905
1362	17	2			1	DarkCorner	DarkCorner	DarkCorner		4.30285	4.2834
1363	17	3			1	DarkCorner	DarkCorner	DarkCorner		4.27891	4.25957
1364	17	4			1	DarkCorner	DarkCorner	DarkCorner		4.25706	4.23782
1391	17	31			1	RC4	RC4	RC4		4.1545	4.13572
1401	17	41			1	(+)E1A_r60_a22	E1A_r60_a22	E1A_r60_a22		3941.92	394.215
1414	17	54			1	(+)E1A_r60_a104	E1A_r60_a104	E1A_r60_a104		9.08188	4.50546
1429	17	69			1	(+)E1A_r60_a104	E1A_r60_a104	E1A_r60_a104		8.19707	4.69475
1442	17	82			1	DarkCorner	DarkCorner	DarkCorner		4.83469	4.81282
1443	17	83			1	DarkCorner	DarkCorner	DarkCorner		4.85149	4.82955
1444	17	84			1	DarkCorner	DarkCorner	DarkCorner		4.86846	4.84644
1445	17	85			1	DarkCorner	DarkCorner	DarkCorner		4.88554	4.86345
1446	18	1			1	DarkCorner	DarkCorner	DarkCorner		4.30789	4.28841
1447	18	2			1	DarkCorner	DarkCorner	DarkCorner		4.28312	4.26376
1448	18	3			1	DarkCorner	DarkCorner	DarkCorner		4.26028	4.24102
1465	18	20			1	(+)E1A_r60_a107	E1A_r60_a107	E1A_r60_a107		39.7121	5.75887
1475	18	30			1	(+)E1A_r60_1	E1A_r60_1	E1A_r60_1		310956	31095.6
1527	18	82			1	DarkCorner	DarkCorner	DarkCorner		4.83226	4.81041
1528	18	83			1	DarkCorner	DarkCorner	DarkCorner		4.8491	4.82717
1529	18	84			1	DarkCorner	DarkCorner	DarkCorner		4.86623	4.84422
1530	18	85			1	DarkCorner	DarkCorner	DarkCorner		4.88393	4.86184
1531	19	1			1	DarkCorner	DarkCorner	DarkCorner		4.31357	4.29407
1532	19	2			1	DarkCorner	DarkCorner	DarkCorner		4.2881	4.26872
1533	19	3			1	DarkCorner	DarkCorner	DarkCorner		4.26446	4.24519
1534	19	4			1	DarkCorner	DarkCorner	DarkCorner		4.24235	4.22317
1580	19	50			1	AT_T_3	AT_T_3	AT_T_3		4.34563	4.32609
1613	19	83			1	DarkCorner	DarkCorner	DarkCorner		4.83012	4.80828
1614	19	84			1	DarkCorner	DarkCorner	DarkCorner		4.84698	4.82506
1615	19	85			1	DarkCorner	DarkCorner	DarkCorner		4.86437	4.84237
1616	20	1			1	DarkCorner	DarkCorner	DarkCorner		4.29317	4.27376
1617	20	2			1	DarkCorner	DarkCorner	DarkCorner		4.26845	4.24915
1618	20	3			1	DarkCorner	DarkCorner	DarkCorner		4.24579	4.2266
1633	20	18			1	AT_P_3	AT_P_3	AT_P_3		4.08779	4.06975
1638	20	23			1	(+)E1A_r60_n9	E1A_r60_n9	E1A_r60_n9		106564	10656.4
1698	20	83			1	DarkCorner	DarkCorner	DarkCorner		4.82796	4.80613
1699	20	84			1	DarkCorner	DarkCorner	DarkCorner		4.84513	4.82321
1700	20	85			1	DarkCorner	DarkCorner	DarkCorner		4.86272	4.84073
1701	21	1			1	DarkCorner	DarkCorner	DarkCorner		4.29889	4.27946
1702	21	2			1	DarkCorner	DarkCorner	DarkCorner		4.27383	4.25451
1703	21	3			1	DarkCorner	DarkCorner	DarkCorner		4.24987	4.23066
1742	21	42			1	(+)E1A_r60_a107	E1A_r60_a107	E1A_r60_a107		37.1797	5.64643
1771	21	71			1	RC9	RC9	RC9		4.6212	4.60031
1783	21	83			1	DarkCorner	DarkCorner	DarkCorner		4.80872	4.78697
1784	21	84			1	DarkCorner	DarkCorner	DarkCorner		4.82569	4.80386
1785	21	85			1	DarkCorner	DarkCorner	DarkCorner		4.84314	4.82123
1786	22	1			1	DarkCorner	DarkCorner	DarkCorner		4.27885	4.25951
1787	22	2			1	DarkCorner	DarkCorner	DarkCorner		4.25402	4.23479
1788	22	3			1	DarkCorner	DarkCorner	DarkCorner		4.23153	4.2124
1836	22	51			1	(+)eQC-39	EQC	EQC		4.33672	4.31761
1868	22	83			1	DarkCorner	DarkCorner	DarkCorner		4.80708	4.78534
1869	22	84			1	DarkCorner	DarkCorner	DarkCorner		4.82448	4.80266
1870	22	85			1	DarkCorner	DarkCorner	DarkCorner		4.84212	4.82022
1871	23	1			1	DarkCorner	DarkCorner	DarkCorner		4.28527	4.2659
1872	23	2			1	DarkCorner	DarkCorner	DarkCorner		4.2595	4.24024
1873	23	3			1	DarkCorner	DarkCorner	DarkCorner		4.23566	4.21652
1954	23	84			1	DarkCorner	DarkCorner	DarkCorner		4.80493	4.7832
1955	23	85			1	DarkCorner	DarkCorner	DarkCorner		4.82302	4.8012
1956	24	1			1	DarkCorner	DarkCorner	DarkCorner		4.2649	4.24562
1957	24	2			1	DarkCorner	DarkCorner	DarkCorner		4.24024	4.22107
2024	24	69			1	(+)E1A_r60_1	E1A_r60_1	E1A_r60_1		334216	33421.6
2038	24	83			1	DarkCorner	DarkCorner	DarkCorner		4.78627	4.76463
2039	24	84			1	DarkCorner	DarkCorner	DarkCorner		4.80363	4.78191
2040	24	85			1	DarkCorner	DarkCorner	DarkCorner		4.82078	4.79897
2041	25	1			1	DarkCorner	DarkCorner	DarkCorner		4.27114	4.25184
2042	25	2			1	DarkCorner	DarkCorner	DarkCorner		4.24556	4.22637
2060	25	20			1	(+)E1A_r60_a135	E1A_r60_a135	E1A_r60_a135		332.131	33.468
2124	25	84			1	DarkCorner	DarkCorner	DarkCorner		4.78496	4.76332
2125	25	85			1	DarkCorner	DarkCorner	DarkCorner		4.80311	4.78138
2126	26	1			1	DarkCorner	DarkCorner	DarkCorner		4.25068	4.23147
2127	26	2			1	DarkCorner	DarkCorner	DarkCorner		4.2264	4.20729
2178	26	53			1	ETG09_48764	ETG09_48764	ETG09_48764		4.32563	4.30608
2209	26	84			1	DarkCorner	DarkCorner	DarkCorner		4.78353	4.7619
2210	26	85			1	DarkCorner	DarkCorner	DarkCorner		4.80141	4.77969
2211	27	1			1	DarkCorner	DarkCorner	DarkCorner		4.25743	4.23818
2212	27	2			1	DarkCorner	DarkCorner	DarkCorner		4.23209	4.21296
2220	27	10			1	RC10	RC10	RC10		4.09124	4.07274
2232	27	22			1	RC5	RC5	RC5		4.03663	4.01892
2260	27	50			1	AT_nB_5	AT_nB_5	AT_nB_5		4.27164	4.25693
2294	27	84			1	DarkCorner	DarkCorner	DarkCorner		4.76457	4.74302
2295	27	85			1	DarkCorner	DarkCorner	DarkCorner		4.78246	4.76083
2296	28	1			1	DarkCorner	DarkCorner	DarkCorner		4.23754	4.21838
2314	28	19			1	AT_nX_5	AT_nX_5	AT_nX_5		4.10756	4.02013
2352	28	57			1	AT_T_3	AT_T_3	AT_T_3		4.36052	4.34081
2369	28	74			1	(+)eQC-42	EQC	EQC		12.3874	4.75912
2379	28	84			1	DarkCorner	DarkCorner	DarkCorner		4.76372	4.74217
2380	28	85			1	DarkCorner	DarkCorner	DarkCorner		4.7814	4.75978
2381	29	1			1	DarkCorner	DarkCorner	DarkCorner		4.24382	4.22464
2382	29	2			1	DarkCorner	DarkCorner	DarkCorner		4.21852	4.19945
2451	29	71			1	AT_T_M	AT_T_M	AT_T_M		4.53995	4.52017
2465	29	85			1	DarkCorner	DarkCorner	DarkCorner		4.76289	4.74134
2466	30	1			1	DarkCorner	DarkCorner	DarkCorner		4.22432	4.20522
2549	30	84			1	DarkCorner	DarkCorner	DarkCorner		4.7439	4.72245
2550	30	85			1	DarkCorner	DarkCorner	DarkCorner		4.76138	4.73985
2551	31	1			1	DarkCorner	DarkCorner	DarkCorner		4.231	4.21226
2557	31	7			1	AT_P_M	AT_P_M	AT_P_M		10.0274	4.21004
2634	31	84			1	AT_D_M	AT_D_M	AT_D_M		4.72555	4.70607
2635	31	85			1	DarkCorner	DarkCorner	DarkCorner		4.74353	4.72207
2636	32	1			1	DarkCorner	DarkCorner	DarkCorner		4.21127	4.1948
2638	32	3			1	(+)eQC-39	EQC	EQC		5.21747	4.17247
2645	32	10			1	(+)E1A_r60_1	E1A_r60_1	E1A_r60_1		310877	31087.7
2720	32	85			1	DarkCorner	DarkCorner	DarkCorner		4.74242	4.72097
2721	33	1			1	DarkCorner	DarkCorner	DarkCorner		4.21795	4.19888
2805	33	85			1	DarkCorner	DarkCorner	DarkCorner		4.72407	4.7027
2890	34	85			1	DarkCorner	DarkCorner	DarkCorner		4.72374	4.70351
2891	35	1			1	DarkCorner	DarkCorner	DarkCorner		4.20525	4.18629
2921	35	31			1	(+)E1A_r60_a20	E1A_r60_a20	E1A_r60_a20		791.683	79.2729
2963	35	73			1	(+)E1A_r60_n9	E1A_r60_n9	E1A_r60_n9		110744	11074.4
3027	36	52			1	(+)E1A_r60_n11	E1A_r60_n11	E1A_r60_n11		46876.8	4687.68
3060	36	85			1	DarkCorner	DarkCorner	DarkCorner		4.70493	4.68365
3061	37	1			1	DarkCorner	DarkCorner	DarkCorner		4.19301	4.17406
3230	38	85			1	DarkCorner	DarkCorner	DarkCorner		4.68643	4.66523
3306	39	76			1	RC12	RC12	RC12		4.5191	4.49866
3324	40	9			1	ETG09_48764	ETG09_48764	ETG09_48764		4.01517	3.99892
3351	40	36			1	RC11	RC11	RC11		4.0214	4.00454
3391	40	76			1	RC6	RC6	RC6		4.51798	4.49755
3473	41	73			1	ETG10_236652	ETG10_236652	ETG10_236652		4.45608	4.43672
3476	41	76			1	(+)E1A_r60_3	E1A_r60_3	E1A_r60_3		9.68971	4.58745
3557	42	72			1	ETG09_205211	ETG09_205211	ETG09_205211		4.43962	4.41955
3592	43	22			1	(+)E1A_r60_n11	E1A_r60_n11	E1A_r60_n11		47832	4783.2
3660	44	5			1	ETG10_236652	ETG10_236652	ETG10_236652		4.05256	4.03424
3773	45	33			1	(+)E1A_r60_n11	E1A_r60_n11	E1A_r60_n11		48817	4881.7
3791	45	51			1	(+)E1A_r60_1	E1A_r60_1	E1A_r60_1		308467	30846.7
3801	45	61			1	AT_T_5	AT_T_5	AT_T_5		4.25634	4.24093
3826	46	1			1	ETG10_234183	ETG10_234183	ETG10_234183		4.64023	4.12782
3890	46	65			1	AT_D_M	AT_D_M	AT_D_M		4.30691	4.28744
3909	46	84			1	(+)E1A_r60_a97	E1A_r60_a97	E1A_r60_a97		13544.8	1354.49
3938	47	28			1	AT_L_5	AT_L_5	AT_L_5		4.50233	3.91457
3966	47	56			1	AT_P_3	AT_P_3	AT_P_3		4.17696	4.1603
4070	48	75			1	AT_ssH_GD_3	AT_ssH_GD_3	AT_ssH_GD_3		3747.28	374.755
4074	48	79			1	AT_P_5	AT_P_5	AT_P_5		4.49396	4.47364
4135	49	55			1	AT_W_3	AT_W_3	AT_W_3		4.14927	4.1305
4186	50	21			1	ETG09_35454	ETG09_35454	ETG09_35454		3.8896	3.87343
4235	50	70			1	ETG05_36762	ETG05_36762	ETG05_36762		4.8755	4.33732
4270	51	20			1	(+)eQC-42	EQC	EQC		12.6171	4.08237
4281	51	31			1	RC12	RC12	RC12		3.91035	3.89272
4308	51	58			1	(+)E1A_r60_a20	E1A_r60_a20	E1A_r60_a20		763.993	76.5167
4360	52	25			1	(+)E1A_r60_a104	E1A_r60_a104	E1A_r60_a104		9.07764	3.98998
4524	54	19			1	(+)E1A_r60_a22	E1A_r60_a22	E1A_r60_a22		3819.22	381.942
4541	54	36			1	(+)eQC-41	EQC	EQC		6.52505	3.97306
4556	54	51			1	(+)E1A_r60_n9	E1A_r60_n9	E1A_r60_n9		103958	10395.8
4583	54	78			1	(+)E1A_r60_n11	E1A_r60_n11	E1A_r60_n11		47793.7	4779.37
4596	55	6			1	AT_ssH_RR_3	AT_ssH_RR_3	AT_ssH_RR_3		5319.8	531.996
4629	55	39			1	(+)E1A_r60_a97	E1A_r60_a97	E1A_r60_a97		14452.5	1445.26
4675	55	85			1	RC8	RC8	RC8		4.53168	4.51118
4678	56	3			1	AT_nD_3	AT_nD_3	AT_nD_3		9.00738	4.11588
4704	56	29			1	ETG04_27747	ETG04_27747	ETG04_27747		4.15848	3.86253
4706	56	31			1	ETG07_105829	ETG07_105829	ETG07_105829		3.93869	3.8705
4752	56	77			1	(+)E1A_r60_a135	E1A_r60_a135	E1A_r60_a135		330.056	33.3056
4794	57	34			1	RC8	RC8	RC8		3.89178	3.87418
4798	57	38			1	ETG08_142674	ETG08_142674	ETG08_142674		3.92035	3.90307
4810	57	50			1	(+)E1A_r60_a22	E1A_r60_a22	E1A_r60_a22		3639.74	363.998
4830	57	70			1	(+)E1A_r60_a22	E1A_r60_a22	E1A_r60_a22		3765.95	376.62
4851	58	6			1	(+)E1A_r60_n9	E1A_r60_n9	E1A_r60_n9		106459	10645.9
4868	58	23			1	ETG09_205211	ETG09_205211	ETG09_205211		4.09376	3.83615
4892	58	47			1	(+)E1A_r60_a135	E1A_r60_a135	E1A_r60_a135		326.864	32.9366
4897	58	52			1	(+)E1A_r60_3	E1A_r60_3	E1A_r60_3		6.5621	4.09058
4932	59	2			1	AT_ssH_TR_3	AT_ssH_TR_3	AT_ssH_TR_3		33022.3	3302.24
5080	60	65			1	ETG07_105829	ETG07_105829	ETG07_105829		4.19463	4.1778
5105	61	5			1	(+)E1A_r60_a104	E1A_r60_a104	E1A_r60_a104		7.55725	4.0342
5116	61	16			1	(+)E1A_r60_a20	E1A_r60_a20	E1A_r60_a20		767.72	76.8718
5147	61	47			1	(+)E1A_r60_a107	E1A_r60_a107	E1A_r60_a107		35.4887	5.34824
5173	61	73			1	(+)E1A_r60_a107	E1A_r60_a107	E1A_r60_a107		37.4893	5.70077
5326	63	56			1	ETG10_234183	ETG10_234183	ETG10_234183		4.42601	4.05433
5599	66	74			1	AT_W_M	AT_W_M	AT_W_M		6.12575	4.29805
5609	66	84			1	ETG08_142674	ETG08_142674	ETG08_142674		4.43697	4.41739
5706	68	11			1	(+)E1A_r60_a22	E1A_r60_a22	E1A_r60_a22		3784.2	378.44
5812	69	32			1	RC1	RC1	RC1		3.81314	3.79589
5933	70	68			1	(+)eQC-41	EQC	EQC		9.06435	4.24882
5941	70	76			1	(+)E1A_r60_a135	E1A_r60_a135	E1A_r60_a135		332.15	33.4975
5967	71	17			1	ETG05_66023	ETG05_66023	ETG05_66023		135.315	14.0677
5969	71	19			1	RC3	RC3	RC3		3.78674	3.76961
6058	72	23			1	AT_W_3	AT_W_3	AT_W_3		4.99094	3.78342
6194	73	74			1	(+)E1A_r60_n9	E1A_r60_n9	E1A_r60_n9		108839	10883.9
6197	73	77			1	AT_ssH_AB_3	AT_ssH_AB_3	AT_ssH_AB_3		140892	14089.2
6266	74	61			1	(+)E1A_r60_n11	E1A_r60_n11	E1A_r60_n11		47137.9	4713.8
6331	75	41			1	AT_P_3	AT_P_3	AT_P_3		3.88733	3.82704
6393	76	18			1	(+)E1A_r60_a107	E1A_r60_a107	E1A_r60_a107		40.1005	5.53289
6476	77	16			1	ETG10_13482	ETG10_13482	ETG10_13482		3.77388	3.75783
6519	77	59			1	RC7	RC7	RC7		3.99744	3.97936
6549	78	4			1	(+)E1A_r60_3	E1A_r60_3	E1A_r60_3		6.26236	3.94662
6669	79	39			1	(+)eQC-40	EQC	EQC		4.81098	3.80592
6741	80	26			1	(+)E1A_r60_a104	E1A_r60_a104	E1A_r60_a104		7.31804	3.804
6867	81	67			1	(+)E1A_r60_n11	E1A_r60_n11	E1A_r60_n11		47697.7	4769.77
6966	82	81			1	AT_D_3	AT_D_3	AT_D_3		4.27027	4.25244
7029	83	59			1	RC10	RC10	RC10		3.95987	3.94196
7110	84	55			1	AT_W_5	AT_W_5	AT_W_5		4.34738	3.90966
7125	84	70			1	ETG09_35454	ETG09_35454	ETG09_35454		5.83155	4.10971
7151	85	11			1	(+)E1A_r60_n11	E1A_r60_n11	E1A_r60_n11		47925.3	4792.53
7186	85	46			1	AT_T_3	AT_T_3	AT_T_3		3.8237	3.8064
7301	86	76			1	(+)E1A_r60_a97	E1A_r60_a97	E1A_r60_a97		14213.9	1421.39
7343	87	33			1	(+)E1A_r60_a135	E1A_r60_a135	E1A_r60_a135		351.041	35.3083
7346	87	36			1	(+)E1A_r60_a107	E1A_r60_a107	E1A_r60_a107		42.6488	5.77551
7395	87	85			1	RC3	RC3	RC3		4.30194	4.28348
7497	89	17			1	ETG02_36680	ETG02_36680	ETG02_36680		3.72098	3.70957
7501	89	21			1	AT_W_5	AT_W_5	AT_W_5		3.70604	3.68963
7511	89	31			1	AT_W_5	AT_W_5	AT_W_5		4.63408	3.71561
7584	90	19			1	RC6	RC6	RC6		3.70639	3.69175
7597	90	32			1	(+)E1A_r60_a97	E1A_r60_a97	E1A_r60_a97		14408.2	1440.82
7643	90	78			1	(+)E1A_r60_a20	E1A_r60_a20	E1A_r60_a20		782.596	78.3731
7671	91	21			1	AT_nX_3	AT_nX_3	AT_nX_3		4.4138	3.6963
7705	91	55			1	(+)E1A_r60_a135	E1A_r60_a135	E1A_r60_a135		337.587	33.9867
7719	91	69			1	RC4	RC4	RC4		4.02742	4.0092
7778	92	43			1	(+)E1A_r60_n11	E1A_r60_n11	E1A_r60_n11		49283.8	4928.38
7932	94	27			1	RC9	RC9	RC9		3.68456	3.66789
7973	94	68			1	(+)E1A_r60_a104	E1A_r60_a104	E1A_r60_a104		7.49761	4.07573
8061	95	71			1	(+)E1A_r60_3	E1A_r60_3	E1A_r60_3		6.86967	4.07754
8087	96	12			1	(+)E1A_r60_a104	E1A_r60_a104	E1A_r60_a104		10.7245	3.90798
8134	96	59			1	(+)E1A_r60_3	E1A_r60_3	E1A_r60_3		10.3322	4.05814
8150	96	75			1	(+)E1A_r60_1	E1A_r60_1	E1A_r60_1		316500	31650
8169	97	9			1	(+)E1A_r60_1	E1A_r60_1	E1A_r60_1		291378	29137.8
8187	97	27			1	ETG10_195139	ETG10_195139	ETG10_195139		5.40057	3.69928
8199	97	39			1	AT_ssH_PC_3	AT_ssH_PC_3	AT_ssH_PC_3		1657.01	165.744
8218	97	58			1	RC2	RC2	RC2		3.86865	3.85115
8393	99	63			1	(+)E1A_r60_a22	E1A_r60_a22	E1A_r60_a22		3824.78	382.499
8395	99	65			1	ETG10_195139	ETG10_195139	ETG10_195139		5.03015	3.93769
8675	103	5			1	AT_nD_5	AT_nD_5	AT_nD_5		6.30479	3.85871
8757	104	2			1	(+)E1A_r60_n9	E1A_r60_n9	E1A_r60_n9		103972	10397.2
8888	105	48			1	RC11	RC11	RC11		3.74053	3.72361
8977	106	52			1	(+)E1A_r60_a104	E1A_r60_a104	E1A_r60_a104		17.1915	4.26856
9118	108	23			1	(+)E1A_r60_n9	E1A_r60_n9	E1A_r60_n9		103442	10344.2
9170	108	75			1	(+)E1A_r60_a107	E1A_r60_a107	E1A_r60_a107		37.1564	5.50118
9217	109	37			1	RC12	RC12	RC12		3.65591	3.63937
9223	109	43			1	(+)E1A_r60_a107	E1A_r60_a107	E1A_r60_a107		44.4016	5.86838
9267	110	2			1	AT_nC_3	AT_nC_3	AT_nC_3		11.8985	4.04468
9318	110	53			1	(+)E1A_r60_a20	E1A_r60_a20	E1A_r60_a20		833.032	83.3907
9389	111	39			1	(+)E1A_r60_a20	E1A_r60_a20	E1A_r60_a20		800.69	80.1551
9528	113	8			1	(+)eQC-39	EQC	EQC		3.81835	3.72495
9603	113	83			1	AT_D_M	AT_D_M	AT_D_M		4.11269	4.09409
9960	118	15			1	AT_D_5	AT_D_5	AT_D_5		3.63919	3.6229
9970	118	25			1	(+)E1A_r60_3	E1A_r60_3	E1A_r60_3		12.3645	3.86592
9989	118	44			1	(+)E1A_r60_1	E1A_r60_1	E1A_r60_1		303714	30371.4
10015	118	70			1	AT_ssH_RR_5	AT_ssH_RR_5	AT_ssH_RR_5		61003.7	6100.37
10036	119	6			1	(+)E1A_r60_a135	E1A_r60_a135	E1A_r60_a135		351.554	35.3635
10083	119	53			1	RC6	RC6	RC6		8.20398	3.87962
10105	119	75			1	(+)E1A_r60_a22	E1A_r60_a22	E1A_r60_a22		3801.99	380.22
10127	120	12			1	(+)E1A_r60_a20	E1A_r60_a20	E1A_r60_a20		775.768	77.6662
10150	120	35			1	(+)E1A_r60_a22	E1A_r60_a22	E1A_r60_a22		3885.62	388.579
10172	120	57			1	RC3	RC3	RC3		3.74983	3.73286
10203	121	3			1	RC5	RC5	RC5		3.80598	3.79103
10273	121	73			1	AT_L_M	AT_L_M	AT_L_M		3.91348	3.89578
10310	122	25			1	ETG05_36762	ETG05_36762	ETG05_36762		3.62341	3.5804
10314	122	29			1	ETG10_236652	ETG10_236652	ETG10_236652		4.52317	3.59235
10391	123	21			1	AT_T_3	AT_T_3	AT_T_3		3.65076	3.58381
10430	123	60			1	(+)E1A_r60_n9	E1A_r60_n9	E1A_r60_n9		108141	10814.1
10587	125	47			1	ETG09_35454	ETG09_35454	ETG09_35454		9.58599	3.82045
10634	126	9			1	(+)E1A_r60_a97	E1A_r60_a97	E1A_r60_a97		14453.6	1445.37
10660	126	35			1	(+)E1A_r60_1	E1A_r60_1	E1A_r60_1		298894	29889.4
10701	126	76			1	RC8	RC8	RC8		3.93829	3.92047
10784	127	74			1	AT_T_3	AT_T_3	AT_T_3		3.89778	3.88048
11001	130	36			1	AT_P_M	AT_P_M	AT_P_M		4.91388	3.60563
11018	130	53			1	(+)E1A_r60_a97	E1A_r60_a97	E1A_r60_a97		15221.4	1522.14
11126	131	76			1	AT_W_5	AT_W_5	AT_W_5		3.90715	3.89
11184	132	49			1	(+)eQC-39	EQC	EQC		4.23057	3.63692
11256	133	36			1	AT_L_5	AT_L_5	AT_L_5		17.4652	4.1016
11262	133	42			1	AT_D_5	AT_D_5	AT_D_5		3.59319	3.57715
11272	133	52			1	AT_nD_3	AT_nD_3	AT_nD_3		13.1571	3.89587
11297	133	77			1	RC10	RC10	RC10		3.91289	3.8952
11410	135	20			1	ETG10_234183	ETG10_234183	ETG10_234183		5.0041	3.5869
11488	136	13			1	ETG09_35454	ETG09_35454	ETG09_35454		8.98838	3.75794
11549	136	74			1	(+)E1A_r60_a107	E1A_r60_a107	E1A_r60_a107		38.5023	5.46762
11576	137	16			1	(+)E1A_r60_a135	E1A_r60_a135	E1A_r60_a135		325.476	32.7676
11714	138	69			1	(+)E1A_r60_1	E1A_r60_1	E1A_r60_1		310600	31060
11770	139	40			1	AT_L_5	AT_L_5	AT_L_5		14.0137	3.8355
11798	139	68			1	RC11	RC11	RC11		3.76954	3.75249
11883	140	68			1	ETG07_105829	ETG07_105829	ETG07_105829		3.77089	3.75496
11885	140	70			1	RC2	RC2	RC2		3.79402	3.77686
11911	141	11			1	AT_W_M	AT_W_M	AT_W_M		5.0186	3.64965
11945	141	45			1	(+)E1A_r60_a104	E1A_r60_a104	E1A_r60_a104		82.4095	9.92457
12015	142	30			1	AT_ssH_PC_3	AT_ssH_PC_3	AT_ssH_PC_3		1587.3	158.77
12043	142	58			1	ETG05_36762	ETG05_36762	ETG05_36762		24.4809	4.94225
12118	143	48			1	(+)eQC-42	EQC	EQC		31.615	5.65685
12143	143	73			1	ETG10_13482	ETG10_13482	ETG10_13482		5.31718	3.82695
12394	146	69			1	RC12	RC12	RC12		7.33549	3.95389
12408	146	83			1	RC1	RC1	RC1		3.96657	3.94864
12452	147	42			1	AT_P_3	AT_P_3	AT_P_3		3.54983	3.53446
12577	148	82			1	(+)E1A_r60_a104	E1A_r60_a104	E1A_r60_a104		8.93306	4.02955
12586	149	6			1	(+)E1A_r60_a104	E1A_r60_a104	E1A_r60_a104		23.6444	4.46617
12630	149	50			1	(+)E1A_r60_n9	E1A_r60_n9	E1A_r60_n9		110544	11054.4
12642	149	62			1	(+)E1A_r60_n11	E1A_r60_n11	E1A_r60_n11		50045.7	5004.58
12646	149	66			1	AT_L_5	AT_L_5	AT_L_5		12.3543	4.04528
12658	149	78			1	RC4	RC4	RC4		3.85888	3.84221
12712	150	47			1	(+)E1A_r60_a20	E1A_r60_a20	E1A_r60_a20		824.412	82.5207
12744	150	79			1	AT_T_5	AT_T_5	AT_T_5		7.05796	3.93678
12870	152	35			1	(+)E1A_r60_a20	E1A_r60_a20	E1A_r60_a20		828.691	82.9467
12872	152	37			1	(+)E1A_r60_a107	E1A_r60_a107	E1A_r60_a107		40.9845	5.42047
12886	152	51			1	RC5	RC5	RC5		4.54403	3.58589
12956	153	36			1	AT_L_M	AT_L_M	AT_L_M		3.5158	3.49989
13141	155	51			1	AT_ssH_AB_5	AT_ssH_AB_5	AT_ssH_AB_5		40745.4	4074.55
13183	156	8			1	RC1	RC1	RC1		10.9025	3.80441
13274	157	14			1	(+)E1A_r60_a107	E1A_r60_a107	E1A_r60_a107		40.7809	5.45341
13289	157	29			1	RC4	RC4	RC4		10.9761	3.72253
13302	157	42			1	AT_P_5	AT_P_5	AT_P_5		11.5063	3.75568
13356	158	11			1	AT_L_M	AT_L_M	AT_L_M		3.59914	3.58285
13441	159	11			1	ETG10_195139	ETG10_195139	ETG10_195139		17.0834	4.04611
13507	159	77			1	RC9	RC9	RC9		3.80393	3.78672
13528	160	13			1	AT_D_3	AT_D_3	AT_D_3		11.4522	3.75452
13625	161	25			1	(+)E1A_r60_1	E1A_r60_1	E1A_r60_1		290726	29072.6
13679	161	79			1	AT_D_M	AT_D_M	AT_D_M		3.86705	3.81397
13690	162	5			1	ETG02_36680	ETG02_36680	ETG02_36680		5.40594	3.70596
13717	162	32			1	(+)E1A_r60_3	E1A_r60_3	E1A_r60_3		11.3653	3.70157
13764	162	79			1	(+)eQC-40	EQC	EQC		5.42631	3.84714
13846	163	76			1	AT_T_3	AT_T_3	AT_T_3		3.77434	3.7578
13901	164	46			1	AT_ssH_GD_5	AT_ssH_GD_5	AT_ssH_GD_5		19.2567	4.01856
13905	164	50			1	DCP_1_2	DCP_1_2	DCP_1_2		215470	21547
13916	164	61			1	(+)E1A_r60_3	E1A_r60_3	E1A_r60_3		11.5334	3.78183
13967	165	27			1	RC6	RC6	RC6		7.20902	3.56629
14001	165	61			1	ETG04_27747	ETG04_27747	ETG04_27747		7.00601	3.75578
14008	165	68			1	ETG02_36680	ETG02_36680	ETG02_36680		4.02491	3.66404
14072	166	47			1	(+)E1A_r60_a22	E1A_r60_a22	E1A_r60_a22		3906.87	390.703
14127	167	17			1	(+)E1A_r60_a22	E1A_r60_a22	E1A_r60_a22		3734.17	373.434
14149	167	39			1	DCP_22_9	DCP_22_9	DCP_22_9		39.3359	5.27643
14166	167	56			1	AT_W_5	AT_W_5	AT_W_5		3.56348	3.54748
14169	167	59			1	DCP_1_0	DCP_1_0	DCP_1_0		316032	31603.2
14181	167	71			1	(+)E1A_r60_a22	E1A_r60_a22	E1A_r60_a22		3964.69	396.486
14312	169	32			1	DCP_20_5	DCP_20_5	DCP_20_5		227.139	22.9852
14365	169	85			1	AT_D_3	AT_D_3	AT_D_3		4.31194	3.89947
14431	170	66			1	(+)E1A_r60_a135	E1A_r60_a135	E1A_r60_a135		353.757	35.5674
14473	171	23			1	RC11	RC11	RC11		6.38184	3.65763
14482	171	32			1	RC2	RC2	RC2		10.5471	3.674
14528	171	78			1	AT_P_5	AT_P_5	AT_P_5		14.0928	4.3015
14574	172	39			1	(+)E1A_r60_a22	E1A_r60_a22	E1A_r60_a22		3895.26	389.542
14624	173	4			1	AT_D_5	AT_D_5	AT_D_5		3.70244	3.68587
14631	173	11			1	(+)E1A_r60_1	E1A_r60_1	E1A_r60_1		298740	29874
14673	173	53			1	DCP_1_4	DCP_1_4	DCP_1_4		159771	15977.1
14681	173	61			1	AT_P_5	AT_P_5	AT_P_5		14.5392	3.98743
14723	174	18			1	AT_T_5	AT_T_5	AT_T_5		3.51392	3.50152
14754	174	49			1	(+)E1A_r60_a135	E1A_r60_a135	E1A_r60_a135		366.505	36.8241
14817	175	27			1	(+)E1A_r60_a135	E1A_r60_a135	E1A_r60_a135		348.123	34.9915
14824	175	34			1	AT_T_M	AT_T_M	AT_T_M		55.3605	7.6462
14920	176	45			1	AT_P_3	AT_P_3	AT_P_3		6.97027	3.86385
14967	177	7			1	AT_P_M	AT_P_M	AT_P_M		12.5313	3.91057
14980	177	20			1	RC8	RC8	RC8		3.50068	3.48499
14991	177	31			1	RC10	RC10	RC10		5.77068	3.50655
14993	177	33			1	(+)E1A_r60_n9	E1A_r60_n9	E1A_r60_n9		106860	10686
15031	177	71			1	(+)E1A_r60_n9	E1A_r60_n9	E1A_r60_n9		105476	10547.6
15034	177	74			1	ETG10_236652	ETG10_236652	ETG10_236652		6.29963	3.75577
15138	179	8			1	(+)E1A_r60_a97	E1A_r60_a97	E1A_r60_a97		14664.4	1466.44
15207	179	77			1	(+)eQC-41	EQC	EQC		11.5942	3.9022
15210	179	80			1	ETG05_66023	ETG05_66023	ETG05_66023		123.318	12.9247
15225	180	10			1	AT_ssH_RR_3	AT_ssH_RR_3	AT_ssH_RR_3		5235.19	523.532
15240	180	25			1	(+)E1A_r60_a97	E1A_r60_a97	E1A_r60_a97		14692.5	1469.26
15246	180	31			1	DCP_22_0	DCP_22_0	DCP_22_0		3805.52	380.568
15327	181	27			1	(+)E1A_r60_a104	E1A_r60_a104	E1A_r60_a104		8.4073	3.55739
15346	181	46			1	DCP_22_4	DCP_22_4	DCP_22_4		1447.3	144.773
15370	181	70			1	AT_W_5	AT_W_5	AT_W_5		3.63799	3.62172
15376	181	76			1	(+)E1A_r60_3	E1A_r60_3	E1A_r60_3		11.0324	3.86014
15385	181	85			1	(+)E1A_r60_n11	E1A_r60_n11	E1A_r60_n11		47553.6	4755.36
15398	182	13			1	(+)eQC-42	EQC	EQC		19.1888	4.15096
15488	183	18			1	(+)E1A_r60_3	E1A_r60_3	E1A_r60_3		46.0128	6.69041
15491	183	21			1	(+)E1A_r60_n11	E1A_r60_n11	E1A_r60_n11		49077.5	4907.75
15502	183	32			1	ETG08_142674	ETG08_142674	ETG08_142674		9.68683	3.68337
15614	184	59			1	ETG10_234183	ETG10_234183	ETG10_234183		13.936	3.8665
15618	184	63			1	(+)E1A_r60_a107	E1A_r60_a107	E1A_r60_a107		41.4425	5.49751
15667	185	27			1	DCP_20_3	DCP_20_3	DCP_20_3		506.842	50.8063
15668	185	28			1	AT_L_3	AT_L_3	AT_L_3		8.41493	3.56638
15752	186	27			1	(+)E1A_r60_n11	E1A_r60_n11	E1A_r60_n11		48955.2	4895.52
15761	186	36			1	ETG09_205211	ETG09_205211	ETG09_205211		8.02821	3.5624
15766	186	41			1	AT_T_M	AT_T_M	AT_T_M		3.456	3.44035
15996	189	16			1	RC7	RC7	RC7		3.51958	3.50365
16064	189	84			1	(+)E1A_r60_a97	E1A_r60_a97	E1A_r60_a97		14570.8	1457.08
16091	190	26			1	ETG07_105829	ETG07_105829	ETG07_105829		3.45636	3.44071
16114	190	49			1	AT_D_5	AT_D_5	AT_D_5		3.47098	3.45527
16158	191	8			1	(+)E1A_r60_n9	E1A_r60_n9	E1A_r60_n9		106015	10601.5
16167	191	17			1	(+)E1A_r60_a20	E1A_r60_a20	E1A_r60_a20		787.777	78.8587
16202	191	52			1	(+)E1A_r60_a97	E1A_r60_a97	E1A_r60_a97		14591.8	1459.19
16220	191	70			1	(+)E1A_r60_a20	E1A_r60_a20	E1A_r60_a20		844.983	84.5773
16257	192	22			1	ETG09_48764	ETG09_48764	ETG09_48764		23.0575	4.64085
16393	193	73			1	AT_T_M	AT_T_M	AT_T_M		3.63655	3.6201
16450	194	45			1	ETG10_195139	ETG10_195139	ETG10_195139		3.72234	3.44582
16529	195	39			1	AT_nX_5	AT_nX_5	AT_nX_5		3.8081	3.43266
16550	195	60			1	DCP_22_2	DCP_22_2	DCP_22_2		2865.94	286.616
16707	197	47			1	DCP_20_7	DCP_20_7	DCP_20_7		83.6544	9.07348
16798	198	53			1	(+)E1A_r60_1	E1A_r60_1	E1A_r60_1		299079	29907.9
16846	199	16			1	RC3	RC3	RC3		3.51323	3.49733
16849	199	19			1	AT_nC_5	AT_nC_5	AT_nC_5		3.94847	3.49128
16854	199	24			1	(+)eQC-40	EQC	EQC		3.45772	3.44767
16902	199	72			1	AT_ssH_AB_5	AT_ssH_AB_5	AT_ssH_AB_5		41020.2	4102.03
17096	202	11			1	RC9	RC9	RC9		3.56196	3.54584
17195	203	25			1	AT_P_5	AT_P_5	AT_P_5		3.45006	3.43444
17219	203	49			1	AT_ssH_TR_3	AT_ssH_TR_3	AT_ssH_TR_3		34010.5	3401.05
17285	204	30			1	DCP_1_1	DCP_1_1	DCP_1_1		258705	25870.5
17303	204	48			1	ETG08_142674	ETG08_142674	ETG08_142674		3.43998	3.42441
17327	204	72			1	ETG09_205211	ETG09_205211	ETG09_205211		4.39374	3.60151
17328	204	73			1	(+)E1A_r60_3	E1A_r60_3	E1A_r60_3		16.5305	3.97381
17348	205	8			1	AT_nX_5	AT_nX_5	AT_nX_5		3.90569	3.60757
17367	205	27			1	(+)eQC-41	EQC	EQC		6.39409	3.49257
17461	206	36			1	ETG10_13482	ETG10_13482	ETG10_13482		3.42126	3.40577
17504	206	79			1	AT_ssH_AB_5	AT_ssH_AB_5	AT_ssH_AB_5		40868.9	4086.89
17515	207	5			1	(+)E1A_r60_a135	E1A_r60_a135	E1A_r60_a135		346.849	34.8882
17538	207	28			1	(+)E1A_r60_a20	E1A_r60_a20	E1A_r60_a20		778.074	77.8858
17544	207	34			1	(+)E1A_r60_1	E1A_r60_1	E1A_r60_1		289774	28977.4
17560	207	50			1	(+)E1A_r60_1	E1A_r60_1	E1A_r60_1		297296	29729.6
17579	207	69			1	AT_W_M	AT_W_M	AT_W_M		6.20167	3.59677
17580	207	70			1	AT_W_3	AT_W_3	AT_W_3		3.56535	3.54926
17682	209	2			1	(+)E1A_r60_3	E1A_r60_3	E1A_r60_3		12.1525	3.96363
17714	209	34			1	DCP_22_6	DCP_22_6	DCP_22_6		687.51	68.8396
17719	209	39			1	ETG05_66023	ETG05_66023	ETG05_66023		119.91	12.4764
17737	209	57			1	AT_D_5	AT_D_5	AT_D_5		3.46388	3.44847
17741	209	61			1	ETG09_48764	ETG09_48764	ETG09_48764		6.88125	3.55108
17784	210	19			1	AT_nX_3	AT_nX_3	AT_nX_3		3.4785	3.46286
17885	211	35			1	ETG04_27747	ETG04_27747	ETG04_27747		3.41679	3.40132
17986	212	51			1	RC7	RC7	RC7		3.43518	3.41963
18070	213	50			1	AT_P_3	AT_P_3	AT_P_3		5.19692	3.55457
18083	213	63			1	AT_nB_3	AT_nB_3	AT_nB_3		11.5759	3.74397
18156	214	51			1	(+)E1A_r60_3	E1A_r60_3	E1A_r60_3		7.44087	3.51574
18175	214	70			1	(+)E1A_r60_n11	E1A_r60_n11	E1A_r60_n11		49527.2	4952.72
18282	216	7			1	(+)E1A_r60_a104	E1A_r60_a104	E1A_r60_a104		8.31576	3.71876
18390	217	30			1	(+)E1A_r60_a135	E1A_r60_a135	E1A_r60_a135		338.388	34.0168
18394	217	34			1	DCP_1_11	DCP_1_11	DCP_1_11		15.4943	3.76115
18499	218	54			1	(+)E1A_r60_a104	E1A_r60_a104	E1A_r60_a104		14.1438	3.75572
18512	218	67			1	AT_T_M	AT_T_M	AT_T_M		3.51567	3.49976
18517	218	72			1	(+)E1A_r60_a107	E1A_r60_a107	E1A_r60_a107		36.1659	5.11171
18528	218	83			1	(+)E1A_r60_a22	E1A_r60_a22	E1A_r60_a22		3885.89	388.607
18556	219	26			1	AT_L_3	AT_L_3	AT_L_3		3.43555	3.41999
18573	219	43			1	DCP_20_1	DCP_20_1	DCP_20_1		690.761	69.1632
18599	219	69			1	(+)E1A_r60_a135	E1A_r60_a135	E1A_r60_a135		355.243	35.7045
18674	220	59			1	(+)E1A_r60_a107	E1A_r60_a107	E1A_r60_a107		39.772	5.31126
18698	220	83			1	(+)E1A_r60_1	E1A_r60_1	E1A_r60_1		291216	29121.6
18784	221	84			1	AT_L_M	AT_L_M	AT_L_M		3.73856	3.72166
18908	223	38			1	(+)E1A_r60_a107	E1A_r60_a107	E1A_r60_a107		34.276	4.8465
18913	223	43			1	AT_W_5	AT_W_5	AT_W_5		5.2043	3.42498
18978	224	23			1	ETG10_13482	ETG10_13482	ETG10_13482		3.4469	3.43129
19010	224	55			1	(+)E1A_r60_a97	E1A_r60_a97	E1A_r60_a97		14315.9	1431.6
19076	225	36			1	RC4	RC4	RC4		5.89568	3.45242
19241	227	31			1	DCP_20_9	DCP_20_9	DCP_20_9		13.2439	3.66989
19322	228	27			1	RC12	RC12	RC12		3.42504	3.40954
19333	228	38			1	(+)E1A_r60_a97	E1A_r60_a97	E1A_r60_a97		14159.1	1415.91
19355	228	60			1	AT_T_5	AT_T_5	AT_T_5		3.75446	3.43776
19370	228	75			1	ETG04_27747	ETG04_27747	ETG04_27747		6.68681	3.65271
19461	229	81			1	(+)E1A_r60_a20	E1A_r60_a20	E1A_r60_a20		816.54	81.7391
19673	232	38			1	(+)E1A_r60_a104	E1A_r60_a104	E1A_r60_a104		9.39654	3.51765
19737	233	17			1	AT_ssH_GD_5	AT_ssH_GD_5	AT_ssH_GD_5		21.9857	4.14066
19804	233	84			1	(+)E1A_r60_a104	E1A_r60_a104	E1A_r60_a104		16.9977	4.10546
19826	234	21			1	(+)E1A_r60_a107	E1A_r60_a107	E1A_r60_a107		42.3454	5.50317
19909	235	19			1	AT_nB_5	AT_nB_5	AT_nB_5		3.47883	3.46309
19983	236	8			1	RC7	RC7	RC7		3.6073	3.59097
19984	236	9			1	(+)E1A_r60_a22	E1A_r60_a22	E1A_r60_a22		3926.47	392.664
20012	236	37			1	ETG05_36762	ETG05_36762	ETG05_36762		3.99472	3.40051
20017	236	42			1	DCP_20_0	DCP_20_0	DCP_20_0		776.289	77.7048
20077	237	17			1	(+)E1A_r60_n9	E1A_r60_n9	E1A_r60_n9		104672	10467.2
20079	237	19			1	(+)E1A_r60_n11	E1A_r60_n11	E1A_r60_n11		48458.6	4845.86
20110	237	50			1	AT_ssH_TR_5	AT_ssH_TR_5	AT_ssH_TR_5		128.854	13.3379
20170	238	25			1	(+)E1A_r60_n11	E1A_r60_n11	E1A_r60_n11		47858.8	4785.88
20174	238	29			1	ETG05_66023	ETG05_66023	ETG05_66023		124.399	12.9056
20193	238	48			1	AT_L_3	AT_L_3	AT_L_3		5.60544	3.43982
20218	238	73			1	(+)E1A_r60_a97	E1A_r60_a97	E1A_r60_a97		14450.6	1445.06
20248	239	18			1	AT_W_5	AT_W_5	AT_W_5		3.48853	3.47274
20262	239	32			1	(+)E1A_r60_3	E1A_r60_3	E1A_r60_3		9.18756	3.51828
20310	239	80			1	ETG10_236652	ETG10_236652	ETG10_236652		8.14763	3.70234
20334	240	19			1	RC11	RC11	RC11		3.47524	3.45951
20348	240	33			1	ETG10_195139	ETG10_195139	ETG10_195139		7.39149	3.49153
20394	240	79			1	(+)E1A_r60_n9	E1A_r60_n9	E1A_r60_n9		104900	10490
20457	241	57			1	AT_P_M	AT_P_M	AT_P_M		12.2134	3.65051
20614	243	44			1	DCP_22_7	DCP_22_7	DCP_22_7		299.749	30.1727
20628	243	58			1	(+)eQC-42	EQC	EQC		19.6813	4.03913
20635	243	65			1	RC9	RC9	RC9		10.3338	3.66764
20699	244	44			1	AT_P_5	AT_P_5	AT_P_5		3.3824	3.36709
20716	244	61			1	RC6	RC6	RC6		4.63031	3.43419
20817	245	77			1	AT_W_M	AT_W_M	AT_W_M		8.02432	3.66002
20856	246	31			1	DCP_1_7	DCP_1_7	DCP_1_7		99518.4	9951.84
20945	247	35			1	RC10	RC10	RC10		3.39281	3.37745
20954	247	44			1	(+)E1A_r60_n11	E1A_r60_n11	E1A_r60_n11		46935.9	4693.59
21028	248	33			1	RC6	RC6	RC6		3.39691	3.38185
21032	248	37			1	(+)E1A_r60_n9	E1A_r60_n9	E1A_r60_n9		102039	10203.9
21132	249	52			1	ETG10_13482	ETG10_13482	ETG10_13482		3.38518	3.36986
21347	252	12			1	(+)E1A_r60_a97	E1A_r60_a97	E1A_r60_a97		14320.2	1432.03
21374	252	39			1	AT_L_5	AT_L_5	AT_L_5		3.38139	3.36608
21433	253	13			1	AT_W_3	AT_W_3	AT_W_3		3.55065	3.53458
21508	254	3			1	(+)E1A_r60_a20	E1A_r60_a20	E1A_r60_a20		776.966	77.7886
21545	254	40			1	(+)E1A_r60_a22	E1A_r60_a22	E1A_r60_a22		3614.69	361.485
21552	254	47			1	(+)E1A_r60_a20	E1A_r60_a20	E1A_r60_a20		779.701	78.0456
21566	254	61			1	RC10	RC10	RC10		5.98599	3.46008
21720	256	45			1	(+)E1A_r60_n9	E1A_r60_n9	E1A_r60_n9		102395	10239.5
21728	256	53			1	(+)eQC-41	EQC	EQC		6.66337	3.44373
21730	256	55			1	AT_nC_3	AT_nC_3	AT_nC_3		9.85921	3.52356
21743	256	68			1	ETG08_142674	ETG08_142674	ETG08_142674		3.8378	3.44949
21774	257	14			1	(+)E1A_r60_1	E1A_r60_1	E1A_r60_1		291544	29154.4
21875	258	30			1	ETG09_35454	ETG09_35454	ETG09_35454		3.40793	3.3925
21898	258	53			1	AT_D_5	AT_D_5	AT_D_5		3.48135	3.36855
21904	258	59			1	(+)E1A_r60_a22	E1A_r60_a22	E1A_r60_a22		3749.09	374.924
22106	261	6			1	(+)eQC-39	EQC	EQC		5.66146	3.69709
22168	261	68			1	AT_nC_5	AT_nC_5	AT_nC_5		11.851	3.71187
22236	262	51			1	(+)E1A_r60_a135	E1A_r60_a135	E1A_r60_a135		322.522	32.4339
22307	263	37			1	ETG07_105829	ETG07_105829	ETG07_105829		8.36288	3.54013
22428	264	73			1	RC12	RC12	RC12		7.21075	3.55716
22487	265	47			1	RC1	RC1	RC1		3.96934	3.36529
22583	266	58			1	ETG09_35454	ETG09_35454	ETG09_35454		3.74893	3.37784
22603	266	78			1	ETG07_105829	ETG07_105829	ETG07_105829		10.3065	3.78914
22607	266	82			1	ETG02_36680	ETG02_36680	ETG02_36680		5.5332	3.65387
22625	267	15			1	ETG10_234183	ETG10_234183	ETG10_234183		4.35794	3.54209
22780	268	85			1	(+)E1A_r60_a135	E1A_r60_a135	E1A_r60_a135		335.422	33.748
22890	270	25			1	ETG02_36680	ETG02_36680	ETG02_36680		3.44051	3.4263
22897	270	32			1	DCP_1_0	DCP_1_0	DCP_1_0		274673	27467.3
22908	270	43			1	(+)E1A_r60_a107	E1A_r60_a107	E1A_r60_a107		36.6732	5.04095
22909	270	44			1	(+)E1A_r60_a97	E1A_r60_a97	E1A_r60_a97		13612.8	1361.29
23028	271	78			1	AT_P_M	AT_P_M	AT_P_M		14.7299	3.84282
23086	272	51			1	ETG10_234183	ETG10_234183	ETG10_234183		3.36625	3.35108
23146	273	26			1	RC9	RC9	RC9		3.43876	3.4232
23188	273	68			1	(+)E1A_r60_a104	E1A_r60_a104	E1A_r60_a104		15.0816	3.8025
23444	276	69			1	ETG09_48764	ETG09_48764	ETG09_48764		11.3021	3.65828
23525	277	65			1	RC4	RC4	RC4		11.5931	3.79733
23584	278	39			1	(+)eQC-40	EQC	EQC		3.85819	3.37198
23591	278	46			1	DCP_22_9	DCP_22_9	DCP_22_9		29.6066	4.52023
23639	279	9			1	(+)E1A_r60_a107	E1A_r60_a107	E1A_r60_a107		36.7292	5.23408
23692	279	62			1	(+)E1A_r60_n11	E1A_r60_n11	E1A_r60_n11		47559.9	4755.99
23698	279	68			1	ETG09_205211	ETG09_205211	ETG09_205211		8.07526	3.52576
23708	279	78			1	AT_ssH_TR_3	AT_ssH_TR_3	AT_ssH_TR_3		33017.6	3301.76
23713	279	83			1	AT_L_3	AT_L_3	AT_L_3		5.93571	3.66152
23771	280	56			1	(+)E1A_r60_a20	E1A_r60_a20	E1A_r60_a20		759.787	76.0552
23827	281	27			1	RC8	RC8	RC8		3.4371	3.42155
23836	281	36			1	(+)E1A_r60_a135	E1A_r60_a135	E1A_r60_a135		335.007	33.6787
23838	281	38			1	RC5	RC5	RC5		3.38216	3.36685
23846	281	46			1	ETG05_66023	ETG05_66023	ETG05_66023		124.592	12.9086
23881	281	81			1	(+)E1A_r60_a107	E1A_r60_a107	E1A_r60_a107		40.4132	5.429
23955	282	70			1	RC11	RC11	RC11		7.99412	3.53257
24150	285	10			1	ETG09_205211	ETG09_205211	ETG09_205211		4.04544	3.62113
24173	285	33			1	RC2	RC2	RC2		3.40443	3.38902
24193	285	53			1	AT_nB_3	AT_nB_3	AT_nB_3		14.1459	3.68863
24215	285	75			1	AT_D_3	AT_D_3	AT_D_3		6.70209	3.53738
24299	286	74			1	RC5	RC5	RC5		6.12223	3.52526
24314	287	4			1	(+)eQC-42	EQC	EQC		11.2825	3.90572
24362	287	52			1	RC2	RC2	RC2		3.3602	3.34499
24382	287	72			1	(+)E1A_r60_1	E1A_r60_1	E1A_r60_1		276324	27632.4
24463	288	68			1	(+)E1A_r60_n9	E1A_r60_n9	E1A_r60_n9		93168.5	9316.85
24677	291	27			1	(+)E1A_r60_a97	E1A_r60_a97	E1A_r60_a97		14469.8	1446.99
24846	293	26			1	(+)E1A_r60_n11	E1A_r60_n11	E1A_r60_n11		48286.4	4828.64
24874	293	54			1	(+)E1A_r60_1	E1A_r60_1	E1A_r60_1		289393	28939.3
24903	293	83			1	ETG10_195139	ETG10_195139	ETG10_195139		47.4137	6.9697
24967	294	62			1	AT_D_3	AT_D_3	AT_D_3		35.8723	5.78106
24994	295	4			1	(+)E1A_r60_a97	E1A_r60_a97	E1A_r60_a97		14212.2	1421.23
25025	295	35			1	ETG10_236652	ETG10_236652	ETG10_236652		3.40038	3.38499
25030	295	40			1	DCP_22_4	DCP_22_4	DCP_22_4		1415.69	141.61
25061	295	71			1	(+)eQC-40	EQC	EQC		8.20468	3.74267
25112	296	37			1	RC1	RC1	RC1		3.3897	3.37446
25132	296	57			1	(+)E1A_r60_a104	E1A_r60_a104	E1A_r60_a104		16.6013	3.905
25171	297	11			1	(+)E1A_r60_1	E1A_r60_1	E1A_r60_1		291147	29114.7
25218	297	58			1	AT_D_5	AT_D_5	AT_D_5		3.36432	3.34996
25233	297	73			1	AT_D_3	AT_D_3	AT_D_3		6.63177	3.50967
25237	297	77			1	(+)E1A_r60_a20	E1A_r60_a20	E1A_r60_a20		823.119	82.3885
25247	298	2			1	(+)eQC-41	EQC	EQC		34.5411	5.78944
25331	299	1			1	RC3	RC3	RC3		5.16023	3.84126
25340	299	10			1	(+)E1A_r60_a104	E1A_r60_a104	E1A_r60_a104		5.89823	3.68869
25531	301	31			1	ETG04_27747	ETG04_27747	ETG04_27747		5.61191	3.46269
25553	301	53			1	AT_ssH_PC_5	AT_ssH_PC_5	AT_ssH_PC_5		73.1763	8.46055
25562	301	62			1	(+)E1A_r60_n9	E1A_r60_n9	E1A_r60_n9		104236	10423.6
25572	301	72			1	ETG05_36762	ETG05_36762	ETG05_36762		3.43953	3.42991
25675	303	5			1	(+)E1A_r60_3	E1A_r60_3	E1A_r60_3		12.9223	3.98506
25727	303	57			1	RC8	RC8	RC8		4.56343	3.37067
25818	304	63			1	RC7	RC7	RC7		7.45731	3.5031
25832	304	77			1	(+)E1A_r60_3	E1A_r60_3	E1A_r60_3		14.6274	3.79306
25849	305	9			1	(+)E1A_r60_a135	E1A_r60_a135	E1A_r60_a135		346.666	34.8668
25889	305	49			1	DCP_22_6	DCP_22_6	DCP_22_6		740.828	74.1628
25953	306	28			1	(+)E1A_r60_a104	E1A_r60_a104	E1A_r60_a104		7.90218	3.54027
25967	306	42			1	ETG08_142674	ETG08_142674	ETG08_142674		32.7507	5.33228
26020	307	10			1	(+)E1A_r60_a22	E1A_r60_a22	E1A_r60_a22		3877.99	387.817
26067	307	57			1	(+)E1A_r60_a135	E1A_r60_a135	E1A_r60_a135		342.303	34.4
26076	307	66			1	RC3	RC3	RC3		3.39102	3.37568
26125	308	30			1	DCP_1_7	DCP_1_7	DCP_1_7		98515.3	9851.53
26135	308	40			1	(+)E1A_r60_a22	E1A_r60_a22	E1A_r60_a22		3713.35	371.351
26182	309	2			1	AT_nD_3	AT_nD_3	AT_nD_3		26.2641	5.03435
26204	309	24			1	AT_nD_5	AT_nD_5	AT_nD_5		3.49057	3.47478
26215	309	35			1	DCP_1_4	DCP_1_4	DCP_1_4		150716	15071.6
26237	309	57			1	AT_ssH_AB_5	AT_ssH_AB_5	AT_ssH_AB_5		39826.2	3982.62
26318	310	53			1	AT_L_M	AT_L_M	AT_L_M		3.35841	3.34321
26349	310	84			1	(+)E1A_r60_a22	E1A_r60_a22	E1A_r60_a22		3829.05	382.923
26405	311	55			1	AT_nB_3	AT_nB_3	AT_nB_3		12.8606	3.59188
26482	312	47			1	(+)eQC-39	EQC	EQC		5.86396	3.41135
26488	312	53			1	(+)E1A_r60_3	E1A_r60_3	E1A_r60_3		14.5753	3.6987
26518	312	83			1	AT_nX_5	AT_nX_5	AT_nX_5		4.22836	3.60217
26606	314	1			1	ETG09_48764	ETG09_48764	ETG09_48764		14.1416	4.16223
26779	316	4			1	(+)E1A_r60_n11	E1A_r60_n11	E1A_r60_n11		47466.6	4746.66
26794	316	19			1	(+)E1A_r60_a20	E1A_r60_a20	E1A_r60_a20		816.616	81.7418
26797	316	22			1	AT_ssH_GD_5	AT_ssH_GD_5	AT_ssH_GD_5		23.4395	4.23663
26803	316	28			1	AT_ssH_PC_3	AT_ssH_PC_3	AT_ssH_PC_3		1647.78	164.816
26809	316	34			1	(+)E1A_r60_a107	E1A_r60_a107	E1A_r60_a107		71.5679	8.1625
27045	319	15			1	AT_P_3	AT_P_3	AT_P_3		3.6094	3.59367
27145	320	30			1	(+)E1A_r60_a20	E1A_r60_a20	E1A_r60_a20		812.978	81.3733
27162	320	47			1	(+)E1A_r60_a22	E1A_r60_a22	E1A_r60_a22		3771.39	377.155
27338	322	53			1	DCP_20_5	DCP_20_5	DCP_20_5		219.803	22.2419
27369	322	84			1	RC2	RC2	RC2		3.62133	3.60496
27376	323	6			1	RC6	RC6	RC6		49.0354	6.95781
27394	323	24			1	AT_P_5	AT_P_5	AT_P_5		3.51256	3.49667
27443	323	73			1	RC10	RC10	RC10		3.44066	3.4251
27511	324	56			1	AT_W_5	AT_W_5	AT_W_5		6.65998	3.4637
27614	325	74			1	(+)E1A_r60_n11	E1A_r60_n11	E1A_r60_n11		49157.8	4915.78
27622	325	82			1	ETG10_13482	ETG10_13482	ETG10_13482		3.56882	3.55932
27661	326	36			1	(+)E1A_r60_n9	E1A_r60_n9	E1A_r60_n9		100822	10082.2
27853	328	58			1	RC3	RC3	RC3		3.36484	3.34962
27878	328	83			1	ETG05_66023	ETG05_66023	ETG05_66023		112.742	11.8462
27889	329	9			1	(+)E1A_r60_n9	E1A_r60_n9	E1A_r60_n9		105953	10595.3
27921	329	41			1	(+)E1A_r60_1	E1A_r60_1	E1A_r60_1		288032	28803.2
28038	330	73			1	(+)E1A_r60_a97	E1A_r60_a97	E1A_r60_a97		14561.2	1456.13
28076	331	26			1	(+)E1A_r60_3	E1A_r60_3	E1A_r60_3		18.4606	4.16799
28097	331	47			1	DCP_1_2	DCP_1_2	DCP_1_2		203994	20399.4
28107	331	57			1	RC5	RC5	RC5		6.52716	3.4589
28166	332	31			1	AT_L_M	AT_L_M	AT_L_M		3.46312	3.44745
28357	334	52			1	DCP_22_2	DCP_22_2	DCP_22_2		2682.93	268.315
28364	334	59			1	ETG10_236652	ETG10_236652	ETG10_236652		3.36834	3.3531
28450	335	60			1	ETG05_36762	ETG05_36762	ETG05_36762		6.42542	3.43176
28516	336	41			1	AT_ssH_PC_5	AT_ssH_PC_5	AT_ssH_PC_5		20.3402	3.97346
28532	336	57			1	DCP_1_11	DCP_1_11	DCP_1_11		19.3632	3.93415
28536	336	61			1	AT_W_M	AT_W_M	AT_W_M		6.30482	3.43629
28549	336	74			1	RC4	RC4	RC4		7.11204	3.57392
28574	337	14			1	AT_T_5	AT_T_5	AT_T_5		3.71185	3.65299
28656	338	11			1	AT_ssH_AB_3	AT_ssH_AB_3	AT_ssH_AB_3		139737	13973.7
28671	338	26			1	AT_W_M	AT_W_M	AT_W_M		13.4989	3.85195
28724	338	79			1	AT_T_M	AT_T_M	AT_T_M		3.61873	3.51257
28788	339	58			1	DCP_1_1	DCP_1_1	DCP_1_1		258573	25857.3
28811	339	81			1	AT_D_3	AT_D_3	AT_D_3		5.05939	3.56955
28823	340	8			1	RC12	RC12	RC12		3.7628	3.74669
28869	340	54			1	DCP_22_0	DCP_22_0	DCP_22_0		3787.92	378.807
28933	341	33			1	(+)E1A_r60_n9	E1A_r60_n9	E1A_r60_n9		106882	10688.2
29117	343	47			1	DCP_22_7	DCP_22_7	DCP_22_7		328.039	32.9844
29147	343	77			1	RC1	RC1	RC1		3.52697	3.47577
29179	344	24			1	(+)E1A_r60_a97	E1A_r60_a97	E1A_r60_a97		14692.7	1469.28
29206	344	51			1	ETG02_36680	ETG02_36680	ETG02_36680		8.30307	3.57474
29222	344	67			1	(+)E1A_r60_a22	E1A_r60_a22	E1A_r60_a22		3821.01	382.117
29241	345	1			1	AT_T_3	AT_T_3	AT_T_3		7.77812	4.00986
29276	345	36			1	ETG10_234183	ETG10_234183	ETG10_234183		8.48929	3.56793
29297	345	57			1	AT_L_3	AT_L_3	AT_L_3		3.95076	3.36961
29317	345	77			1	ETG09_35454	ETG09_35454	ETG09_35454		7.94427	3.56724
29366	346	41			1	(+)E1A_r60_a107	E1A_r60_a107	E1A_r60_a107		39.3183	5.26629
29461	347	51			1	(+)E1A_r60_a22	E1A_r60_a22	E1A_r60_a22		3836.49	383.665
29553	348	58			1	AT_W_M	AT_W_M	AT_W_M		10.2483	3.55278
29572	348	77			1	(+)E1A_r60_a107	E1A_r60_a107	E1A_r60_a107		44.9998	5.72566
29596	349	16			1	AT_nC_5	AT_nC_5	AT_nC_5		10.0209	3.85742
29643	349	63			1	(+)E1A_r60_a107	E1A_r60_a107	E1A_r60_a107		42.5107	5.45423
29647	349	67			1	ETG10_234183	ETG10_234183	ETG10_234183		6.90518	3.45563
29866	352	31			1	DCP_20_9	DCP_20_9	DCP_20_9		15.6727	3.88822
29867	352	32			1	(+)E1A_r60_a135	E1A_r60_a135	E1A_r60_a135		353.719	35.5514
29889	352	54			1	(+)E1A_r60_a20	E1A_r60_a20	E1A_r60_a20		799.275	80.0016
29896	352	61			1	RC8	RC8	RC8		3.7373	3.37433
29966	353	46			1	DCP_20_1	DCP_20_1	DCP_20_1		708.867	70.9721
30008	354	3			1	AT_nD_5	AT_nD_5	AT_nD_5		9.96927	4.07012
30110	355	20			1	ETG09_48764	ETG09_48764	ETG09_48764		14.4688	4.05887
30151	355	61			1	AT_W_M	AT_W_M	AT_W_M		7.15124	3.45563
30276	357	16			1	RC7	RC7	RC7		3.68741	3.67073
30311	357	51			1	(+)E1A_r60_n9	E1A_r60_n9	E1A_r60_n9		104480	10448
30313	357	53			1	(+)E1A_r60_n11	E1A_r60_n11	E1A_r60_n11		48322.4	4832.24
30356	358	11			1	ETG05_36762	ETG05_36762	ETG05_36762		5.06707	3.77066
30424	358	79			1	AT_P_M	AT_P_M	AT_P_M		11.0943	3.70113
30440	359	10			1	(+)E1A_r60_n9	E1A_r60_n9	E1A_r60_n9		105173	10517.3
30462	359	32			1	ETG05_66023	ETG05_66023	ETG05_66023		134.028	13.8701
30487	359	57			1	(+)E1A_r60_a135	E1A_r60_a135	E1A_r60_a135		345.342	34.7068
30543	360	28			1	(+)E1A_r60_n11	E1A_r60_n11	E1A_r60_n11		49643.9	4964.4
30735	362	50			1	(+)eQC-42	EQC	EQC		13.7506	3.6622
30909	364	54			1	DCP_20_7	DCP_20_7	DCP_20_7		82.4247	8.94147
30911	364	56			1	AT_D_M	AT_D_M	AT_D_M		3.39208	3.37674
30938	364	83			1	(+)E1A_r60_n9	E1A_r60_n9	E1A_r60_n9		104581	10458.1
30980	365	40			1	DCP_20_0	DCP_20_0	DCP_20_0		790.947	79.1734
30991	365	51			1	(+)eQC-40	EQC	EQC		26.841	5.66239
31018	365	78			1	AT_ssH_GD_3	AT_ssH_GD_3	AT_ssH_GD_3		3244.05	324.425
31144	367	34			1	AT_nC_3	AT_nC_3	AT_nC_3		13.7109	3.82538
31160	367	50			1	AT_L_M	AT_L_M	AT_L_M		3.41216	3.39673
31177	367	67			1	(+)E1A_r60_a135	E1A_r60_a135	E1A_r60_a135		334.023	33.584
31344	369	64			1	AT_ssH_PC_5	AT_ssH_PC_5	AT_ssH_PC_5		28.1495	4.47526
31515	371	65			1	(+)E1A_r60_n11	E1A_r60_n11	E1A_r60_n11		48475.4	4847.54
31603	372	68			1	RC11	RC11	RC11		3.42554	3.41128
31622	373	2			1	(+)E1A_r60_1	E1A_r60_1	E1A_r60_1		299997	29999.7
31652	373	32			1	(+)E1A_r60_1	E1A_r60_1	E1A_r60_1		301938	30193.8
31707	374	2			1	(+)E1A_r60_3	E1A_r60_3	E1A_r60_3		16.2608	4.34679
31724	374	19			1	(+)E1A_r60_a20	E1A_r60_a20	E1A_r60_a20		819.863	82.0708
31734	374	29			1	(+)E1A_r60_a22	E1A_r60_a22	E1A_r60_a22		3958.86	395.902
31748	374	43			1	(+)E1A_r60_a104	E1A_r60_a104	E1A_r60_a104		26.3847	4.39751
31875	375	85			1	RC9	RC9	RC9		3.65399	3.63747
31902	376	27			1	ETG10_236652	ETG10_236652	ETG10_236652		17.2409	4.22411
31930	376	55			1	DCP_20_3	DCP_20_3	DCP_20_3		520.422	52.1577
31985	377	25			1	AT_P_5	AT_P_5	AT_P_5		7.52393	3.71831
31987	377	27			1	(+)E1A_r60_3	E1A_r60_3	E1A_r60_3		17.7441	4.06702
32007	377	47			1	(+)E1A_r60_a97	E1A_r60_a97	E1A_r60_a97		14793.4	1479.34
32008	377	48			1	RC7	RC7	RC7		8.77361	3.60122
32027	377	67			1	(+)E1A_r60_a104	E1A_r60_a104	E1A_r60_a104		12.5819	3.69837
32064	378	19			1	(+)E1A_r60_a97	E1A_r60_a97	E1A_r60_a97		14287.9	1428.79
32105	378	60			1	(+)eQC-41	EQC	EQC		28.2326	5.0658
32173	379	43			1	ETG09_205211	ETG09_205211	ETG09_205211		5.74709	3.50217
32209	379	79			1	(+)E1A_r60_1	E1A_r60_1	E1A_r60_1		292622	29262.2
32221	380	6			1	ETG02_36680	ETG02_36680	ETG02_36680		6.01549	3.9631
32247	380	32			1	ETG10_13482	ETG10_13482	ETG10_13482		17.5995	4.30644
32328	381	28			1	RC1	RC1	RC1		9.49914	4.03038
32367	381	67			1	RC6	RC6	RC6		3.42882	3.41331
32387	382	2			1	AT_T_5	AT_T_5	AT_T_5		4.94671	4.03029
32404	382	19			1	AT_D_3	AT_D_3	AT_D_3		8.59927	3.82092
32481	383	11			1	(+)E1A_r60_n11	E1A_r60_n11	E1A_r60_n11		47024.3	4702.43
32495	383	25			1	RC11	RC11	RC11		3.64992	3.63341
32600	384	45			1	(+)E1A_r60_1	E1A_r60_1	E1A_r60_1		290541	29054.1
32635	384	80			1	AT_ssH_TR_5	AT_ssH_TR_5	AT_ssH_TR_5		118.846	12.4237
32667	385	27			1	RC8	RC8	RC8		3.63302	3.61659
32730	386	5			1	AT_P_M	AT_P_M	AT_P_M		17.6869	4.38851
32734	386	9			1	AT_ssH_PC_5	AT_ssH_PC_5	AT_ssH_PC_5		23.1952	4.5369
32762	386	37			1	(+)E1A_r60_a104	E1A_r60_a104	E1A_r60_a104		13.5704	3.81581
32764	386	39			1	(+)eQC-41	EQC	EQC		6.62645	3.56786
32841	387	31			1	AT_D_M	AT_D_M	AT_D_M		3.59563	3.57937
32859	387	49			1	AT_nX_3	AT_nX_3	AT_nX_3		3.45448	3.43886
32899	388	4			1	(+)E1A_r60_a104	E1A_r60_a104	E1A_r60_a104		12.2865	4.18115
33000	389	20			1	AT_D_M	AT_D_M	AT_D_M		3.73609	3.71919
33057	389	77			1	(+)eQC-39	EQC	EQC		3.79609	3.5163
33063	389	83			1	AT_T_5	AT_T_5	AT_T_5		3.62657	3.61211
33064	389	84			1	(+)E1A_r60_3	E1A_r60_3	E1A_r60_3		7.13446	3.71559
33093	390	28			1	ETG07_105829	ETG07_105829	ETG07_105829		3.63258	3.61712
33142	390	77			1	ETG10_195139	ETG10_195139	ETG10_195139		5.56307	3.56022
33152	391	2			1	(+)E1A_r60_a135	E1A_r60_a135	E1A_r60_a135		342.268	34.4735
33184	391	34			1	RC10	RC10	RC10		3.57777	3.56159
33206	391	56			1	RC12	RC12	RC12		4.07951	3.43479
33228	391	78			1	AT_ssH_RR_5	AT_ssH_RR_5	AT_ssH_RR_5		59872.4	5987.24
33349	393	29			1	AT_T_5	AT_T_5	AT_T_5		4.05994	3.62988
33416	394	11			1	RC2	RC2	RC2		3.89145	3.87385
33438	394	33			1	RC9	RC9	RC9		3.59229	3.57605
33479	394	74			1	AT_T_3	AT_T_3	AT_T_3		3.5025	3.48837
33497	395	7			1	(+)E1A_r60_a107	E1A_r60_a107	E1A_r60_a107		43.0145	5.89181
33563	395	73			1	(+)E1A_r60_a20	E1A_r60_a20	E1A_r60_a20		791.711	79.2502
33600	396	25			1	(+)E1A_r60_a20	E1A_r60_a20	E1A_r60_a20		818.539	81.9391
33631	396	56			1	AT_D_M	AT_D_M	AT_D_M		3.44588	3.43029
33648	396	73			1	ETG07_105829	ETG07_105829	ETG07_105829		3.49563	3.48084
33668	397	8			1	(+)E1A_r60_a22	E1A_r60_a22	E1A_r60_a22		3804.73	380.494
33765	398	20			1	AT_P_3	AT_P_3	AT_P_3		3.7639	3.74693
33799	398	54			1	(+)E1A_r60_3	E1A_r60_3	E1A_r60_3		22.399	4.60603
33823	398	78			1	(+)E1A_r60_a97	E1A_r60_a97	E1A_r60_a97		14578.2	1457.82
33930	400	15			1	AT_nC_5	AT_nC_5	AT_nC_5		5.18098	3.8667
33941	400	26			1	(+)eQC-42	EQC	EQC		20.6442	4.25225
34037	401	37			1	RC3	RC3	RC3		3.58081	3.56685
34062	401	62			1	(+)E1A_r60_n11	E1A_r60_n11	E1A_r60_n11		48127.4	4812.75
34122	402	37			1	AT_ssH_GD_5	AT_ssH_GD_5	AT_ssH_GD_5		21.6235	4.20038
34142	402	57			1	ETG09_48764	ETG09_48764	ETG09_48764		13.7746	3.82856
34215	403	45			1	(+)E1A_r60_1	E1A_r60_1	E1A_r60_1		303087	30308.7
34349	405	9			1	ETG08_142674	ETG08_142674	ETG08_142674		6.28043	4.01823
34369	405	29			1	ETG04_27747	ETG04_27747	ETG04_27747		3.68069	3.66414
34448	406	23			1	ETG09_35454	ETG09_35454	ETG09_35454		17.4346	4.18928
34514	407	4			1	(+)E1A_r60_n11	E1A_r60_n11	E1A_r60_n11		48082.4	4808.24
34597	408	2			1	ETG09_205211	ETG09_205211	ETG09_205211		5.15844	4.14838
34661	408	66			1	AT_P_M	AT_P_M	AT_P_M		13.0834	3.71526
34688	409	8			1	AT_D_3	AT_D_3	AT_D_3		14.181	5.03605
34701	409	21			1	RC5	RC5	RC5		3.80296	3.78577
34716	409	36			1	(+)E1A_r60_n9	E1A_r60_n9	E1A_r60_n9		109656	10965.6
34724	409	44			1	(+)E1A_r60_a22	E1A_r60_a22	E1A_r60_a22		3994.26	399.442
34733	409	53			1	(+)E1A_r60_3	E1A_r60_3	E1A_r60_3		16.5537	3.96533
34745	409	65			1	(+)E1A_r60_a107	E1A_r60_a107	E1A_r60_a107		39.9465	5.3227
34749	409	69			1	ETG04_27747	ETG04_27747	ETG04_27747		3.48715	3.47138
34790	410	25			1	(+)E1A_r60_a107	E1A_r60_a107	E1A_r60_a107		39.7842	5.48493
34802	410	37			1	AT_T_M	AT_T_M	AT_T_M		3.60683	3.59051
34862	411	12			1	(+)E1A_r60_a135	E1A_r60_a135	E1A_r60_a135		353.258	35.553
34883	411	33			1	RC4	RC4	RC4		3.65775	3.64121
34905	411	55			1	(+)E1A_r60_n9	E1A_r60_n9	E1A_r60_n9		106314	10631.4
35015	412	80			1	(+)E1A_r60_a20	E1A_r60_a20	E1A_r60_a20		792.325	79.3171
35023	413	3			1	(+)E1A_r60_a104	E1A_r60_a104	E1A_r60_a104		14.4439	4.43382
35137	414	32			1	ETG10_195139	ETG10_195139	ETG10_195139		5.54818	3.70443
35238	415	48			1	ETG08_142674	ETG08_142674	ETG08_142674		3.53549	3.5221
35274	415	84			1	AT_T_3	AT_T_3	AT_T_3		3.69734	3.68193
35636	420	21			1	(+)E1A_r60_1	E1A_r60_1	E1A_r60_1		311298	31129.8
35717	421	17			1	(+)E1A_r60_a22	E1A_r60_a22	E1A_r60_a22		3797.43	379.764
35721	421	21			1	(+)eQC-40	EQC	EQC		3.99993	3.84819
35734	421	34			1	AT_ssH_AB_3	AT_ssH_AB_3	AT_ssH_AB_3		143666	14366.5
35749	421	49			1	(+)E1A_r60_a135	E1A_r60_a135	E1A_r60_a135		355.007	35.6826
35820	422	35			1	AT_W_3	AT_W_3	AT_W_3		3.67402	3.65741
35841	422	56			1	(+)E1A_r60_a20	E1A_r60_a20	E1A_r60_a20		789.394	79.0195
35872	423	2			1	(+)eQC-39	EQC	EQC		6.25104	4.25722
36077	425	37			1	AT_T_M	AT_T_M	AT_T_M		3.66995	3.65336
36100	425	60			1	AT_L_M	AT_L_M	AT_L_M		3.51297	3.49709
36173	426	48			1	AT_W_3	AT_W_3	AT_W_3		3.56915	3.55301
36201	426	76			1	(+)E1A_r60_a97	E1A_r60_a97	E1A_r60_a97		14207.5	1420.76
36228	427	18			1	(+)E1A_r60_a97	E1A_r60_a97	E1A_r60_a97		14159	1415.91
36285	427	75			1	(+)E1A_r60_3	E1A_r60_3	E1A_r60_3		10.4868	3.72857
36329	428	34			1	ETG04_27747	ETG04_27747	ETG04_27747		3.71117	3.69745
36388	429	8			1	(+)E1A_r60_a107	E1A_r60_a107	E1A_r60_a107		38.4718	5.65695
36418	429	38			1	AT_D_5	AT_D_5	AT_D_5		3.6761	3.66154
36444	429	64			1	AT_T_5	AT_T_5	AT_T_5		3.52329	3.51031
36612	431	62			1	(+)eQC-42	EQC	EQC		13.6864	3.79681
36624	431	74			1	(+)E1A_r60_n11	E1A_r60_n11	E1A_r60_n11		48774.3	4877.43
36655	432	20			1	(+)E1A_r60_3	E1A_r60_3	E1A_r60_3		8.70744	4.01403
36672	432	37			1	(+)E1A_r60_a135	E1A_r60_a135	E1A_r60_a135		347.551	34.9577
36679	432	44			1	AT_L_5	AT_L_5	AT_L_5		3.97877	3.61562
36701	432	66			1	ETG02_36680	ETG02_36680	ETG02_36680		3.73116	3.53565
36710	432	75			1	(+)E1A_r60_a104	E1A_r60_a104	E1A_r60_a104		14.0583	3.86608
36728	433	8			1	AT_ssH_RR_5	AT_ssH_RR_5	AT_ssH_RR_5		60734.3	6073.43
36751	433	31			1	RC4	RC4	RC4		3.77748	3.7604
36774	433	54			1	RC3	RC3	RC3		3.55978	3.54368
36820	434	15			1	AT_W_3	AT_W_3	AT_W_3		5.95564	4.04034
36831	434	26			1	(+)E1A_r60_n11	E1A_r60_n11	E1A_r60_n11		47078.3	4707.83
36934	435	44			1	ETG10_234183	ETG10_234183	ETG10_234183		4.19964	3.638
36972	435	82			1	AT_ssH_RR_3	AT_ssH_RR_3	AT_ssH_RR_3		5215.5	521.563
37202	438	57			1	AT_P_5	AT_P_5	AT_P_5		3.56235	3.54624
37206	438	61			1	AT_L_5	AT_L_5	AT_L_5		3.55273	3.53666
37266	439	36			1	AT_nX_3	AT_nX_3	AT_nX_3		3.74438	3.72745
37284	439	54			1	AT_T_5	AT_T_5	AT_T_5		3.68275	3.57034
37332	440	17			1	RC8	RC8	RC8		4.01753	3.99937
37402	441	2			1	RC11	RC11	RC11		4.34095	4.32755
37425	441	25			1	(+)E1A_r60_a97	E1A_r60_a97	E1A_r60_a97		13885	1388.5
37542	442	57			1	AT_L_5	AT_L_5	AT_L_5		3.57714	3.56097
37611	443	41			1	(+)E1A_r60_1	E1A_r60_1	E1A_r60_1		301056	30105.6
37701	444	46			1	ETG05_36762	ETG05_36762	ETG05_36762		5.51562	3.67878
37703	444	48			1	AT_L_5	AT_L_5	AT_L_5		3.64009	3.62363
37743	445	3			1	AT_W_M	AT_W_M	AT_W_M		8.73695	4.42207
37758	445	18			1	(+)E1A_r60_n9	E1A_r60_n9	E1A_r60_n9		103858	10385.8
37795	445	55			1	RC1	RC1	RC1		3.60008	3.5838
37812	445	72			1	(+)E1A_r60_n9	E1A_r60_n9	E1A_r60_n9		106220	10622
37817	445	77			1	ETG09_48764	ETG09_48764	ETG09_48764		3.76453	3.6483
37976	447	66			1	ETG10_13482	ETG10_13482	ETG10_13482		3.58576	3.57185
38004	448	9			1	RC5	RC5	RC5		4.21825	4.19919
38053	448	58			1	(+)E1A_r60_a107	E1A_r60_a107	E1A_r60_a107		41.3841	5.52554
38175	450	10			1	RC3	RC3	RC3		4.2111	4.19206
38204	450	39			1	(+)E1A_r60_3	E1A_r60_3	E1A_r60_3		9.07877	3.85748
38292	451	42			1	(+)E1A_r60_a22	E1A_r60_a22	E1A_r60_a22		3677.01	367.72
38358	452	23			1	(+)E1A_r60_a20	E1A_r60_a20	E1A_r60_a20		753.411	75.4502
38362	452	27			1	(+)E1A_r60_a104	E1A_r60_a104	E1A_r60_a104		9.66482	4.04537
38398	452	63			1	(+)E1A_r60_a104	E1A_r60_a104	E1A_r60_a104		9.46142	3.74169
38403	452	68			1	(+)E1A_r60_a22	E1A_r60_a22	E1A_r60_a22		3781.92	378.21
38412	452	77			1	RC10	RC10	RC10		3.68823	3.67156
38438	453	18			1	ETG10_236652	ETG10_236652	ETG10_236652		4.08971	4.07122
38484	453	64			1	ETG09_205211	ETG09_205211	ETG09_205211		3.60689	3.59068
38694	456	19			1	RC6	RC6	RC6		4.08352	4.06506
38884	458	39			1	AT_ssH_GD_3	AT_ssH_GD_3	AT_ssH_GD_3		3311.15	331.138
38886	458	41			1	RC9	RC9	RC9		3.77698	3.7599
38917	458	72			1	(+)E1A_r60_1	E1A_r60_1	E1A_r60_1		298911	29891.1
39011	459	81			1	RC4	RC4	RC4		3.77234	3.7553
39013	459	83			1	AT_W_3	AT_W_3	AT_W_3		3.81369	3.79649
39053	460	38			1	ETG09_48764	ETG09_48764	ETG09_48764		3.82448	3.81241
39119	461	19			1	ETG09_35454	ETG09_35454	ETG09_35454		4.12618	4.11189
39176	461	76			1	(+)E1A_r60_a135	E1A_r60_a135	E1A_r60_a135		348.092	35.0112
39177	461	77			1	RC9	RC9	RC9		3.71647	3.69967
39187	462	2			1	AT_P_M	AT_P_M	AT_P_M		14.0469	4.6883
39265	462	80			1	RC7	RC7	RC7		3.77526	3.7582
39314	463	44			1	(+)E1A_r60_a97	E1A_r60_a97	E1A_r60_a97		14046.2	1404.62
39444	465	4			1	(+)E1A_r60_a20	E1A_r60_a20	E1A_r60_a20		776.306	77.7614
39515	465	75			1	ETG05_66023	ETG05_66023	ETG05_66023		127.317	13.2698
39642	467	32			1	(+)E1A_r60_a107	E1A_r60_a107	E1A_r60_a107		34.3253	5.25266
39726	468	31			1	(+)E1A_r60_a22	E1A_r60_a22	E1A_r60_a22		3537.83	353.806
39728	468	33			1	(+)eQC-42	EQC	EQC		13.1564	4.15014
39772	468	77			1	RC5	RC5	RC5		3.75339	3.73649
39831	469	51			1	ETG10_195139	ETG10_195139	ETG10_195139		5.37642	3.77115
39864	469	84			1	AT_ssH_AB_3	AT_ssH_AB_3	AT_ssH_AB_3		135137	13513.7
39881	470	16			1	ETG08_142674	ETG08_142674	ETG08_142674		4.23751	4.21835
39967	471	17			1	ETG10_13482	ETG10_13482	ETG10_13482		4.23573	4.21658
39975	471	25			1	(+)eQC-39	EQC	EQC		4.53398	4.08903
39991	471	41			1	AT_L_M	AT_L_M	AT_L_M		3.85824	3.8408
40019	471	69			1	ETG04_27747	ETG04_27747	ETG04_27747		3.69422	3.67752
40031	471	81			1	(+)E1A_r60_a20	E1A_r60_a20	E1A_r60_a20		787.399	78.8354
40293	475	3			1	AT_L_3	AT_L_3	AT_L_3		4.56595	4.54848
40295	475	5			1	ETG07_105829	ETG07_105829	ETG07_105829		5.05521	4.51072
40296	475	6			1	(+)eQC-41	EQC	EQC		10.9468	4.62755
40364	475	74			1	(+)eQC-40	EQC	EQC		3.74569	3.73432
40416	476	41			1	AT_L_3	AT_L_3	AT_L_3		4.49997	3.87824
40474	477	14			1	ETG10_234183	ETG10_234183	ETG10_234183		7.18166	4.4166
40475	477	15			1	(+)eQC-40	EQC	EQC		5.31219	4.32613
40493	477	33			1	(+)E1A_r60_n11	E1A_r60_n11	E1A_r60_n11		45884.6	4588.46
40509	477	49			1	RC2	RC2	RC2		3.80413	3.78693
40513	477	53			1	(+)E1A_r60_n9	E1A_r60_n9	E1A_r60_n9		107200	10720.1
40543	477	83			1	AT_nD_3	AT_nD_3	AT_nD_3		10.6096	4.02807
40619	478	74			1	AT_D_M	AT_D_M	AT_D_M		3.76533	3.74871
40659	479	29			1	ETG09_205211	ETG09_205211	ETG09_205211		4.08663	4.06816
40746	480	31			1	(+)E1A_r60_a97	E1A_r60_a97	E1A_r60_a97		13907.6	1390.77
40749	480	34			1	AT_ssH_RR_3	AT_ssH_RR_3	AT_ssH_RR_3		5204.88	520.505
40795	480	80			1	RC11	RC11	RC11		3.85938	3.84193
40859	481	59			1	(+)E1A_r60_a104	E1A_r60_a104	E1A_r60_a104		7.77672	3.8277
40888	482	3			1	RC2	RC2	RC2		4.61406	4.59321
40990	483	20			1	(+)E1A_r60_n9	E1A_r60_n9	E1A_r60_n9		104754	10475.4
41026	483	56			1	(+)E1A_r60_3	E1A_r60_3	E1A_r60_3		7.27703	3.84477
41076	484	21			1	ETG02_36680	ETG02_36680	ETG02_36680		4.54652	4.24472
41139	484	84			1	(+)E1A_r60_n9	E1A_r60_n9	E1A_r60_n9		101382	10138.2
41242	486	17			1	(+)E1A_r60_3	E1A_r60_3	E1A_r60_3		11.5782	4.50822
41321	487	11			1	ETG05_36762	ETG05_36762	ETG05_36762		4.96406	4.48884
41334	487	24			1	AT_W_M	AT_W_M	AT_W_M		6.96959	4.2752
41469	488	74			1	(+)E1A_r60_a107	E1A_r60_a107	E1A_r60_a107		40.3828	5.57627
41525	489	45			1	AT_T_3	AT_T_3	AT_T_3		3.92625	3.91179
41538	489	58			1	(+)E1A_r60_a135	E1A_r60_a135	E1A_r60_a135		339.529	34.1707
41649	490	84			1	AT_T_M	AT_T_M	AT_T_M		4.00309	3.98514
41710	491	60			1	RC12	RC12	RC12		3.80666	3.78945
41817	492	82			1	AT_D_5	AT_D_5	AT_D_5		3.9664	3.94926
41864	493	44			1	(+)eQC-39	EQC	EQC		3.96747	3.95232
41869	493	49			1	AT_nB_3	AT_nB_3	AT_nB_3		10.8585	4.06365
41981	494	76			1	(+)E1A_r60_1	E1A_r60_1	E1A_r60_1		302895	30289.5
41991	495	1			1	DarkCorner	DarkCorner	DarkCorner		4.79777	4.77609
42146	496	71			1	(+)E1A_r60_3	E1A_r60_3	E1A_r60_3		10.9484	3.9926
42150	496	75			1	AT_P_3	AT_P_3	AT_P_3		3.8751	3.85997
42160	496	85			1	DarkCorner	DarkCorner	DarkCorner		4.06653	4.04816
42161	497	1			1	DarkCorner	DarkCorner	DarkCorner		4.81756	4.79608
42240	497	80			1	RC8	RC8	RC8		3.94587	3.92803
42281	498	36			1	AT_D_M	AT_D_M	AT_D_M		4.11491	4.09648
42330	498	85			1	DarkCorner	DarkCorner	DarkCorner		4.0795	4.06107
42331	499	1			1	DarkCorner	DarkCorner	DarkCorner		4.83771	4.81584
42357	499	27			1	(+)E1A_r60_a104	E1A_r60_a104	E1A_r60_a104		9.87428	4.3925
42416	500	1			1	DarkCorner	DarkCorner	DarkCorner		4.83539	4.81354
42430	500	15			1	(+)E1A_r60_n11	E1A_r60_n11	E1A_r60_n11		47621.5	4762.16
42451	500	36			1	AT_P_M	AT_P_M	AT_P_M		16.0805	4.43803
42492	500	77			1	AT_nB_5	AT_nB_5	AT_nB_5		3.92474	3.91098
42500	500	85			1	DarkCorner	DarkCorner	DarkCorner		4.09235	4.07385
42501	501	1			1	DarkCorner	DarkCorner	DarkCorner		4.85838	4.83642
42515	501	15			1	AT_L_5	AT_L_5	AT_L_5		4.53777	4.51729
42578	501	78			1	(+)E1A_r60_a97	E1A_r60_a97	E1A_r60_a97		14654	1465.41
42585	501	85			1	DarkCorner	DarkCorner	DarkCorner		4.08472	4.06626
42586	502	1			1	DarkCorner	DarkCorner	DarkCorner		4.85602	4.8341
42670	502	85			1	DarkCorner	DarkCorner	DarkCorner		4.10544	4.08689
42671	503	1			1	DarkCorner	DarkCorner	DarkCorner		4.87887	4.85722
42672	503	2			1	DarkCorner	DarkCorner	DarkCorner		4.85385	4.83203
42755	503	85			1	DarkCorner	DarkCorner	DarkCorner		4.0978	4.07928
42756	504	1			1	DarkCorner	DarkCorner	DarkCorner		4.87697	4.85492
42773	504	18			1	AT_nC_3	AT_nC_3	AT_nC_3		14.1695	4.71023
42780	504	25			1	AT_ssH_GD_3	AT_ssH_GD_3	AT_ssH_GD_3		3686.63	368.69
42839	504	84			1	DarkCorner	DarkCorner	DarkCorner		4.09138	4.07289
42840	504	85			1	DarkCorner	DarkCorner	DarkCorner		4.11897	4.10036
42841	505	1			1	DarkCorner	DarkCorner	DarkCorner		4.90047	4.87832
42842	505	2			1	DarkCorner	DarkCorner	DarkCorner		4.94185	4.85812
42865	505	25			1	(+)E1A_r60_1	E1A_r60_1	E1A_r60_1		314172	31417.2
42909	505	69			1	AT_L_M	AT_L_M	AT_L_M		5.00133	3.89591
42925	505	85			1	DarkCorner	DarkCorner	DarkCorner		4.11148	4.0929
42926	506	1			1	DarkCorner	DarkCorner	DarkCorner		4.89828	4.87614
42927	506	2			1	DarkCorner	DarkCorner	DarkCorner		4.87317	4.85114
43009	506	84			1	DarkCorner	DarkCorner	DarkCorner		4.10469	4.08613
43010	506	85			1	DarkCorner	DarkCorner	DarkCorner		4.13256	4.11388
43011	507	1			1	DarkCorner	DarkCorner	DarkCorner		4.92186	4.89967
43012	507	2			1	DarkCorner	DarkCorner	DarkCorner		4.89639	4.87426
43019	507	9			1	AT_ssH_RR_5	AT_ssH_RR_5	AT_ssH_RR_5		64730.6	6473.06
43026	507	16			1	(+)E1A_r60_a104	E1A_r60_a104	E1A_r60_a104		10.4635	4.69253
43046	507	36			1	(+)E1A_r60_a20	E1A_r60_a20	E1A_r60_a20		804.586	80.5713
43052	507	42			1	ETG05_66023	ETG05_66023	ETG05_66023		135.689	14.19
43094	507	84			1	DarkCorner	DarkCorner	DarkCorner		4.09838	4.07986
43095	507	85			1	DarkCorner	DarkCorner	DarkCorner		4.1255	4.10685
43096	508	1			1	DarkCorner	DarkCorner	DarkCorner		4.92008	4.89784
43097	508	2			1	DarkCorner	DarkCorner	DarkCorner		4.89476	4.87264
43110	508	15			1	(+)E1A_r60_a20	E1A_r60_a20	E1A_r60_a20		801.96	80.3327
43111	508	16			1	AT_nD_5	AT_nD_5	AT_nD_5		4.57848	4.56339
43116	508	21			1	(+)E1A_r60_a107	E1A_r60_a107	E1A_r60_a107		41.0771	6.11349
43142	508	47			1	(+)E1A_r60_a107	E1A_r60_a107	E1A_r60_a107		39.5335	5.68212
43145	508	50			1	ETG08_142674	ETG08_142674	ETG08_142674		4.85338	4.00078
43167	508	72			1	(+)E1A_r60_n11	E1A_r60_n11	E1A_r60_n11		46368	4636.8
43179	508	84			1	DarkCorner	DarkCorner	DarkCorner		4.11895	4.10036
43180	508	85			1	DarkCorner	DarkCorner	DarkCorner		4.14665	4.12791
43181	509	1			1	DarkCorner	DarkCorner	DarkCorner		4.94375	4.9214
43182	509	2			1	DarkCorner	DarkCorner	DarkCorner		4.91832	4.89609
43183	509	3			1	DarkCorner	DarkCorner	DarkCorner		4.89344	4.87132
43198	509	18			1	(+)E1A_r60_a135	E1A_r60_a135	E1A_r60_a135		339.939	34.3084
43201	509	21			1	(+)E1A_r60_a97	E1A_r60_a97	E1A_r60_a97		14581.3	1458.14
43205	509	25			1	(+)E1A_r60_3	E1A_r60_3	E1A_r60_3		6.42126	4.44958
43219	509	39			1	AT_D_5	AT_D_5	AT_D_5		4.1692	4.15308
43257	509	77			1	(+)E1A_r60_a22	E1A_r60_a22	E1A_r60_a22		3814.74	381.495
43264	509	84			1	DarkCorner	DarkCorner	DarkCorner		4.11229	4.0937
43265	509	85			1	DarkCorner	DarkCorner	DarkCorner		4.1396	4.12089
43266	510	1			1	DarkCorner	DarkCorner	DarkCorner		4.94211	4.92244
43267	510	2			1	DarkCorner	DarkCorner	DarkCorner		4.91689	4.89466
43334	510	69			1	(+)E1A_r60_a104	E1A_r60_a104	E1A_r60_a104		8.48341	4.02769
43348	510	83			1	DarkCorner	DarkCorner	DarkCorner		4.10678	4.08822
43349	510	84			1	DarkCorner	DarkCorner	DarkCorner		4.13309	4.11482
43350	510	85			1	DarkCorner	DarkCorner	DarkCorner		4.16141	4.1426
43351	511	1			1	DarkCorner	DarkCorner	DarkCorner		4.96563	4.94322
43352	511	2			1	DarkCorner	DarkCorner	DarkCorner		4.94061	4.91828
43353	511	3			1	DarkCorner	DarkCorner	DarkCorner		4.9156	4.89338
43433	511	83			1	DarkCorner	DarkCorner	DarkCorner		4.10193	4.08339
43434	511	84			1	DarkCorner	DarkCorner	DarkCorner		4.12689	4.10824
43435	511	85			1	DarkCorner	DarkCorner	DarkCorner		4.15341	4.13463
43436	512	1			1	DarkCorner	DarkCorner	DarkCorner		4.96477	4.94233
43437	512	2			1	DarkCorner	DarkCorner	DarkCorner		4.93911	4.91678
43438	512	3			1	DarkCorner	DarkCorner	DarkCorner		4.91451	4.89229
43518	512	83			1	DarkCorner	DarkCorner	DarkCorner		4.12112	4.10249
43519	512	84			1	DarkCorner	DarkCorner	DarkCorner		4.14802	4.12946
43520	512	85			1	DarkCorner	DarkCorner	DarkCorner		4.17537	4.15739
43521	513	1			1	DarkCorner	DarkCorner	DarkCorner		4.98872	4.96618
43522	513	2			1	DarkCorner	DarkCorner	DarkCorner		4.96333	4.94095
43523	513	3			1	DarkCorner	DarkCorner	DarkCorner		4.93796	4.91644
43573	513	53			1	ETG09_35454	ETG09_35454	ETG09_35454		4.30018	4.00778
43579	513	59			1	(+)E1A_r60_a22	E1A_r60_a22	E1A_r60_a22		3805.24	380.545
43603	513	83			1	DarkCorner	DarkCorner	DarkCorner		4.11643	4.09782
43604	513	84			1	DarkCorner	DarkCorner	DarkCorner		4.14162	4.1229
43605	513	85			1	DarkCorner	DarkCorner	DarkCorner		4.16879	4.14995
43606	514	1			1	DarkCorner	DarkCorner	DarkCorner		4.9874	4.96486
43607	514	2			1	DarkCorner	DarkCorner	DarkCorner		4.96199	4.93956
43608	514	3			1	DarkCorner	DarkCorner	DarkCorner		4.93735	4.91504
43620	514	15			1	(+)E1A_r60_1	E1A_r60_1	E1A_r60_1		327941	32794.1
43669	514	64			1	(+)E1A_r60_a97	E1A_r60_a97	E1A_r60_a97		13797.5	1379.76
43687	514	82			1	DarkCorner	DarkCorner	DarkCorner		4.11217	4.09358
43688	514	83			1	DarkCorner	DarkCorner	DarkCorner		4.13611	4.11741
43689	514	84			1	DarkCorner	DarkCorner	DarkCorner		4.16222	4.14396
43690	514	85			1	DarkCorner	DarkCorner	DarkCorner		4.19026	4.17132
43691	515	1			1	DarkCorner	DarkCorner	DarkCorner		5.01215	4.9895
43692	515	2			1	DarkCorner	DarkCorner	DarkCorner		4.98613	4.96359
43693	515	3			1	DarkCorner	DarkCorner	DarkCorner		4.9612	4.93877
43694	515	4			1	DarkCorner	DarkCorner	DarkCorner		4.93646	4.9142
43729	515	39			1	(+)E1A_r60_n9	E1A_r60_n9	E1A_r60_n9		108034	10803.4
43744	515	54			1	AT_L_3	AT_L_3	AT_L_3		4.15276	4.00941
43773	515	83			1	DarkCorner	DarkCorner	DarkCorner		4.13111	4.11244
43774	515	84			1	DarkCorner	DarkCorner	DarkCorner		4.15641	4.13762
43775	515	85			1	DarkCorner	DarkCorner	DarkCorner		4.18364	4.16473
43776	516	1			1	DarkCorner	DarkCorner	DarkCorner		5.01056	4.98791
43777	516	2			1	DarkCorner	DarkCorner	DarkCorner		4.98518	4.96265
43778	516	3			1	DarkCorner	DarkCorner	DarkCorner		4.96063	4.9382
43779	516	4			1	DarkCorner	DarkCorner	DarkCorner		4.9357	4.91339
43780	516	5			1	AT_W_3	AT_W_3	AT_W_3		4.91173	4.89011
43796	516	21			1	RC10	RC10	RC10		4.56033	4.53972
43797	516	22			1	RC7	RC7	RC7		4.54011	4.51959
43807	516	32			1	AT_nB_5	AT_nB_5	AT_nB_5		4.34714	4.32796
43819	516	44			1	(+)E1A_r60_a20	E1A_r60_a20	E1A_r60_a20		796.391	79.7503
43857	516	82			1	DarkCorner	DarkCorner	DarkCorner		4.12732	4.10866
43858	516	83			1	DarkCorner	DarkCorner	DarkCorner		4.15151	4.13274
43859	516	84			1	DarkCorner	DarkCorner	DarkCorner		4.1776	4.15872
43860	516	85			1	DarkCorner	DarkCorner	DarkCorner		4.2062	4.18806
43861	517	1			1	DarkCorner	DarkCorner	DarkCorner		5.03532	5.01256
43862	517	2			1	DarkCorner	DarkCorner	DarkCorner		5.00971	4.98706
43863	517	3			1	DarkCorner	DarkCorner	DarkCorner		4.98432	4.96179
43864	517	4			1	DarkCorner	DarkCorner	DarkCorner		4.95968	4.93726
43939	517	79			1	RC6	RC6	RC6		4.06535	4.04697
43942	517	82			1	DarkCorner	DarkCorner	DarkCorner		4.12339	4.10475
43943	517	83			1	DarkCorner	DarkCorner	DarkCorner		4.14642	4.12767
43944	517	84			1	DarkCorner	DarkCorner	DarkCorner		4.17175	4.15289
43945	517	85			1	DarkCorner	DarkCorner	DarkCorner		4.19904	4.18006
43946	518	1			1	DarkCorner	DarkCorner	DarkCorner		5.03426	5.01173
43947	518	2			1	DarkCorner	DarkCorner	DarkCorner		5.00973	4.98709
43948	518	3			1	DarkCorner	DarkCorner	DarkCorner		4.98395	4.96142
43949	518	4			1	DarkCorner	DarkCorner	DarkCorner		4.9594	4.93698
43999	518	54			1	(+)E1A_r60_n11	E1A_r60_n11	E1A_r60_n11		48317.1	4831.71
44002	518	57			1	AT_W_3	AT_W_3	AT_W_3		4.01492	3.99677
44026	518	81			1	DarkCorner	DarkCorner	DarkCorner		4.1203	4.10174
44027	518	82			1	DarkCorner	DarkCorner	DarkCorner		4.14249	4.12376
44028	518	83			1	DarkCorner	DarkCorner	DarkCorner		4.16671	4.14787
44029	518	84			1	DarkCorner	DarkCorner	DarkCorner		4.19298	4.17403
44030	518	85			1	DarkCorner	DarkCorner	DarkCorner		4.22172	4.20604
44031	519	1			1	DarkCorner	DarkCorner	DarkCorner		5.05901	5.03614
44032	519	2			1	DarkCorner	DarkCorner	DarkCorner		5.03344	5.01068
44033	519	3			1	DarkCorner	DarkCorner	DarkCorner		5.00781	4.98517
44034	519	4			1	DarkCorner	DarkCorner	DarkCorner		4.98334	4.96081
44035	519	5			1	DarkCorner	DarkCorner	DarkCorner		4.95911	4.93669
44111	519	81			1	DarkCorner	DarkCorner	DarkCorner		4.11746	4.09885
44112	519	82			1	DarkCorner	DarkCorner	DarkCorner		4.13861	4.1199
44113	519	83			1	DarkCorner	DarkCorner	DarkCorner		4.16186	4.14305
44114	519	84			1	DarkCorner	DarkCorner	DarkCorner		4.18714	4.16821
44115	519	85			1	DarkCorner	DarkCorner	DarkCorner		4.21477	4.19572
44116	520	1			1	DarkCorner	DarkCorner	DarkCorner		5.05823	5.0383
44117	520	2			1	DarkCorner	DarkCorner	DarkCorner		5.03272	5.00997
44118	520	3			1	DarkCorner	DarkCorner	DarkCorner		5.00795	4.98531
44119	520	4			1	DarkCorner	DarkCorner	DarkCorner		4.98321	4.96069
44120	520	5			1	DarkCorner	DarkCorner	DarkCorner		4.95892	4.9365
44185	520	70			1	AT_P_5	AT_P_5	AT_P_5		4.00189	3.98381
44196	520	81			1	DarkCorner	DarkCorner	DarkCorner		4.1355	4.11681
44197	520	82			1	DarkCorner	DarkCorner	DarkCorner		4.15812	4.13932
44198	520	83			1	DarkCorner	DarkCorner	DarkCorner		4.18261	4.16373
44199	520	84			1	DarkCorner	DarkCorner	DarkCorner		4.20881	4.18978
44200	520	85			1	DarkCorner	DarkCorner	DarkCorner		4.23743	4.21827
44201	521	1			1	DarkCorner	DarkCorner	DarkCorner		5.08317	5.06093
44202	521	2			1	DarkCorner	DarkCorner	DarkCorner		5.0575	5.03464
44203	521	3			1	DarkCorner	DarkCorner	DarkCorner		5.03244	5.00969
44204	521	4			1	DarkCorner	DarkCorner	DarkCorner		5.00754	4.9849
44205	521	5			1	DarkCorner	DarkCorner	DarkCorner		4.98316	4.96063
44206	521	6			1	DarkCorner	DarkCorner	DarkCorner		4.95902	4.93661
44218	521	18			1	AT_ssH_TR_3	AT_ssH_TR_3	AT_ssH_TR_3		33660.8	3366.08
44243	521	43			1	AT_L_3	AT_L_3	AT_L_3		4.65643	4.20694
44255	521	55			1	(+)E1A_r60_1	E1A_r60_1	E1A_r60_1		306991	30699.1
44266	521	66			1	ETG07_105829	ETG07_105829	ETG07_105829		4.00159	3.9868
44281	521	81			1	DarkCorner	DarkCorner	DarkCorner		4.13286	4.11417
44282	521	82			1	DarkCorner	DarkCorner	DarkCorner		4.1543	4.13552
44283	521	83			1	DarkCorner	DarkCorner	DarkCorner		4.17728	4.1584
44284	521	84			1	DarkCorner	DarkCorner	DarkCorner		4.20306	4.18406
44285	521	85			1	DarkCorner	DarkCorner	DarkCorner		4.2307	4.21193
44286	522	1			1	DarkCorner	DarkCorner	DarkCorner		5.08208	5.05911
44287	522	2			1	DarkCorner	DarkCorner	DarkCorner		5.05717	5.0343
44288	522	3			1	DarkCorner	DarkCorner	DarkCorner		5.03221	5.00946
44289	522	4			1	DarkCorner	DarkCorner	DarkCorner		5.00745	4.98482
44290	522	5			1	DarkCorner	DarkCorner	DarkCorner		4.98321	4.96069
44291	522	6			1	DarkCorner	DarkCorner	DarkCorner		4.9593	4.93688
44321	522	36			1	RC1	RC1	RC1		4.3353	4.31571
44365	522	80			1	DarkCorner	DarkCorner	DarkCorner		4.13124	4.11256
44366	522	81			1	DarkCorner	DarkCorner	DarkCorner		4.15152	4.13315
44367	522	82			1	DarkCorner	DarkCorner	DarkCorner		4.17381	4.15494
44368	522	83			1	DarkCorner	DarkCorner	DarkCorner		4.19849	4.17951
44369	522	84			1	DarkCorner	DarkCorner	DarkCorner		4.22508	4.20598
44370	522	85			1	DarkCorner	DarkCorner	DarkCorner		4.2537	4.23449
44371	523	1			1	DarkCorner	DarkCorner	DarkCorner		5.10804	5.08494
44372	523	2			1	DarkCorner	DarkCorner	DarkCorner		5.08218	5.0592
44373	523	3			1	DarkCorner	DarkCorner	DarkCorner		5.0569	5.03404
44374	523	4			1	DarkCorner	DarkCorner	DarkCorner		5.03183	5.00909
44375	523	5			1	DarkCorner	DarkCorner	DarkCorner		5.00767	4.98503
44376	523	6			1	DarkCorner	DarkCorner	DarkCorner		4.98345	4.96092
44383	523	13			1	ETG10_195139	ETG10_195139	ETG10_195139		5.78465	4.8251
44408	523	38			1	(+)E1A_r60_a135	E1A_r60_a135	E1A_r60_a135		347.713	35.0471
44450	523	80			1	DarkCorner	DarkCorner	DarkCorner		4.12969	4.11102
44451	523	81			1	DarkCorner	DarkCorner	DarkCorner		4.1491	4.13034
44452	523	82			1	DarkCorner	DarkCorner	DarkCorner		4.17088	4.15211
44453	523	83			1	DarkCorner	DarkCorner	DarkCorner		4.1939	4.17494
44454	523	84			1	DarkCorner	DarkCorner	DarkCorner		4.21968	4.2006
44455	523	85			1	DarkCorner	DarkCorner	DarkCorner		4.24676	4.22758
44456	524	1			1	DarkCorner	DarkCorner	DarkCorner		5.10766	5.08507
44457	524	2			1	DarkCorner	DarkCorner	DarkCorner		5.08217	5.0592
44458	524	3			1	DarkCorner	DarkCorner	DarkCorner		5.05681	5.03395
44459	524	4			1	DarkCorner	DarkCorner	DarkCorner		5.03218	5.00944
44460	524	5			1	DarkCorner	DarkCorner	DarkCorner		5.00786	4.98523
44461	524	6			1	DarkCorner	DarkCorner	DarkCorner		4.98408	4.96155
44483	524	28			1	RC12	RC12	RC12		4.50728	4.48691
44534	524	79			1	DarkCorner	DarkCorner	DarkCorner		4.1285	4.10983
44535	524	80			1	DarkCorner	DarkCorner	DarkCorner		4.14725	4.1285
44536	524	81			1	DarkCorner	DarkCorner	DarkCorner		4.16761	4.14877
44537	524	82			1	DarkCorner	DarkCorner	DarkCorner		4.19012	4.17118
44538	524	83			1	DarkCorner	DarkCorner	DarkCorner		4.21479	4.19583
44539	524	84			1	DarkCorner	DarkCorner	DarkCorner		4.24106	4.22189
44540	524	85			1	DarkCorner	DarkCorner	DarkCorner		4.27037	4.25285
44541	525	1			1	DarkCorner	DarkCorner	DarkCorner		5.13315	5.11139
44542	525	2			1	DarkCorner	DarkCorner	DarkCorner		5.10713	5.08404
44543	525	3			1	DarkCorner	DarkCorner	DarkCorner		5.08181	5.05883
44544	525	4			1	DarkCorner	DarkCorner	DarkCorner		5.05697	5.03411
44545	525	5			1	DarkCorner	DarkCorner	DarkCorner		5.03247	5.00972
44546	525	6			1	DarkCorner	DarkCorner	DarkCorner		6.33079	5.01197
44547	525	7			1	DarkCorner	DarkCorner	DarkCorner		4.98427	4.96174
44619	525	79			1	DarkCorner	DarkCorner	DarkCorner		4.12818	4.10952
44620	525	80			1	DarkCorner	DarkCorner	DarkCorner		4.14583	4.12708
44621	525	81			1	DarkCorner	DarkCorner	DarkCorner		4.16579	4.14696
44622	525	82			1	DarkCorner	DarkCorner	DarkCorner		4.18681	4.16788
44623	525	83			1	DarkCorner	DarkCorner	DarkCorner		4.21028	4.19125
44624	525	84			1	DarkCorner	DarkCorner	DarkCorner		4.23615	4.217
44625	525	85			1	DarkCorner	DarkCorner	DarkCorner		4.26402	4.24474
44626	526	1			1	DarkCorner	DarkCorner	DarkCorner		5.13302	5.11247
44627	526	2			1	DarkCorner	DarkCorner	DarkCorner		5.10711	5.08403
44628	526	3			1	DarkCorner	DarkCorner	DarkCorner		5.08215	5.05917
44629	526	4			1	DarkCorner	DarkCorner	DarkCorner		5.05726	5.0344
44630	526	5			1	DarkCorner	DarkCorner	DarkCorner		10.8161	5.19579
44631	526	6			1	DarkCorner	DarkCorner	DarkCorner		5.00895	4.98865
44632	526	7			1	DarkCorner	DarkCorner	DarkCorner		4.98527	4.96273
44697	526	72			1	(+)E1A_r60_a135	E1A_r60_a135	E1A_r60_a135		339.623	34.2112
44703	526	78			1	DarkCorner	DarkCorner	DarkCorner		4.1283	4.10969
44704	526	79			1	DarkCorner	DarkCorner	DarkCorner		4.14507	4.12633
44705	526	80			1	DarkCorner	DarkCorner	DarkCorner		4.1637	4.14488
44706	526	81			1	DarkCorner	DarkCorner	DarkCorner		4.18421	4.16529
44707	526	82			1	DarkCorner	DarkCorner	DarkCorner		4.20677	4.18776
44708	526	83			1	DarkCorner	DarkCorner	DarkCorner		4.23133	4.2122
44709	526	84			1	DarkCorner	DarkCorner	DarkCorner		4.25818	4.23902
44710	526	85			1	DarkCorner	DarkCorner	DarkCorner		4.2868	4.2679
44711	527	1			1	DarkCorner	DarkCorner	DarkCorner		9.04859	5.22773
44712	527	2			1	DarkCorner	DarkCorner	DarkCorner		5.13233	5.10912
44713	527	3			1	DarkCorner	DarkCorner	DarkCorner		5.10733	5.08425
44714	527	4			1	DarkCorner	DarkCorner	DarkCorner		5.08227	5.05929
44715	527	5			1	DarkCorner	DarkCorner	DarkCorner		5.05776	5.0349
44716	527	6			1	DarkCorner	DarkCorner	DarkCorner		10.7247	5.1918
44717	527	7			1	DarkCorner	DarkCorner	DarkCorner		5.00949	4.98684
44718	527	8			1	DarkCorner	DarkCorner	DarkCorner		4.98581	4.96328
44768	527	58			1	ETG10_236652	ETG10_236652	ETG10_236652		4.08757	4.06943
44788	527	78			1	DarkCorner	DarkCorner	DarkCorner		4.12849	4.10982
44789	527	79			1	DarkCorner	DarkCorner	DarkCorner		4.1445	4.12576
44790	527	80			1	DarkCorner	DarkCorner	DarkCorner		4.16223	4.14341
44791	527	81			1	DarkCorner	DarkCorner	DarkCorner		4.18178	4.16287
44792	527	82			1	DarkCorner	DarkCorner	DarkCorner		4.20355	4.18454
44793	527	83			1	DarkCorner	DarkCorner	DarkCorner		4.22685	4.20775
44794	527	84			1	DarkCorner	DarkCorner	DarkCorner		4.25283	4.2336
44795	527	85			1	DarkCorner	DarkCorner	DarkCorner		4.28061	4.26242
44796	528	1			1	DarkCorner	DarkCorner	DarkCorner		5.1751	5.13986
44797	528	2			1	DarkCorner	DarkCorner	DarkCorner		5.13248	5.11023
44798	528	3			1	DarkCorner	DarkCorner	DarkCorner		5.10768	5.08459
44799	528	4			1	DarkCorner	DarkCorner	DarkCorner		5.08254	5.05957
44800	528	5			1	DarkCorner	DarkCorner	DarkCorner		12.7718	5.3248
44801	528	6			1	DarkCorner	DarkCorner	DarkCorner		5.03428	5.01579
44802	528	7			1	DarkCorner	DarkCorner	DarkCorner		5.0104	4.98775
44803	528	8			1	DarkCorner	DarkCorner	DarkCorner		4.98708	4.96454
44807	528	12			1	(+)E1A_r60_a22	E1A_r60_a22	E1A_r60_a22		3976.56	397.688
44847	528	52			1	AT_T_M	AT_T_M	AT_T_M		4.15114	4.13238
44871	528	76			1	(+)eQC-41	EQC	EQC		12.468	4.28614
44872	528	77			1	DarkCorner	DarkCorner	DarkCorner		4.12971	4.11104
44873	528	78			1	DarkCorner	DarkCorner	DarkCorner		4.14484	4.1261
44874	528	79			1	DarkCorner	DarkCorner	DarkCorner		4.16166	4.14284
44875	528	80			1	DarkCorner	DarkCorner	DarkCorner		4.18041	4.16167
44876	528	81			1	DarkCorner	DarkCorner	DarkCorner		4.20102	4.18202
44877	528	82			1	DarkCorner	DarkCorner	DarkCorner		4.22374	4.20464
44878	528	83			1	DarkCorner	DarkCorner	DarkCorner		4.24847	4.22926
44879	528	84			1	DarkCorner	DarkCorner	DarkCorner		5.20812	4.2878
44880	528	85			1	DarkCorner	DarkCorner	DarkCorner		6.51421	4.33552
44881	529	1			1	GE_BrightCorner	GE_BrightCorner	GE_BrightCorner		239703	23970.3
44882	529	2			1	DarkCorner	DarkCorner	DarkCorner		5.15861	5.13529
44883	529	3			1	DarkCorner	DarkCorner	DarkCorner		5.13298	5.11003
44884	529	4			1	DarkCorner	DarkCorner	DarkCorner		5.10863	5.08553
44885	529	5			1	DarkCorner	DarkCorner	DarkCorner		5.08376	5.06078
44886	529	6			1	DarkCorner	DarkCorner	DarkCorner		5.05924	5.04124
44887	529	7			1	DarkCorner	DarkCorner	DarkCorner		5.03504	5.01228
44888	529	8			1	DarkCorner	DarkCorner	DarkCorner		5.01136	4.98871
44889	529	9			1	DarkCorner	DarkCorner	DarkCorner		4.98786	4.96531
44957	529	77			1	DarkCorner	DarkCorner	DarkCorner		4.13117	4.11251
44958	529	78			1	DarkCorner	DarkCorner	DarkCorner		4.14556	4.12681
44959	529	79			1	DarkCorner	DarkCorner	DarkCorner		4.16177	4.14296
44960	529	80			1	DarkCorner	DarkCorner	DarkCorner		4.17938	4.16049
44961	529	81			1	DarkCorner	DarkCorner	DarkCorner		4.199	4.18002
44962	529	82			1	DarkCorner	DarkCorner	DarkCorner		4.22063	4.20156
44963	529	83			1	DarkCorner	DarkCorner	DarkCorner		4.24427	4.22508
44964	529	84			1	DarkCorner	DarkCorner	DarkCorner		6.32358	4.30131
44965	529	85			1	DarkCorner	DarkCorner	DarkCorner		6.53492	4.32425
44966	530	1			1	DarkCorner	DarkCorner	DarkCorner		8.24714	5.23262
44967	530	2			1	DarkCorner	DarkCorner	DarkCorner		9.49632	5.23211
44968	530	3			1	DarkCorner	DarkCorner	DarkCorner		5.13351	5.1103
44969	530	4			1	DarkCorner	DarkCorner	DarkCorner		5.10878	5.08568
44970	530	5			1	DarkCorner	DarkCorner	DarkCorner		5.08433	5.06135
44971	530	6			1	DarkCorner	DarkCorner	DarkCorner		5.05999	5.03712
44972	530	7			1	DarkCorner	DarkCorner	DarkCorner		5.03626	5.01349
44973	530	8			1	DarkCorner	DarkCorner	DarkCorner		5.01267	4.99001
44974	530	9			1	DarkCorner	DarkCorner	DarkCorner		4.98933	4.96678
45041	530	76			1	DarkCorner	DarkCorner	DarkCorner		4.13309	4.11441
45042	530	77			1	DarkCorner	DarkCorner	DarkCorner		4.14654	4.12782
45043	530	78			1	DarkCorner	DarkCorner	DarkCorner		4.16186	4.14316
45044	530	79			1	DarkCorner	DarkCorner	DarkCorner		4.17894	4.16005
45045	530	80			1	DarkCorner	DarkCorner	DarkCorner		4.19747	4.17849
45046	530	81			1	DarkCorner	DarkCorner	DarkCorner		4.21822	4.19915
45047	530	82			1	DarkCorner	DarkCorner	DarkCorner		4.24072	4.22155
45048	530	83			1	DarkCorner	DarkCorner	DarkCorner		4.26545	4.24616
45049	530	84			1	GE_BrightCorner	GE_BrightCorner	GE_BrightCorner		205238	20523.8
45050	530	85			1	GE_BrightCorner	GE_BrightCorner	GE_BrightCorner		193983	19398.3
45051	531	1			1	GE_BrightCorner	GE_BrightCorner	GE_BrightCorner		226611	22661.1
45052	531	2			1	DarkCorner	DarkCorner	DarkCorner		5.18472	5.16127
45053	531	3			1	DarkCorner	DarkCorner	DarkCorner		5.15924	5.13591
45054	531	4			1	DarkCorner	DarkCorner	DarkCorner		5.13432	5.11111
45055	531	5			1	DarkCorner	DarkCorner	DarkCorner		5.10965	5.08655
45056	531	6			1	DarkCorner	DarkCorner	DarkCorner		5.08523	5.06324
45057	531	7			1	DarkCorner	DarkCorner	DarkCorner		5.06142	5.03854
45058	531	8			1	DarkCorner	DarkCorner	DarkCorner		5.03738	5.0146
45059	531	9			1	DarkCorner	DarkCorner	DarkCorner		5.01333	4.99066
45060	531	10			1	DarkCorner	DarkCorner	DarkCorner		4.99035	4.96781
45061	531	11			1	DarkCorner	DarkCorner	DarkCorner		4.96704	4.94459
45126	531	76			1	DarkCorner	DarkCorner	DarkCorner		4.13543	4.11683
45127	531	77			1	DarkCorner	DarkCorner	DarkCorner		4.14836	4.13321
45128	531	78			1	DarkCorner	DarkCorner	DarkCorner		4.16224	4.14342
45129	531	79			1	DarkCorner	DarkCorner	DarkCorner		4.17878	4.16009
45130	531	80			1	DarkCorner	DarkCorner	DarkCorner		4.19677	4.17781
45131	531	81			1	DarkCorner	DarkCorner	DarkCorner		4.2162	4.19714
45132	531	82			1	DarkCorner	DarkCorner	DarkCorner		4.23829	4.21913
45133	531	83			1	DarkCorner	DarkCorner	DarkCorner		4.26163	4.24236
45134	531	84			1	DarkCorner	DarkCorner	DarkCorner		4.28769	4.26831
45135	531	85			1	GE_BrightCorner	GE_BrightCorner	GE_BrightCorner		192756	19275.6
45136	532	1			1	GE_BrightCorner	GE_BrightCorner	GE_BrightCorner		230059	23005.9
45137	532	2			1	GE_BrightCorner	GE_BrightCorner	GE_BrightCorner		230279	23027.9
45138	532	3			1	DarkCorner	DarkCorner	DarkCorner		5.16007	5.13674
45139	532	4			1	DarkCorner	DarkCorner	DarkCorner		5.13553	5.11231
45140	532	5			1	DarkCorner	DarkCorner	DarkCorner		5.11167	5.08856
45141	532	6			1	DarkCorner	DarkCorner	DarkCorner		5.08673	5.06373
45142	532	7			1	DarkCorner	DarkCorner	DarkCorner		5.06293	5.04019
45143	532	8			1	DarkCorner	DarkCorner	DarkCorner		5.03906	5.01628
45144	532	9			1	DarkCorner	DarkCorner	DarkCorner		5.01551	4.99284
45145	532	10			1	DarkCorner	DarkCorner	DarkCorner		4.99219	4.97005
45146	532	11			1	DarkCorner	DarkCorner	DarkCorner		4.96901	4.94704
45210	532	75			1	DarkCorner	DarkCorner	DarkCorner		4.13865	4.12364
45211	532	76			1	DarkCorner	DarkCorner	DarkCorner		4.15011	4.13135
45212	532	77			1	DarkCorner	DarkCorner	DarkCorner		4.16409	4.14576
45213	532	78			1	DarkCorner	DarkCorner	DarkCorner		4.17934	4.16065
45214	532	79			1	DarkCorner	DarkCorner	DarkCorner		4.19614	4.17734
45215	532	80			1	DarkCorner	DarkCorner	DarkCorner		4.21499	4.1967
45216	532	81			1	DarkCorner	DarkCorner	DarkCorner		4.23566	4.21651
45217	532	82			1	DarkCorner	DarkCorner	DarkCorner		4.2585	4.23925
45218	532	83			1	DarkCorner	DarkCorner	DarkCorner		4.28308	4.26371
45219	532	84			1	GE_BrightCorner	GE_BrightCorner	GE_BrightCorner		191154	19115.5
45220	532	85			1	GE_BrightCorner	GE_BrightCorner	GE_BrightCorner		184798	18479.8
										average for GE_BrightCorner = 2.13E+05	average for GE_BrightCorner = 2.13E+04

## Sheet: Proteases Not Expressed
FeatureNum	Row	Col	accessions	chr_coord	ControlType	ProbeName	GeneName	SystematicName	gProcessedSignal	gProcessedSigError
14321	169	41	ref|NM_152831|gb|BC036375|thc|THC2296082	chr17:58951414-58952448	0	A_23_P371777	ACE	NM_152831	3.48994	3.47415		ACE
19306	228	11	ref|NM_152831|gb|BC036375|thc|THC2296082	chr17:58951414-58952448	0	A_23_P371777	ACE	NM_152831	3.56002	3.54428		ADAM12
33570	395	80	ref|NM_152831|gb|BC036375|thc|THC2296082	chr17:58951414-58952448	0	A_23_P371777	ACE	NM_152831	3.57899	3.56456		ADAM18
37460	441	60	ref|NM_152831|gb|BC036375|thc|THC2296082	chr17:58951414-58952448	0	A_23_P371777	ACE	NM_152831	3.71391	3.55867		ADAM2
39133	461	33	ref|NM_152831|gb|BC036375|thc|THC2296082	chr17:58951414-58952448	0	A_23_P371777	ACE	NM_152831	3.90752	3.8944		ADAM22
10964	129	84	ref|NM_152831|gb|BC036375|thc|THC2296082	chr17:58951414-58952448	0	A_23_P371777	ACE	NM_152831	4.05157	4.03566		ADAM28
2002	24	47	ref|NM_152831|gb|BC036375|thc|THC2296082	chr17:58951414-58952448	0	A_23_P371777	ACE	NM_152831	4.2669	4.24839		ADAM30
21529	254	24	ref|NM_152831|gb|BC036375|thc|THC2296082	chr17:58951414-58952448	0	A_23_P371777	ACE	NM_152831	4.85661	3.45398		ADAM32
26010	306	85	ref|NM_152831|gb|BC036375|thc|THC2296082	chr17:58951414-58952448	0	A_23_P371777	ACE	NM_152831	4.89737	3.66547		ADAMTS12
22201	262	16	ref|NM_021641|gb|AY358878|gb|BC060804|ens|ENST00000368676	chr10:127720260-127720201	0	A_23_P350512	ADAM12	NM_021641	3.51479	3.49889		ADAMTS20
23376	276	1	ref|NM_014237|gb|AY358321|ens|ENST00000265707|ens|ENST00000379866	chr8:39700569-39706618	0	A_23_P72527	ADAM18	NM_014237	3.78309	3.76635		AMZ1
19412	229	32	ref|NM_001464|gb|BC034957|gb|BC064547|ens|ENST00000265708	chr8:39723202-39721565	0	A_23_P136832	ADAM2	NM_001464	3.40853	3.3931		ARTS-1
34055	401	55	gb|BC036029|gb|BC092465|thc|THC2242890	chr7:87406708-87406767	0	A_24_P929899	ADAM22	BC036029	3.46128	3.44563		C14orf29
19798	233	78	ref|NM_014265|ens|ENST00000265769|gb|AF137334|gb|AJ242015	chr8:24267279-24267888	0	A_23_P21758	ADAM28	NM_014265	3.60582	3.58952		C6orf103
7292	86	67	ref|NM_021794|ens|ENST00000369400|ens|ENST00000256645|gb|AF171932	chr1:120148759-120148700	0	A_23_P126363	ADAM30	NM_021794	4.03965	4.02236		CAPN13
31752	374	47	ref|NM_145004|gb|AK122608|gb|BC030698|ens|ENST00000379907	chr8:39252504-39257832	0	A_23_P44665	ADAM32	NM_145004	5.03662	3.46072		CES4
2166	26	41	ref|NM_030955|ens|ENST00000352040|gb|BC058841|gb|AY358745	chr5:33917166-33917107	0	A_32_P103220	ADAMTS12	NM_030955	4.1787	4.15981		CES7
19848	234	43	ref|NM_030955|ens|ENST00000352040|gb|AJ250725|thc|THC2263129	chr5:33570747-33563222	0	A_23_P44648	ADAMTS12	NM_030955	5.11979	3.42001		CMA1
43492	512	57	ref|NM_025003|ens|ENST00000308040|gb|AF488804|gb|AJ515153	chr12:42056333-42056187	0	A_23_P420359	ADAMTS20	NM_025003	3.96713	3.94919		CPA1
34388	405	48	ref|NM_133463|gb|AB075830	chr7:2528251-2528310	0	A_24_P383649	AMZ1	NM_133463	3.50544	3.49135		CPA6
19638	232	3	ref|NM_016442|ens|ENST00000379916|ens|ENST00000296754|gb|AY028807	chr5:96122361-96122302	0	A_24_P63537	ARTS-1	NM_016442	4.07535	3.69156		CPB2
33337	393	17	ref|NM_181533|ref|NM_181814|gb|AY311396|ens|ENST00000353130	chr14:50440962-50441021	0	A_23_P366035	C14orf29	NM_181533	3.79566	3.78004		CTRB1
12249	145	9	gb|AK026774|gb|AL832192|ens|ENST00000367491|ens|ENST00000367493	chr6:147164747-147164806	0	A_23_P70643	C6orf103	AK026774	3.65159	3.63507		CTSS
34125	402	40	gb|AK074418|thc|THC2242873	chr2:30875999-30875940	0	A_23_P345068	CAPN13	AK074418	3.55242	3.53635		CTSW
37634	443	64	ref|NM_016280|gb|AF106005|thc|THC2376380	chr16:54365569-54365629	0	A_23_P374892	CES4	NM_016280	3.6456	3.55991		DPP10
37103	437	43	ref|NM_145024|gb|BC069501|ens|ENST00000319165|ens|ENST00000290567	chr16:54437767-54437708	0	A_23_P118234	CES7	NM_145024	4.29323	3.65558		DPP6
19932	235	42	ref|NM_001836|gb|BC103975|gb|DQ082729|ens|ENST00000250378	chr14:24045577-24045518	0	A_23_P151778	CMA1	NM_001836	4.12696	3.38949		DPYS
31786	374	81	ref|NM_001868|gb|AK124421|gb|BT007313|ens|ENST00000011292	chr7:129619687-129621646	0	A_23_P168357	CPA1	NM_001868	3.57865	3.56546		EMR3
35486	418	41	ref|NM_020361|gb|AY044833|ens|ENST00000297770|ens|ENST00000297769	chr8:68497054-68496995	0	A_23_P216291	CPA6	NM_020361	3.59767	3.58419		F11
9377	111	27	ref|NM_020361|gb|AY044833|ens|ENST00000297770|ens|ENST00000297769	chr8:68559511-68558632	0	A_24_P4170	CPA6	NM_020361	3.62279	3.60644		FLJ32569
33540	395	50	ref|NM_001872|ref|NM_016413|ens|ENST00000378890|ens|ENST00000181383	chr13:45525544-45525485	0	A_23_P36901	CPB2	NM_001872	3.4679	3.45222		FOLH1
27734	327	24	ref|NM_001906|ref|NM_001025200|ens|ENST00000361017|ens|ENST00000303037	chr16:73814605-73814892	0	A_23_P431139	CTRB1	NM_001906	3.5197	3.50378		GDA
12409	146	84	ref|NM_004079|ens|ENST00000290410|ens|ENST00000368985|gb|AK024855	chr1:147516645-147516586	0	A_24_P242646	CTSS	NM_004079	3.98635	3.96832		GPR112
563	7	53	ref|NM_001335|ens|ENST00000307886|gb|AF013611|gb|CR621885	chr11:65406921-65407144	0	A_24_P396167	CTSW	NM_001335	4.68378	4.50418		GZMA
19054	225	14	ref|NM_020868|ref|NM_001004360|ens|ENST00000310323|gb|AB040925	chr2:116317536-116317595	0	A_24_P140057	DPP10	NM_020868	3.52824	3.51227		HGF
36890	434	85	ref|NM_130797|ref|NM_001039350|ref|NM_001936|ens|ENST00000252510	chr7:154118830-154121692	0	A_24_P6552	DPP6	NM_130797	3.78478	3.77141		HPN
10479	124	24	ref|NM_001385|gb|BC034395|gb|D78011|ens|ENST00000351513	chr8:105509431-105505782	0	A_23_P20311	DPYS	NM_001385	3.58493	3.57484		HTRA4
36634	431	84	ref|NM_032571|ref|NM_152939|gb|AY358817|ens|ENST00000253673	chr19:14597327-14591248	0	A_23_P218549	EMR3	NM_032571	3.73886	3.73341		KLK11
14565	172	30	gb|BC034307	chr4:187585214-187585155	0	A_24_P170957	F11	BC034307	5.00075	3.48883		KLK12
5528	66	3	ref|NM_152491|gb|AK057131|ens|ENST00000367136|ens|ENST00000294963	chr1:202543521-202543462	0	A_23_P138328	FLJ32569	NM_152491	3.98014	3.96405		KLK13
29495	347	85	ref|NM_001014986|ref|NM_004476|ref|NM_153696|gb|AF176574	chr11:49153991-49153051	0	A_32_P178513	FOLH1	NM_001014986	5.32951	3.66472		KLK2
13616	161	16	ref|NM_004293|gb|BC033310|gb|AF144745|ens|ENST00000358399	chr9:72096496-72096555	0	A_24_P393571	GDA	NM_004293	4.17025	3.55575		KLK3
11874	140	59	ref|NM_153834|ens|ENST00000370652|ens|ENST00000287534|gb|AY140954	chrX:135221899-135221958	0	A_23_P312901	GPR112	NM_153834	3.69233	3.67074		KLK7
27609	325	69	ref|NM_006144|ens|ENST00000274306|ens|ENST00000381388|gb|CR456968	chr5:54439927-54441612	0	A_23_P133445	GZMA	NM_006144	3.93006	3.40501		MASP1
14987	177	27	ref|NM_001010931|ens|ENST00000354224|gb|BC105797|gb|X57574	chr7:81031162-81026177	0	A_23_P93787	HGF	NM_001010931	3.47134	3.45972		MBTPS2
37041	436	66	ref|NM_001010931|ens|ENST00000354224|gb|BC105797|gb|X57574	chr7:81031162-81026177	0	A_23_P93787	HGF	NM_001010931	3.70152	3.53959		MEP1B
7766	92	31	ref|NM_001010931|ens|ENST00000354224|gb|BC105797|gb|X57574	chr7:81031162-81026177	0	A_23_P93787	HGF	NM_001010931	3.70241	3.6893		MMP1
19764	233	44	ref|NM_001010931|ens|ENST00000354224|gb|BC105797|gb|X57574	chr7:81031162-81026177	0	A_23_P93787	HGF	NM_001010931	3.92407	3.38754		MMP20
7108	84	53	ref|NM_001010931|ens|ENST00000354224|gb|BC105797|gb|X57574	chr7:81031162-81026177	0	A_23_P93787	HGF	NM_001010931	3.94339	3.8876		NLGN4X
1965	24	10	ref|NM_001010931|ens|ENST00000354224|gb|BC105797|gb|X57574	chr7:81031162-81026177	0	A_23_P93787	HGF	NM_001010931	4.10605	4.09432		NLGN4Y
7984	94	79	ref|NM_001010931|ens|ENST00000354224|gb|BC105797|gb|X57574	chr7:81031162-81026177	0	A_23_P93787	HGF	NM_001010931	4.15981	4.14361		PAPPA2
38626	455	36	ref|NM_001010931|ens|ENST00000354224|gb|BC105797|gb|X57574	chr7:81031162-81026177	0	A_23_P93787	HGF	NM_001010931	4.65439	3.83044		PARL
44815	528	20	ref|NM_001010931|ens|ENST00000354224|gb|BC105797|gb|X57574	chr7:81031162-81026177	0	A_23_P93787	HGF	NM_001010931	4.84336	4.7049		PROZ
28673	338	28	ref|NM_001010931|ens|ENST00000354224|gb|BC105797|gb|X57574	chr7:81031162-81026177	0	A_23_P93787	HGF	NM_001010931	5.33904	3.52304		PRSS7
9522	113	2	ref|NM_182983|ref|NM_002151|ens|ENST00000262626|gb|CR592189	chr19:40248330-40248389	0	A_23_P406782	HPN	NM_182983	3.84832	3.83829		PSMA8
32861	387	51	ref|NM_153692|ens|ENST00000302495|gb|CR601506|gb|AK075205	chr8:38958399-38959188	0	A_23_P44421	HTRA4	NM_153692	3.94318	3.44797		RHBDL2
10089	119	59	ref|NM_144947|ref|NM_006853|ens|ENST00000319756|ens|ENST00000319720	chr19:56217497-56217438	0	A_23_P101505	KLK11	NM_144947	3.76793	3.75209		TF
7601	90	36	ref|NM_145894|ref|NM_019598|ref|NM_145895|gb|BC035385	chr19:56224231-56224172	0	A_23_P500010	KLK12	NM_145894	3.73334	3.71686		TLL1
31573	372	38	ref|NM_015596|gb|AY923172|gb|AY923174|gb|AY923171	chr19:56253721-56253662	0	A_24_P416645	KLK13	NM_015596	3.84858	3.48336		TMPRSS11A
34405	405	65	gb|AF336106|thc|THC2440771	chr19:56069308-56069367	0	A_24_P922015	KLK2	AF336106	3.46361	3.45039		TMPRSS11E
42798	504	43	ref|NM_001648|ref|NM_001030049|ref|NM_001030048|gb|AF335478	chr19:56053565-56053624	0	A_24_P344510	KLK3	NM_001648	4.52358	4.05375		TMPRSS11F
3266	39	36	ref|NM_005046|ref|NM_139277|gb|AF411214|ens|ENST00000304045	chr19:56172548-56172489	0	A_23_P39056	KLK7	NM_005046	4.0815	4.01049		TMPRSS12
4997	59	67	ref|NM_139125|ref|NM_001031849|ref|NM_001879|gb|BC106945	chr3:188452153-188450790	0	A_24_P41850	MASP1	NM_139125	4.22186	4.20277		TMPRSS3
25941	306	16	ref|NM_139125|ens|ENST00000296280|gb|BX641029|gb|AF284421	chr3:188435356-188435297	0	A_23_P212263	MASP1	NM_139125	4.77186	3.57426		TRHDE
153	2	68	ref|NM_001879|ens|ENST00000337774|gb|D17525|thc|THC2238915	chr3:188419714-188419655	0	A_23_P397933	MASP1	NM_001879	4.79826	4.77657		TRY1
2495	30	30	gb|BC036465|ens|ENST00000365779	chrX:21650673-21650732	0	A_24_P213856	MBTPS2	BC036465	4.71352	4.04379		USP9Y
24653	291	3	ref|NM_005925|gb|AY695931|gb|X81333|ens|ENST00000269202	chr18:28049125-28049184	0	A_23_P78353	MEP1B	NM_005925	3.94417	3.77035
17022	201	22	gb|AK097805|thc|THC2457720	chr11:102208190-102208249	0	A_32_P429083	MMP1	AK097805	4.80612	3.486
5459	65	19	ref|NM_004771|ens|ENST00000260228|gb|Y12779|thc|THC2241564	chr11:101954985-101953314	0	A_23_P47292	MMP20	NM_004771	3.81487	3.79761
16178	191	28	ref|NM_020742|ref|NM_181332|gb|AX773938|ens|ENST00000381095	chrX:5669137-5669078	0	A_23_P364592	NLGN4X	NM_020742	4.4865	3.45879
17595	207	85	ref|NM_014893|gb|BX537428|gb|AX773943|gb|AX773941	chrY:15393086-15393145	0	A_23_P121441	NLGN4Y	NM_014893	4.58326	3.79319
18742	221	42	ref|NM_021936|gb|AF342990|thc|THC2253888	chr1:173391438-173391498	0	A_23_P341966	PAPPA2	NM_021936	3.40405	3.38864
11163	132	28	ref|NM_020318|gb|AJ278348|gb|AF342989|ens|ENST00000263529	chr1:173543421-173543480	0	A_23_P23873	PAPPA2	NM_020318	3.56065	3.54454
1908	23	38	gb|AF116692	chr3:185068368-185068427	0	A_24_P119783	PARL	AF116692	5.40211	4.17732
7532	89	52	ref|NM_003891|gb|M55671|ens|ENST00000375547|ens|ENST00000375545	chr13:112874397-112874456	0	A_23_P140074	PROZ	NM_003891	3.85474	3.8379
18057	213	37	ref|NM_002772|ens|ENST00000284885|gb|BC111749|gb|U09860	chr21:18569421-18564290	0	A_23_P102864	PRSS7	NM_002772	4.07366	3.41583
4680	56	5	ref|NM_144662|ref|NM_001025096|ref|NM_001025097|ens|ENST00000308268	chr18:22012814-22012873	0	A_23_P367995	PSMA8	NM_144662	3.9884	3.97043
42413	499	83	ref|NM_017821|gb|AK123230|ens|ENST00000372990|thc|THC2305386	chr1:39020667-39020608	0	A_32_P46571	RHBDL2	NM_017821	5.37616	4.03724
17894	211	44	gb|AK126941|gb|BC054870|gb|AF118093|gb|BC022262	chr3:134975782-134975841	0	A_23_P69372	TF	AK126941	3.41888	3.40341
14520	171	70	gb|AK126941|gb|BC054870|gb|AF118093|gb|BC022262	chr3:134976129-134976188	0	A_23_P69368	TF	AK126941	3.67035	3.65374
3015	36	40	ref|NM_001063|ens|ENST00000264998|gb|M26641|gb|CR605799	chr3:134978688-134978747	0	A_23_P212508	TF	NM_001063	5.09064	4.09973
14276	168	81	gb|BC016922|thc|THC2329621	chr4:167309625-167309684	0	A_24_P145163	TLL1	BC016922	5.20052	3.85792
1356	16	81	ref|NM_182606|gb|AK131518|gb|BC111796|ens|ENST00000334830	chr4:68605878-68605819	0	A_24_P109101	TMPRSS11A	NM_182606	4.83744	4.81557
41884	493	64	ref|NM_014058|gb|AF064819|ens|ENST00000305363|ens|ENST00000226272	chr4:69172040-69172099	0	A_23_P18751	TMPRSS11E	NM_014058	4.40796	3.80647
20324	240	9	ref|NM_207407|ens|ENST00000356291|gb|AK122625|thc|THC2252247	chr4:68785015-68768443	0	A_24_P411515	TMPRSS11F	NM_207407	3.59314	3.57688
42467	500	52	ref|NM_182559|ens|ENST00000335572|gb|BC048112|thc|THC2250792	chr12:49565319-49565378	0	A_32_P44534	TMPRSS12	NM_182559	3.92054	3.90619
23211	274	6	ref|NM_032401|ref|NM_024022|ref|NM_032404|gb|AY633572	chr21:42668923-42665928	0	A_23_P211273	TMPRSS3	NM_032401	3.67352	3.65958
8220	97	60	ref|NM_032405|gb|BC074846|gb|AB038160|gb|AF267741	chr21:42675348-42675289	0	A_23_P80162	TMPRSS3	NM_032405	3.94773	3.87794
43883	517	23	ref|NM_013381|ens|ENST00000261180|gb|AF126372|gb|BC023230	chr12:71345088-71345146	0	A_23_P366983	TRHDE	NM_013381	4.54046	4.51994
22533	266	8	ref|NM_001001317|ens|ENST00000304182|gb|AY358487|gb|AK122940	chr7:141408218-141408159	0	A_23_P82567	TRY1	NM_001001317	3.62884	3.61242
19205	226	80	ref|NM_004654|gb|Y13619|ens|ENST00000338981|ens|ENST00000382935	chrY:13409592-13409651	0	A_23_P137226	USP9Y	NM_004654	3.66109	3.64453
666	8
39764	468
9109	108
20320	240
350	5
5598	66
5607	66
35358	416
35041	413
38324	451
35085	413
36749	433
43400	511
3398	40
34504	406
21120	249
21078	248
10536	124
41553	489
22542	266
18885	223
43291	510
35423	417
19274	227
23553	278
23839	281
29112	343
7483	89
43509	512
4534	54
39255	462
24135	284
40192	473
18487	218
3734	44
39960	471
25424	300
4018	48
12733	150
40561	478
36691	432
25927	306
2755	33
34445	406
43958	518
41546	489
6506	77
16434	194
31690	373
24913	294
3360	40
37121	437
39437	464
37717	444
7957	94
31244	368
33778	398
39279	463
401	5
42689	503
38581	454
36543	430
27712	327
15849	187
1071	13
44827	528
34059	401
38127	449
23008	271
20322	240
20355	240
3274	39
2935	35
5861	69
10016	118
33756	398
20267	239
14275	168
17419	205
6940	82
29472	347
25963	306
1254	15
10005	118
35249	415
9828	116
6114	72
18226	215
9979	118
37691	444
24152	285
36653	432
23468	277
19991	236
34521	407
9925	117
36366	428
9300	110
44604	525
41265	486
6531	77
7342	87
18623	220
40555	478
4747	56
28622	337
3006	36
44397	523
5767	68
43458	512
14193	167
18109	214
4483	53
29756	351
34102	402
32825	387
20987	247
949	12
8325	98
6245	74
28	1
27827	328
24340	287
36409	429
5256	62
44618	525
14123	167
31047	366
22661	267
16504	195
41749	492
22915	270
23214	274
41231	486
41357	487
5200	62
20798	245
1235	15
17334	204
24256	286
4615	55
45069	531
10495	124
1572	19
31578	372
21960	259
17399	205
43848	516
10252	121
17465	206
11045	130
31958	376
24325	287
23990	283
22405	264
39442	465
2699	32
15065	178
43390	511
39711	468
23499	277
3737	44
28562	337
28437	335
5949	70
43684	514
29758	351
33171	391
18445	217
9066	107
43748	515
24996	295
7492	89
6040	72
13204	156
21095	249
14794	175
18459	218
6612	78
37242	439
43100	508
3493	42
41105	484
2771	33
8859	105
13573	160
30821	363
12035	142
40320	475
14873	175
13489	159
23433	276
37679	444
27539	324
36666	432
28106	331
20411	241
29914	352
10407	123
43772	515
28880	340
27355	322
18149	214
11221	133
41844	493
21778	257
39076	460
21784	257
24012	283
29977	353
44817	528
14704	173
20082	237
32649	385
43284	510
6680	79
22851	269
19802	233
6187	73
22557	266
39245	462
4769	57
26084	307
13052	154
34596	408
22280	263
35302	416
11660	138
5544	66
41149	485
19259	227
43588	513
3077	37
14344	169
31595	372
19242	227
13182	156
2907	35
2913	35
17766	210
2358	28
43092	507
2082	25
33369	393
25475	300
26322	310
5327	63
40932	482
23410	276
33595	396
42316	498
10183	120
2943	35
42544	501
43635	514
22719	268
26344	310
32019	377
1038	13
7146	85
12703	150
39257	462
23756	280
39800	469
30763	362
3272	39
31606	372
36299	428
43529	513
22629	267
11900	140
18760	221
8592	102
1945	23
38130	449
1502	18
7386	87
13776	163
38824	457
22172	261
4312	51
41671	491
33115	390
22098	260
38846	458
31945	376
6163	73
38393	452
37974	447
44348	522
13657	161
17165	202
31285	369
41862	493
44520	524
23828	281
5138	61
1584	19
4144	49
4262	51
25577	301
18801	222
18172	214
9533	113
31662	373
15913	188
9577	113
40485	477
23958	282
15261	180
40639	479
14182	167
7986	94
2252	27
44859	528
40396	476
1522	18
28208	332
34539	407
17469	206
3755	45
26375	311
33649	396
13280	157
20300	239
40479	477
26620	314
1149	14
18293	216
32542	383
33787	398
10658	126
39242	462
16699	197
21963	259
18382	217
12429	147
8797	104
14583	172
25319	298
24938	294
22239	262
34277	404
41067	484
13626	161
29653	349
25670	302
16660	196
1930	23
19107	225
42223	497
30324	357
16449	194
20603	243
26726	315
35697	420
27135	320
28619	337
35050	413
44388	523
16120	190
29107	343
23223	274
4786	57
33885	399
7412	88
6897	82
5709	68
1515	18
42598	502
24330	287
42765	504
44589	525
8723	103
21836	257
34948	412
6099	72
24774	292
24517	289
42074	495
24243	286
32531	383
15454	182
26653	314
8375	99
5274	63
1237	15
30116	355
32663	385
24933	294
23566	278
17066	201
17185	203
9520	112
24689	291
19267	227
36873	434
43621	514
20529	242
31873	375
38041	448
32835	387
44893	529
12701	150
37616	443
25182	297
38783	457
25438	300
45164	532
5160	61
27508	324
4180	50
5027	60
12863	152
22379	264
41383	487
20800	245
20984	247
38016	448
35930	423
42211	497
15550	183
25416	300
18751	221
34622	408
10091	119
17014	201
31476	371
28067	331
44696	526
34338	404
30129	355
34232	403
6032	71
34808	410
42105	496
38814	457
3887	46
18276	216
16455	194
3516	42
6462	77
2579	31
14667	173
37928	447
18476	218
6250	74
6299	75
16387	193
36907	435
4679	56
14338	169
9465	112
2323	28
44269	521
2173	26
44305	522
36759	433
4062	48
21102	249
5443	65
10116	120
17676	208
17396	205
3427	41
23847	281
21951	259
16222	191
39855	469
22593	266
34595	407
38650	455
10511	124
32532	383
32227	380
7752	92
31598	372
14062	166
38898	458
11260	133
30288	357
25095	296
8083	96
16493	195
39029	460
15233	180
14913	176
17816	210
8838	104
8617	102
21213	250
12299	145
23877	281
31072	366
3921	47
6157	73
35165	414
26329	310
25275	298
2679	32
207	3
33249	392
35694	420
27433	323
2965	35
17472	206
9409	111
17137	202
10665	126
43650	514
31290	369
4460	53
3646	43
36862	434
5057	60
3837	46
35833	422
31705	373
43299	510
12524	148
22188	262
19722	233
19503	230
19462	229
11705	138
33409	394
2844	34
26613	314
38379	452
2392	29
8849	105
7283	86
37818	445
21217	250
20263	239
40761	480
40468	477
40005	471
2112	25
15110	178
11507	136
20685	244
27440	323
21668	255
35553	419
27628	326
43200	509
41	1
24108	284
5551	66
42217	497
32257	380
44180	520
11336	134
10280	121
3224	38
42721	503
24737	292
123	2
41717	491
4354	52
38182	450
35118	414
39069	460
1494	18
41380	487
12989	153
41785	492
41552	489
32671	385
23258	274
36379	428
3977	47
33992	400
23515	277
16802	198
18458	218
21493	253
10782	127
34123	402
8840	104
43448	512
42403	499
32316	381
9552	113
21357	252
9419	111
13030	154
2727	33
25549	301
20467	241
43531	513
44302	522
3730	44
16015	189
10074	119
39370	464
32124	378
38008	448
35984	424
6550	78
2317	28
10369	122
25042	295
43490	512
501	6
28750	339
28170	332
24435	288
24484	289
30522	360
27560	325
19724	233
15162	179
27220	321
20544	242
36223	427
3425	41
3172	38
30128	355
18523	218
37848	446
13448	159
32567	384
34783	410
21141	249
21321	251
40094	472
33308	392
42113	496
20487	242
24444	288
34018	401
36839	434
16018	189
43127	508
38877	458
9257	109
32598	384
8327	98
2329	28
35870	422
2306	28
42522	501
38889	458
6953	82
13387	158
34510	406
22159	261
23993	283
24911	294
4979	59
9315	110
24216	285
15163	179
42816	504
6359	75
8285	98
30187	356
15602	184
5095	60
1319	16
37150	438
40752	480
17487	206
39345	463
42623	502
29050	342
1065	13
35300	416
39754	468
11560	136
44687	526
41381	487
107	2
37730	444
42681	503
632	8
34464	406
32767	386
2957	35
37575	443
34588	407
44505	524
21597	255
24566	290
45120	531
25567	301
13063	154
5392	64
462	6
24412	288
28766	339
44069	519
39224	462
6663	79
25654	302
1291	16
40312	475
2207	26
1135	14
44932	529
20772	245
16839	199
3735	44
4090	49
37543	442
6430	76
11227	133
1000	12
6810	81
39845	469
12323	145
19021	224
30930	364
40506	477
15021	177
12980	153
29181	344
22598	266
2197	26
6537	77
28039	330
4437	53
22281	263
22789	269
16233	191
32374	381
41934	494
12470	147
33484	394
40721	480
11680	138
43313	510
29008	342
31519	371
30103	355
4246	50
22548	266
21000	248
13871	164
22965	271
30717	362
2695	32
9553	113
28542	336
36636	432
23765	280
5229	62
38262	451
11845	140
2513	30
25292	298
12047	142
15322	181
22974	271
45157	532
21058	248
30890	364
9511	112
14523	171
26320	310
8676	103
39891	470
39668	467
43213	509
10463	124
41935	494
38328	451
30227	356
17640	208
31024	365
29210	344
5715	68
16142	190
2108	25
26133	308
33212	391
13777	163
8035	95
19079	225
23621	278
40222	474
41593	490
7610	90
29833	351
1750	21
33830	398
30989	365
35184	414
44401	523
28416	335
10988	130
25230	297
4778	57
24055	283
25682	303
16004	189
39070	460
7456	88
17760	209
32344	381
39406	464
32916	388
24829	293
6273	74
8358	99
28459	335
21327	251
26310	310
38251	451
16416	194
1430	17
15090	178
41361	487
4457	53
42027	495
23531	277
7591	90
9638	114
7014	83
8427	100
11555	136
30932	364
27957	329
30218	356
16312	192
19047	225
44133	520
37970	447
35422	417
151	2
15227	180
24957	294
5725	68
35962	424
4280	51
6081	72
459	6
9335	110
19116	225
42005	495
2344	28
16247	192
2422	29
7057	84
4914	58
13034	154
38567	454
18086	213
34362	405
19578	231
13536	160
23982	283
16490	194
3538	42
943	12
38368	452
25000	295
48	1
38268	451
21108	249
11734	139
9852	116
22409	264
41109	484
27294	322
26404	311
38387	452
11634	137
24308	286
37800	445
29535	348
19238	227
4809	57
40949	482
20254	239
39645	467
19426	229
36729	433
35982	424
11994	142
23187	273
5585	66
21539	254
8440	100
6841	81
882	11
7620	90
40386	476
39439	464
30656	361
9966	118
1394	17
31644	373
14806	175
16480	194
481	6
40839	481
21777	257
16752	198
4927	58
29704	350
23902	282
16824	198
25968	306
10818	128
15799	186
4484	53
44172	520
6432	76
41598	490
13778	163
4968	59
34491	406
44148	520
823	10
581	7
21755	256
40368	475
20221	238
41972	494
25940	306
14220	168
32155	379
24573	290
15857	187
7357	87
19674	232
12659	149
4873	58
31677	373
43227	509
35494	418
20120	237
3690	44
37089	437
3299	39
44778	527
16337	193
3456	41
14334	169
41237	486
10343	122
37424	441
4041	48
6494	77
40415	476
11198	132
32610	384
21264	251
37958	447
15384	181
35033	413
2838	34
1889	23
7138	84
41670	491
41232	486
38787	457
7481	89
886	11
8041	95
13760	162
38500	453
24748	292
4173	50
29090	343
18020	212
28970	341
20346	240
18946	223
41700	491
36532	430
44477	524
23544	277
12135	143
28375	334
21620	255
35170	414
37787	445
11640	137
11821	140
621	8
23171	273
133	2
24685	291
24672	291
6966	82
14365	169
39	1
28811	339
25218	297
17737	209
16114	190
21898	258
11262	133
9960	118
36418	429
14624	173
41817	492
43219	509
30911	364
33631	396
32841	387
33000	389
40619	478
13679	161
9603	113
42281	498
3890	46
2634	31
18556	219
29297	345
43744	515
40416	476
40293	475
1171	14
44243	521
21374	252
37206	438
37542	442
37703	444
36679	432
3938	47
42515	501
26318	310
31160	367
28166	332
36100	425
12956	153
13356	158
18784	221
39991	471
10273	121
42909	505
19909	235
42492	500
2260	27
43807	516
16849	199
33930	400
26204	309
43111	508
32859	387
17784	210
37266	439
7671	91
16529	195
17348	205
2314	28
26518	312
12452	147
27045	319
33765	398
42150	496
6331	75
1633	20
3966	47
859	11
18070	213
20699	244
17195	203
27394	323
37202	438
44185	520
4074	48
11001	130
33479	394
10391	123
35274	415
13846	163
7186	85
10784	127
41525	489
1580	19
2352	28
14723	174
36444	429
33063	389
37284	439
28574	337
19355	228
33349	393
3801	45
32387	382
15766	186
18512	218
34802	410
28724	338
16393	193
36077	425
41649	490
44847	528
2451	29
21433	253
17580	207
36173	426
35820	422
39013	459
44002	518
4135	49
43780	516
6058	72
20248	239
14166	167
15370	181
7501	89
11126	131
7110	84
392	5
7511	89
18913	223
11911	141
31753	374
39264	462
9028	107
5890	70
12738	150
32358	381
14492	171
15495	183
2580	31
27210	321
2524	30
12227	144
37944	447
44306	522
25642	302
6559	78
4551	54
36754	433
29960	353
2460	29
22779	268
1578	19
2951	35
16959	200
35172	414
27307	322
6044	72
18694	220
16992	200
10108	119
43562	513
40554	478
43542	513
7431	88
9715	115
18886	223
12938	153
10803	128
21943	259
6460	76
14977	177
18995	224
9631	114
39030	460
9798	116
23239	274
2521	30
18654	220
4325	51
41378	487
32033	377
27457	324
35668	420
10021	118
13142	155
41626	490
44413	523
12393	146
16374	193
23206	274
7090	84
29475	347
8438	100
8738	103
32242	380
7709	91
39220	462
44758	527
11722	138
6436	76
36	1
42917	505
39915	470
40496	477
3935	47
29	1
16251	192
29427	347
18040	213
20736	244
18650	220
33642	396
4432	53
14390	170
42568	501
3589	43
9394	111
39334	463
22574	266
15737	186
42569	501
10871	128
41902	493
1244	15
25636	302
20329	240
23647	279
19350	228
24673	291
35177	414
28575	337
27422	323
33402	393
44999	530
7373	87
4254	51
7569	90
38226	450
4326	51
29397	346
13523	160
29773	351
31901	376
44399	523
2833	34
7891	93
42959	506
27766	327
4506	54
31726	374
14589	172
11466	135
17449	206
30298	357
9208	109
37990	447
24112	284
9454	112
18965	224
35478	418
36556	431
9149	108
18586	219
20190	238
7974	94
23296	275
18022	213
4350	52
14598	172
25780	304
14353	169
23297	275
22888	270
38068	448
29170	344
32045	377
38799	457
34214	403
38616	455
42256	498
30383	358
10653	126
18269	215
18371	217
39543	466
38138	449
33651	396
41568	490
7091	84
3583	43
9622	114
20380	240
7278	86
23727	280
17015	201
41113	484
11532	136
8356	99
41877	493
30741	362
18675	220
7142	85
43124	508
1890	23
32892	387
27490	324
34036	401
9471	112
20386	240
39463	465
24317	287
21721	256
8770	104
3121	37
21818	257
42971	506
24667	291
38560	454
29211	344
9297	110
4285	51
39162	461
7474	88
21335	251
23505	277
12957	153
6567	78
14239	168
10447	123
41497	489
25669	302
44211	521
10191	120
6386	76
29799	351
38692	456
7612	90
34921	411
18210	215
38414	452
13371	158
39223	462
40872	481
14413	170
4929	58
28349	334
19792	233
35209	415
9634	114
4705	56
35316	416
18980	224
37939	447
25708	303
22346	263
36107	425
39189	462
33528	395
6344	75
10123	120
1539	19
15551	183
14010	165
231	3
12022	142
31203	368
18195	215
2984	36
19385	229
18617	220
38753	456
42408	499
44777	527
40851	481
30961	365
9081	107
18923	223
9778	116
27989	330
11038	130
13022	154
41849	493
40348	475
7825	93
14459	171
18546	219
2401	29
29346	346
35351	416
7457	88
34264	404
25696	303
28716	338
9847	116
28245	333
38009	448
1119	14
7745	92
39331	463
27071	319
42864	505
43802	516
19087	225
29231	344
17107	202
1419	17
8399	99
8692	103
721	9
23470	277
44363	522
10679	126
43087	507
34157	402
1163	14
20558	242
38698	456
7623	90
32424	382
37937	447
42450	500
37287	439
29561	348
17124	202
21993	259
36098	425
36675	432
1046	13
32672	385
36356	428
36502	430
27184	320
31151	367
34731	409
39996	471
28528	336
41932	494
14572	172
1775	21
27619	325
2481	30
4198	50
8882	105
42444	500
45102	531
9451	112
34621	408
15486	183
2222	27
1909	23
26022	307
44923	529
14515	171
16865	199
37209	438
20738	244
23261	274
5950	70
26098	308
44907	529
44658	526
15295	180
17314	204
24432	288
37132	437
17632	208
24651	291
7233	86
10963	129
33568	395
5003	59
8493	100
4697	56
3013	36
16319	192
38058	448
10496	124
23381	276
9134	108
4047	48
24185	285
31826	375
12982	153
2480	30
37352	440
7962	94
27329	322
7795	92
150	2
38989	459
4236	50
33963	400
24668	291
2794	33
44841	528
17227	203
39531	466
8523	101
443	6
9763	115
33368	393
44647	526
16353	193
16816	198
30584	360
2267	27
11803	139
6805	81
39686	467
5302	63
15013	177
4328	51
14260	168
1774	21
20919	247
17109	202
12985	153
21833	257
21129	249
8096	96
42945	506
8479	100
37183	438
20443	241
4145	49
32606	384
41523	489
5829	69
19935	235
18111	214
19953	235
5885	70
20880	246
36895	435
6240	74
36169	426
8031	95
13036	154
3183	38
23104	272
39557	466
6258	74
35114	414
4787	57
2123	25
44645	526
13370	158
16341	193
39840	469
36573	431
25362	299
36560	431
22695	267
31701	373
25693	303
20155	238
41063	484
24979	294
19193	226
32669	385
21355	252
43532	513
38066	448
13836	163
12972	153
15409	182
12192	144
17723	209
42799	504
32632	384
41822	493
32674	385
12580	148
11800	139
35194	415
6009	71
41322	487
1473	18
43844	516
7131	84
14962	177
14288	169
25903	305
1185	14
29078	343
23001	271
18728	221
1080	13
33956	400
18202	215
6440	76
6308	75
43660	514
26537	313
27793	327
31304	369
28700	338
7928	94
41979	494
40927	482
2078	25
21582	254
20870	246
45156	532
8433	100
32225	380
3764	45
22648	267
5905	70
11296	133
29465	347
10063	119
30732	362
2169	26
14592	172
18588	219
18374	217
732	9
24679	291
5841	69
11950	141
25684	303
5292	63
6836	81
7938	94
26225	309
5289	63
6624	78
38151	449
8902	105
40657	479
18839	222
37133	437
21769	257
8436	100
9563	113
37173	438
22247	262
10957	129
36383	429
3288	39
5077	60
37739	444
14674	173
5667	67
39509	465
9143	108
39976	471
11009	130
41114	484
38965	459
8887	105
14686	173
44	1
43174	508
21824	257
29632	349
4956	59
1478	18
37932	447
18561	219
20249	239
35898	423
32830	387
28447	335
17372	205
29825	351
39018	460
4652	55
13810	163
29403	346
32704	385
9558	113
21519	254
10863	128
2518	30
22371	264
15957	188
43136	508
17962	212
18935	223
34046	401
7809	92
41171	485
28421	335
40814	481
14805	175
3812	45
32877	387
19034	224
31861	375
5939	70
26704	315
12039	142
3556	42
36677	432
3099	37
19489	230
21630	255
18081	213
4564	54
25510	301
11017	130
35642	420
24592	290
40518	477
12315	145
19808	234
28165	332
5506	65
34460	406
21675	255
36761	433
23237	274
44985	530
28465	335
43475	512
11832	140
25575	301
8769	104
37612	443
20684	244
22108	261
42037	495
3619	43
33134	390
10954	129
43929	517
37686	444
18212	215
19729	233
38025	448
20109	237
42351	499
20491	242
39586	466
21090	249
12229	144
40310	475
36404	429
16980	200
8104	96
3171	38
27001	318
12181	144
20568	242
10525	124
36375	428
32430	382
15546	183
19643	232
39057	460
12410	146
28991	342
15324	181
21724	256
43897	517
39833	469
3644	43
33139	390
35301	416
23705	279
21401	252
18607	219
643	8
39179	461
2537	30
13395	158
4811	57
37442	441
44411	523
20096	237
22263	262
36705	432
8128	96
43356	511
20210	238
24265	286
41883	493
24274	286
502	6
2511	30
30633	361
30747	362
11850	140
2947	35
40963	482
10866	128
23159	273
40345	475
2600	31
33061	389
40912	482
39949	470
22911	270
40722	480
3509	42
28145	332
10139	120
44494	524
14790	174
44685	526
23202	273
3958	47
13196	156
5420	64
42160	496
42330	498
42585	501
42839	504
42500	500
42755	503
43094	507
43433	511
43009	506
42670	502
43348	510
42925	505
43687	514
43264	509
43603	513
44111	519
43179	508
42840	504
44026	518
43518	512
43942	517
43095	507
43434	511
43857	516
44619	525
44703	526
44788	527
44534	524
44450	523
44872	528
43773	515
44957	529
44365	522
43010	506
44281	521
43349	510
45041	530
45126	531
44196	520
43688	514
44112	519
45210	532
43265	509
43604	513
44027	518
44789	527
44873	528
44704	526
44958	529
44620	525
43943	517
45042	530
43180	508
44535	524
43519	512
45127	531
44451	523
45211	532
43858	516
44366	522
43435	511
44282	521
43774	515
44197	520
43350	510
44874	528
44959	529
45043	530
44113	519
43689	514
44790	527
45128	531
44705	526
45212	532
44621	525
44028	518
44536	524
43605	513
44452	523
43944	517
44367	522
43520	512
44283	521
43859	516
45129	531
45044	530
45213	532
44960	529
44875	528
44791	527
44198	520
43775	515
44706	526
44622	525
44114	519
44537	524
43690	514
44029	518
3061	37
44453	523
45214	532
45130	531
45045	530
44368	522
44961	529
43945	517
44876	528
44284	521
44792	527
2891	35
43860	516
44707	526
44199	520
44623	525
2636	32
44115	519
44538	524
45215	532
[truncated: 2,753 more rows]

## Sheet: Expressed Proteases
FeatureNum	Row	Col	accessions	chr_coord	ControlType	ProbeName	GeneName	SystematicName	gProcessedSignal	gProcessedSigError
22735	268	40	ref|NM_001086|ens|ENST00000232892|gb|CR624107|gb|L32179	chr3:153028481-153028540	0	A_23_P80570	AADAC	NM_001086	13.0766	3.64273	* this sheet has duplicate probes!
14495	171	45	ref|NM_020792|ens|ENST00000273512|gb|AB037784|gb|AL512752	chr3:173831337-173831278	0	A_23_P132644	AADACL1	NM_020792	739.348	74.0321
15647	185	7	ref|NM_018394|ens|ENST00000273359|gb|AK002204|gb|AL713726	chr3:113193932-113193991	0	A_24_P268662	ABHD10	NM_018394	5.63868	3.66946
8984	106	59	ref|NM_018394|ens|ENST00000273359|gb|BC014516|gb|CR623900	chr3:113192962-113193021	0	A_24_P308590	ABHD10	NM_018394	287.96	29.0572
24956	294	51	ref|NM_018394|ens|ENST00000273359|gb|AK002204|gb|AL713726	chr3:113194504-113194563	0	A_23_P92213	ABHD10	NM_018394	2385.31	238.556
40270	474	65	ref|NM_148914|ref|NM_148916|ref|NM_148915|ref|NM_148912	chr7:72597395-72597336	0	A_23_P362712	ABHD11	NM_148914	517.885	51.9239
4744	56	69	ref|NM_031295|ref|NM_148912|ref|NM_148915|ref|NM_148913	chr7:72596321-72596262	0	A_23_P8558	ABHD11	NM_031295	598.643	60.024
3581	43	11	ref|NM_031295|ref|NM_148912|ref|NM_148915|ref|NM_148913	chr7:72595174-72595115	0	A_23_P315933	ABHD11	NM_031295	5494.65	549.479
4226	50	61	ref|NM_015600|ref|NM_001042472|gb|CR600960|gb|CR625101	chr20:25236665-25236606	0	A_23_P149494	ABHD12	NM_015600	1526.76	152.737
22264	262	79	ref|NM_015600|gb|CR600960|ens|ENST00000376549|ens|ENST00000251700	chr20:25223464-25223405	0	A_23_P367026	ABHD12	NM_015600	2285.2	228.549
4319	51	69	ref|NM_032859|ens|ENST00000267322|ens|ENST00000375898|gb|AK027812	chr13:107681544-107681603	0	A_24_P61464	ABHD13	NM_032859	80.4693	9.17731
18642	220	27	ref|NM_032859|ens|ENST00000267322|ens|ENST00000375898|gb|BX647428	chr13:107684512-107684571	0	A_24_P398691	ABHD13	NM_032859	113.406	11.8754
1228	15	38	ref|NM_032859|gb|BC022566|ens|ENST00000267322|ens|ENST00000375898	chr13:107680615-107680674	0	A_23_P205027	ABHD13	NM_032859	608.701	61.0225
14822	175	32	ref|NM_015407|gb|BC002571|ens|ENST00000273596|ens|ENST00000360889	chr3:51989990-51990049	0	A_23_P69267	ABHD14A	NM_015407	534.455	53.5617
15800	186	75	ref|NM_032750|ens|ENST00000361143|ens|ENST00000315851|ens|ENST00000315877	chr3:51979032-51978636	0	A_24_P337140	ABHD14B	NM_032750	71.7308	8.09142
15787	186	62	ref|NM_032750|ens|ENST00000361143|ens|ENST00000315851|ens|ENST00000315877	chr3:51977999-51977940	0	A_23_P155417	ABHD14B	NM_032750	231.385	23.418
36484	430	19	ref|NM_022060|ens|ENST00000216327|gb|AK022878|gb|CR610790	chr14:22150868-22150927	0	A_23_P205519	ABHD4	NM_022060	499.421	50.1003
7689	91	39	ref|NM_016006|ens|ENST00000013894|gb|AF151816|gb|BC021958	chr3:43735035-43735094	0	A_23_P250294	ABHD5	NM_016006	2061.82	206.217
2057	25	17	ref|NM_020676|ens|ENST00000295962|ens|ENST00000317248|gb|AK055828	chr3:58255331-58255390	0	A_23_P211850	ABHD6	NM_020676	1801.31	180.179
8450	100	35	ref|NM_173567|ens|ENST00000370383|ens|ENST00000305003|gb|AK074822	chr1:92230151-92230210	0	A_23_P43898	ABHD7	NM_173567	911.294	91.2074
30341	357	81	ref|NM_024527|ens|ENST00000247706|gb|CR618792|gb|AK021805	chr19:17264255-17264196	0	A_23_P50857	ABHD8	NM_024527	1450.75	145.121
6881	81	81	ref|NM_024794|ens|ENST00000221730|gb|CR619338|gb|AK026061	chr19:15198870-15198811	0	A_23_P119593	ABHD9	NM_024794	3565.91	356.617
27926	329	46	ref|NM_152831|gb|BC036375|thc|THC2296082	chr17:58951414-58952448	0	A_23_P371777	ACE	NM_152831	28.4164	7.13797
8990	106	65	ref|NM_000789|ref|NM_152830|ens|ENST00000290866|ens|ENST00000290863	chr17:58927929-58927988	0	A_23_P38235	ACE	NM_000789	78.3579	8.79025
34611	408	16	ref|NM_021804|gb|AY358714|ens|ENST00000380355|ens|ENST00000252519	chrX:15338908-15338849	0	A_23_P252981	ACE2	NM_021804	66.3077	7.69436
9922	117	62	ref|NM_000665|gb|AF334270|ens|ENST00000241069|ens|ENST00000357451	chr7:100134717-100134658	0	A_24_P60845	ACHE	NM_000665	243.094	24.6161
41059	484	4	ref|NM_001097|ens|ENST00000216139|gb|Y00970|gb|XM_928549	chr22:49473804-49473863	0	A_23_P40734	ACR	NM_001097	69.9086	8.41371
28209	332	74	ref|NM_001097|ens|ENST00000216139|gb|Y00970|gb|XM_928549	chr22:49473749-49473808	0	A_32_P191262	ACR	NM_001097	215.38	21.8185
6418	76	43	ref|NM_000666|ens|ENST00000232907|gb|CR607052|gb|CR594696	chr3:51998019-51998078	0	A_23_P57868	ACY1	NM_000666	1306.76	130.735
11345	134	40	ref|NM_001010853|ens|ENST00000275072|ens|ENST00000369465|gb|AK127529	chr6:89930937-89930996	0	A_32_P86118	ACY1L2	NM_001010853	7719.56	771.965
3296	39	66	ref|NM_001110|ens|ENST00000260408|gb|AF009615|gb|BC104659	chr15:56676606-56676547	0	A_23_P48886	ADAM10	NM_001110	414.861	41.7251
39117	461	17	ref|NM_002390|ens|ENST00000200557|ens|ENST00000355638|gb|BC111916	chr17:40210753-40210900	0	A_23_P502158	ADAM11	NM_002390	323.155	32.5892
13909	164	54	ref|NM_002390|ens|ENST00000200557|ens|ENST00000355638|thc|THC2404552	chr17:40214391-40214450	0	A_23_P207345	ADAM11	NM_002390	597.052	59.815
38960	459	30	ref|NM_003474|ens|ENST00000278082|ens|ENST00000368679|gb|CR596848	chr10:127694243-127694184	0	A_23_P202327	ADAM12	NM_003474	265.178	26.8187
30888	364	33	ref|NM_207191|ref|NM_003815|ref|NM_207195|ref|NM_207194	chr1:151843612-151843671	0	A_23_P159227	ADAM15	NM_207191	976.675	97.7328
5998	71	48	ref|NM_003183|ens|ENST00000310823|gb|U69612|gb|U69611	chr2:9580790-9580731	0	A_23_P143120	ADAM17	NM_003183	1407.48	140.804
15962	188	67	ref|NM_003183|ens|ENST00000342158|ens|ENST00000310823|thc|THC2238384	chr2:9580289-9580230	0	A_32_P129621	ADAM17	NM_003183	5332.83	533.296
27257	321	57	ref|NM_023038|gb|AK091464|gb|AX747000|gb|AF326918	chr5:156849901-156848719	0	A_23_P81369	ADAM19	NM_023038	19.789	4.07201
21047	248	52	ref|NM_033274|ens|ENST00000257527|gb|AK093535|gb|AX748188	chr5:156837112-156837053	0	A_23_P374082	ADAM19	NM_033274	1212.92	121.342
44527	524	72	ref|NM_003814|gb|AF029899|gb|BC025378|ens|ENST00000256389	chr14:70059186-70059127	0	A_23_P48698	ADAM20	NM_003814	14.9008	4.31716
548	7	38	ref|NM_003813|ens|ENST00000267499|gb|BC109024|gb|BC109025	chr14:69996016-69996075	0	A_23_P367420	ADAM21	NM_003813	96.4937	10.5781
40471	477	11	ref|NM_021721|ref|NM_004194|ref|NM_016351|ref|NM_021722	chr7:87439829-87439888	0	A_24_P243741	ADAM22	NM_021721	197.714	20.2743
21633	255	43	ref|NM_021723|ref|NM_016351|ens|ENST00000265727|gb|AF073291	chr7:87470521-87470580	0	A_23_P215625	ADAM22	NM_021723	537.457	53.8551
42863	505	23	ref|NM_003812|ens|ENST00000264377|ens|ENST00000374416|gb|AK091800	chr2:207307881-207307940	0	A_23_P351667	ADAM23	NM_003812	1762.97	176.354
10723	127	13	ref|NM_021777|gb|AF137335|thc|THC2253435	chr8:24249198-24249257	0	A_23_P10356	ADAM28	NM_021777	12.7892	3.84554
37513	442	28	ref|NM_014269|ens|ENST00000359240|gb|AF171930|gb|AF171931	chr4:176273238-176273297	0	A_23_P95536	ADAM29	NM_014269	14.4605	4.11157
15062	178	17	ref|NM_025220|ref|NM_153202|gb|AK126498|gb|AY358314	chr20:3597969-3597612	0	A_23_P210731	ADAM33	NM_025220	195.32	19.8484
18360	216	85	ref|NM_025220|ref|NM_153202|gb|AK095953|gb|AK126487	chr20:3597151-3597092	0	A_23_P502343	ADAM33	NM_025220	518.611	51.9997
25487	300	72	ref|NR_002224|ref|XM_929032|gb|AK093400|gb|AX748101	chr14:105507572-105507513	0	A_23_P54861	ADAM6	NR_002224	14.6313	3.85485
3615	43	45	ref|NR_002224|gb|AK093400|gb|AX748101|thc|THC2342410	chr14:105507120-105507061	0	A_24_P592260	ADAM6	NR_002224	62.6987	7.5033
36745	433	25	ref|NM_003817|ens|ENST00000335595|ens|ENST00000175238|gb|BC043207	chr8:24414199-24414258	0	A_23_P94296	ADAM7	NM_003817	70.6144	8.07046
12310	145	70	ref|NM_001109|ens|ENST00000281366|ens|ENST00000368566|gb|D26579	chr10:134964933-134964874	0	A_24_P300777	ADAM8	NM_001109	2483.47	248.377
32728	386	3	ref|NM_001005845|ref|NM_003816|gb|AF495383|ens|ENST00000302458	chr8:38999948-39002484	0	A_32_P80678	ADAM9	NM_001005845	140.156	14.6054
35270	415	80	ref|NM_003816|ref|NM_001005845|ens|ENST00000302458|ens|ENST00000379917	chr8:39080588-39080647	0	A_23_P72643	ADAM9	NM_003816	798.126	79.8973
13798	163	28	ref|NM_014479|ens|ENST00000380824|ens|ENST00000256412|gb|Y13323	chr8:24319004-24319063	0	A_23_P256425	ADAMDEC1	NM_014479	31.9711	4.82967
19626	231	76	ref|NM_006988|gb|AK129873|gb|AF060152|ens|ENST00000284984	chr21:27131555-27131496	0	A_23_P342275	ADAMTS1	NM_006988	4605.48	460.563
19424	229	44	ref|NM_006988|gb|AF060152|gb|AK129873|ens|ENST00000284984	chr21:27131639-27131580	0	A_23_P211039	ADAMTS1	NM_006988	6274.59	627.469
15336	181	36	ref|NM_030957|ens|ENST00000270328|gb|AF163762|gb|AK131414	chr19:8551690-8551631	0	A_23_P108314	ADAMTS10	NM_030957	20.8276	4.10468
27064	319	34	ref|NM_139028|gb|AJ011374|gb|AJ420810|ens|ENST00000315025	chr9:133344532-133344591	0	A_24_P172304	ADAMTS13	NM_139028	155.499	15.9324
30059	354	54	ref|NM_139027|ref|NM_139026|ref|NM_139025|gb|AB069698	chr9:133337090-133337149	0	A_24_P923832	ADAMTS13	NM_139027	352.653	35.4326
4470	53	50	ref|NM_139025|ref|NM_139027|ref|NM_139026|gb|BC039251	chr9:133353953-133354012	0	A_23_P393645	ADAMTS13	NM_139025	2502.64	250.298
29292	345	52	ref|NM_139155|ref|NM_080722|gb|AF366351|gb|AJ345098	chr10:72190304-72190363	0	A_23_P202558	ADAMTS14	NM_139155	57.9136	6.74393
22936	270	71	ref|NM_139055|ens|ENST00000299164|gb|AJ315733|gb|BC109114	chr11:129846462-129848184	0	A_23_P52749	ADAMTS15	NM_139055	30.4464	4.61964
22490	265	50	ref|NM_139056|ens|ENST00000274181|gb|AJ315734	chr5:5315798-5315857	0	A_24_P69084	ADAMTS16	NM_139056	47.1309	5.81999
12868	152	33	gb|AB095949|thc|THC2403606	chr5:5372897-5372956	0	A_23_P41629	ADAMTS16	AB095949	444.273	44.5701
14019	165	79	ref|NM_139057|ens|ENST00000268070|gb|AJ315735|thc|THC2250060	chr15:98333844-98333785	0	A_23_P112916	ADAMTS17	NM_139057	22.1835	4.42151
37451	441	51	ref|NM_139054|gb|AJ311903|thc|THC2238048	chr16:75886465-75886406	0	A_23_P15004	ADAMTS18	NM_139054	18.247	4.08502
33590	396	15	ref|NM_133638|ens|ENST00000274487|gb|AJ311904|gb|CR597547	chr5:129098620-129098680	0	A_23_P259851	ADAMTS19	NM_133638	93.1462	10.091
43557	513	37	ref|NM_021599|ens|ENST00000274609|thc|THC2398715	chr5:178567126-178540710	0	A_23_P321307	ADAMTS2	NM_021599	83.3982	9.38364
11686	138	41	ref|NM_014244|gb|AJ003125	chr5:178473900-178473841	0	A_23_P213615	ADAMTS2	NM_014244	120.787	12.6297
11860	140	45	ref|NM_021599|ens|ENST00000274609|thc|THC2398715	chr5:178513167-178513108	0	A_24_P251866	ADAMTS2	NM_021599	498.507	49.9909
26627	314	22	gb|AK023228|thc|THC2264082	chr12:42102950-42102891	0	A_24_P357916	ADAMTS20	AK023228	12.9095	3.7384
25729	303	59	ref|NM_014243|ens|ENST00000286657|gb|AB002364|gb|BC016451	chr4:73514446-73514387	0	A_23_P144521	ADAMTS3	NM_014243	18.9011	3.9174
21817	257	57	ref|NM_014243|ens|ENST00000286657|gb|AB002364|gb|BC016451	chr4:73512096-73512037	0	A_24_P140405	ADAMTS3	NM_014243	267.904	27.0125
43360	511	10	gb|BC030812|ens|ENST00000367995|thc|NP482437	chr1:157979055-157978996	0	A_24_P128163	ADAMTS4	BC030812	21.7074	5.2312
21793	257	33	ref|NM_005099|ens|ENST00000367996|ens|ENST00000326497|gb|AB014588	chr1:157972778-157972719	0	A_23_P360754	ADAMTS4	NM_005099	284.447	28.6547
34728	409	48	ref|NM_007038|ens|ENST00000284987|gb|AF142099|thc|THC2436287	chr21:27215766-27215707	0	A_23_P40415	ADAMTS5	NM_007038	2332.97	233.325
33198	391	48	ref|NM_197941|gb|AY692425|gb|AY692424|gb|AB209685	chr5:64546503-64546444	0	A_24_P334456	ADAMTS6	NM_197941	9.1813	3.57722
26316	310	51	ref|NM_197941|gb|AY692424|gb|AB209685|ens|ENST00000381053	chr5:64480646-64480587	0	A_23_P213319	ADAMTS6	NM_197941	44.5465	5.61522
12962	153	42	gb|AF140675|gb|AB209497|thc|NP185928	chr15:76850827-76850768	0	A_23_P37632	ADAMTS7	AF140675	25.2762	4.43806
41349	487	39	gb|AF140675|gb|AB209497|thc|NP185928	chr15:76850455-76850396	0	A_23_P37624	ADAMTS7	AF140675	244.029	24.7327
10441	123	71	ref|NM_014272|ens|ENST00000258883|gb|AY327122|gb|BC061631	chr15:76838904-76838845	0	A_23_P11005	ADAMTS7	NM_014272	42715.3	4271.53
33353	393	33	ref|NM_007037|ens|ENST00000257359|gb|BC113874|gb|AF060153	chr11:129783574-129781180	0	A_23_P86956	ADAMTS8	NM_007037	223.695	22.6635
26617	314	12	ref|NM_182920|ens|ENST00000295903|ens|ENST00000383708|gb|AF488803	chr3:64502577-64502301	0	A_23_P147423	ADAMTS9	NM_182920	25.0205	4.45773
33827	398	82	ref|NM_182920|ens|ENST00000295903|ens|ENST00000383708|gb|AK124945	chr3:64476688-64476629	0	A_32_P196263	ADAMTS9	NM_182920	730.516	73.144
7826	93	6	ref|NM_001129|gb|AK127541|gb|BC038588|ens|ENST00000223357	chr7:43927062-43927121	0	A_23_P157299	AEBP1	NM_001129	16.0791	4.13847
31139	367	29	ref|NM_001129|gb|AK127541|gb|BC038588|ens|ENST00000223357	chr7:43925737-43925877	0	A_23_P145916	AEBP1	NM_001129	21.324	4.17788
11291	133	71	ref|NM_001132|ref|NM_001031805|gb|BC021245|ens|ENST00000337244	chr16:88590005-88590064	0	A_23_P404893	AFG3L1	NM_001132	6213.51	621.364
30351	358	6	ref|NM_001132|ref|NM_001031805|gb|BC021245|ens|ENST00000337244	chr16:88589894-88589953	0	A_23_P355289	AFG3L1	NM_001132	17847.1	1784.72
17175	203	5	ref|NM_006796|ens|ENST00000269143|gb|CR597170|gb|AK129504	chr18:12341101-12338341	0	A_32_P117338	AFG3L2	NM_006796	3061.18	306.141
20140	237	80	ref|NM_006796|ens|ENST00000269143|gb|Y18314|gb|CR597170	chr18:12330314-12330255	0	A_23_P135454	AFG3L2	NM_006796	4245.85	424.601
12850	152	15	ref|NM_001010982|ens|ENST00000327898|gb|BX647783|gb|CR611538	chr17:73713648-73713707	0	A_24_P33156	AFMID	NM_001010982	470.766	47.2154
35890	423	20	ref|NM_000027|ens|ENST00000264595|gb|CR541715|gb|M64073	chr4:178729601-178729542	0	A_23_P7099	AGA	NM_000027	1023.05	102.381
44489	524	34	ref|NM_024783|gb|BC028200|gb|BC036234|gb|AK027251	chr11:47637878-47637819	0	A_32_P167705	AGBL2	NM_024783	51.251	6.7542
25360	299	30	ref|NM_178563|gb|AK023045|ens|ENST00000359383|thc|THC2241140	chr7:134154266-134154325	0	A_24_P374572	AGBL3	NM_178563	47.1091	5.85173
16336	193	16	ref|NM_178563|gb|AK023045|ens|ENST00000275763|ens|ENST00000359383	chr7:134131316-134135557	0	A_32_P82623	AGBL3	NM_178563	1041.15	104.177
32795	386	70	ref|NM_032785|gb|AK027348	chr1:48761996-48761937	0	A_24_P231361	AGBL4	NM_032785	6.62426	3.50316
26709	315	19	ref|NM_032785|gb|AK027348	chr1:48761826-48761767	0	A_23_P12303	AGBL4	NM_032785	44.4	5.78826
34169	402	84	gb|AJ437018|gb|DB311765	chr9:85391456-85391515	0	A_24_P350832	AGTPBP1	AJ437018	15.8333	4.01598
5807	69	27	ref|NM_015239|gb|AK023280|ens|ENST00000337006|ens|ENST00000357081	chr9:85391326-85391267	0	A_23_P169278	AGTPBP1	NM_015239	2178.44	217.878
10293	122	8	ref|NM_152435|ens|ENST00000266736|gb|AK054617|gb|AK122802	chr12:94864602-94864661	0	A_32_P122226	AMDHD1	NM_152435	50.5756	6.28182
44774	527	64	ref|NM_015944|gb|AF132948|ens|ENST00000302956|ens|ENST00000293971	chr16:2510883-2511020	0	A_23_P49351	AMDHD2	NM_015944	112.867	12
33406	394	1	ref|NM_016627|ref|NM_001033574|ref|NM_001033569|ref|NM_001033570	chr17:63764637-63764696	0	A_23_P15564	AMZ2	NM_016627	19484.4	1948.45
15064	178	19	ref|NM_001150|ens|ENST00000300060|gb|CR595462|gb|AB209918	chr15:88135240-88134770	0	A_23_P88626	ANPEP	NM_001150	24.927	4.29673
33877	399	47	ref|NM_001640|ens|ENST00000296456|gb|AF141383|gb|CR605044	chr3:49694365-49694804	0	A_23_P41143	APEH	NM_001640	3887.34	388.75
42997	506	72	ref|NM_001640|ens|ENST00000296456|gb|AF141383|gb|CR605044	chr3:49695578-49695727	0	A_24_P208794	APEH	NM_001640	8524.67	852.477
7398	88	3	ref|NM_016442|ref|NM_001040458|gb|BC030775|gb|AB011097	chr5:96143182-96142629	0	A_23_P167452	ARTS-1	NM_016442	24.8283	4.63689
36590	431	40	gb|AK025211|thc|THC2249969	chr8:17965999-17965940	0	A_24_P928637	ASAH1	AK025211	98.2681	10.5005
41485	489	5	ref|NM_004315|ref|NM_177924|gb|BC016828|ens|ENST00000381733	chr8:17961364-17961198	0	A_23_P216325	ASAH1	NM_004315	1488.05	148.88
10656	126	31	gb|BC030024|gb|AK124896|gb|BG198276|ref|XM_928370	chr7:97182846-97182787	0	A_32_P232747	ASNS	BC030024	317.024	31.9065
6955	82	70	ref|NM_001673|ref|NM_133436|ref|NM_183356|ens|ENST00000175506	chr7:97126171-97126112	0	A_23_P145694	ASNS	NM_001673	48561.6	4856.16
42089	496	14	ref|NM_025080|gb|BC093070|gb|AF411076|gb|BC021295	chr11:61862204-61880420	0	A_23_P203392	ASRGL1	NM_025080	3198.52	319.885
13921	164	66	ref|NM_025080|gb|BC093070|gb|BC064963|gb|AK025969	chr11:61881079-61881138	0	A_23_P1936	ASRGL1	NM_025080	6279.55	627.966
3291	39	61	gb|BC006267|gb|AK090908|gb|AX746674|ens|ENST00000301776	chr11:61917391-61917450	0	A_23_P379864	ASRGL1	BC006267	8423.38	842.35
2568	31	18	gb|BC006267|gb|BC093070|gb|BC021295|ens|ENST00000301776	chr11:61916493-61916552	0	A_23_P203391	ASRGL1	BC006267	10967.8	1096.79
44104	519	74	ref|NM_001002036|ens|ENST00000342380|gb|AJ537600|gb|BC107127	chr2:96211744-96211685	0	A_23_P102439	ASTL	NM_001002036	288.22	29.1101
43526	513	6	ref|NM_178271|ref|NM_052936|ref|NM_178270|gb|AK054927	chrX:107203691-107203750	0	A_23_P217367	ATG4A	NM_178271	2627.78	262.825
40052	472	17	ref|NM_178326|ref|NM_013325|gb|AK027462|gb|BX648007	chr2_random:321993-322052	0	A_23_P9903	ATG4B	NM_178326	2290.9	229.131
25590	302	5	ref|NM_178326|ref|NM_013325|gb|AK125277|ens|ENST00000337606	chr2_random:323577-323636	0	A_24_P182764	ATG4B	NM_178326	9430.12	943.02
15629	184	74	ref|NM_032852|ref|NM_178221|gb|BC008395|gb|BC018678	chr1:63006854-63011774	0	A_23_P502488	ATG4C	NM_032852	1208.92	120.951
1634	20	19	ref|NM_032885|gb|AK056210|gb|BC068992|ens|ENST00000309469	chr19:10524725-10524784	0	A_23_P101342	ATG4D	NM_032885	1358.25	135.888
44586	525	46	gb|BC095402|thc|THC2432535	chr14:91597510-91597451	0	A_24_P13595	ATXN3	BC095402	66.9485	7.93594
41551	489	71	ref|NM_004993|ref|NM_001024631|ref|NM_030660|gb|S75313	chr14:91619274-91618556	0	A_23_P117635	ATXN3	NM_004993	586.396	58.7666
27395	323	25	ref|NM_004993|ref|NM_001024631|ref|NM_030660|ens|ENST00000359366	chr14:91600351-91600292	0	A_23_P129031	ATXN3	NM_004993	2191.24	219.153
36802	433	82	ref|NM_001700|ens|ENST00000233997|gb|BC093931|gb|BC093933	chr19:780658-781718	0	A_23_P153741	AZU1	NM_001700	60.2516	7.09329
11355	134	50	ref|NM_012104|ref|NM_138972|ref|NM_138971|ref|NM_138973	chr11:116661771-116661712	0	A_23_P52806	BACE1	NM_012104	8243.68	824.376
6074	72	39	ref|NM_012105|ref|NM_138991|ref|NM_138992|gb|BC014453	chr21:41569566-41569625	0	A_23_P154875	BACE2	NM_012105	5807.45	580.758
26556	313	36	ref|NM_012105|ref|NM_138991|ref|NM_138992|gb|BC014453	chr21:41569566-41569625	0	A_24_P14584	BACE2	NM_012105	5931.77	593.187
26487	312	52	ref|NM_004656|gb|D87462|gb|D88812|ens|ENST00000296288	chr3:52411723-52411664	0	A_24_P302898	BAP1	NM_004656	1147.29	114.78
3454	41	54	ref|NM_004656|gb|D87462|gb|AB002534|ens|ENST00000296288	chr3:52410986-52410927	0	A_23_P259012	BAP1	NM_004656	2703.99	270.433
37725	444	70	ref|NM_021160|ens|ENST00000375842|ens|ENST00000293664|ens|ENST00000375837	chr6:31763608-31763466	0	A_23_P156697	BAT5	NM_021160	950.937	95.1641
14976	177	16	ref|NM_000055|ens|ENST00000264381|gb|CR612468|gb|M16541	chr3:166973580-166973521	0	A_23_P212050	BCHE	NM_000055	54.0805	6.45963
25105	296	30	ref|NM_000386|ens|ENST00000261714|gb|AK223403|gb|AF091082	chr17:25599865-25599806	0	A_23_P310911	BLMH	NM_000386	17446.3	1744.63
16097	190	32	ref|NM_000386|ens|ENST00000261714|gb|AK057600|gb|BC004486	chr17:25599533-25599474	0	A_23_P141606	BLMH	NM_000386	48181	4818.1
8217	97	57	ref|NM_001199|ref|NM_006128|ens|ENST00000306358|ens|ENST00000313857	chr8:22110259-22110717	0	A_24_P129417	BMP1	NM_001199	151.112	15.6225
25179	297	19	ref|NM_006129|ens|ENST00000354870|ens|ENST00000381349|ens|ENST00000306385	chr8:22115307-22115366	0	A_24_P60930	BMP1	NM_006129	166.796	17.076
39523	465	83	ref|NM_006128|ens|ENST00000313857|thc|THC2252031	chr8:22110824-22112484	0	A_23_P33277	BMP1	NM_006128	191.23	19.511
11593	137	33	ref|NM_006129|ens|ENST00000354870|ens|ENST00000381349|ens|ENST00000306385	chr8:22120763-22120822	0	A_24_P389409	BMP1	NM_006129	265.636	26.8063
7427	88	32	ref|NM_004332|gb|AJ617684|gb|BC037778|ens|ENST00000380375	chr6:3097847-3097906	0	A_23_P42087	BPHL	NM_004332	1862.1	186.248
6326	75	36	ref|NM_001018055|ref|NM_024332|ens|ENST00000330045|ens|ENST00000369462	chrX:153908162-153911990	0	A_24_P144504	BRCC3	NM_001018055	950.984	95.1776
28660	338	15	ref|NM_001018055|ref|NM_024332|ens|ENST00000369462|ens|ENST00000340647	chrX:153914829-153914888	0	A_23_P217659	BRCC3	NM_001018055	15761.2	1576.13
377	5	37	ref|NM_001733|gb|M14058|gb|AK024951|gb|BC035220	chr12:7057881-7057822	0	A_23_P125423	C1R	NM_001733	815.226	81.6399
17228	203	58	ref|NM_016546|ens|ENST00000266542|gb|AF178985|thc|THC2247460	chr12:7138758-7138699	0	A_23_P363968	C1RL	NM_016546	124.868	13.0182
6340	75	50	ref|NM_001734|ref|NM_201442|ens|ENST00000328916|ens|ENST00000360817	chr12:7048354-7048413	0	A_23_P2492	C1S	NM_001734	384.158	38.6215
44471	524	16	gb|BC029781|ens|ENST00000375505|thc|THC2242783	chr6:32010163-32010222	0	A_23_P433865	C2	BC029781	6.97713	4.7892
2919	35	29	ref|NM_000063|gb|AK096258|ens|ENST00000375510|ens|ENST00000383364	chr6:32019892-32019951	0	A_23_P133916	C2	NM_000063	28.857	4.96973
9916	117	56	ref|NM_000063|gb|AK096258|ens|ENST00000375510|ens|ENST00000383367	chr6:32021349-32021408	0	A_32_P162183	C2	NM_000063	226.415	22.9549
34074	401	74	ref|NM_000063|gb|AK096258|ens|ENST00000375510|ens|ENST00000383367	chr6:32021166-32021225	0	A_32_P162187	C2	NM_000063	416.983	41.8492
32386	382	1	ref|NM_080622|ens|ENST00000369916|gb|BC031949	chr20:61964326-61964385	0	A_32_P465065	C20orf135	NM_080622	233.86	23.7415
34354	405	14	ref|NM_018359|ens|ENST00000264689|gb|CR457278|gb|CR622569	chr4:186699890-186699831	0	A_23_P41437	C4orf20	NM_018359	4646.63	464.68
19876	234	71	ref|NM_032823|ens|ENST00000297979|ens|ENST00000375315|ens|ENST00000311678	chr9:94902646-94922588	0	A_24_P89887	C9orf3	NM_032823	1142.66	114.322
36457	429	77	ref|NM_032823|ens|ENST00000297979|ens|ENST00000311678|ens|ENST00000375314	chr9:94928788-94928847	0	A_23_P73012	C9orf3	NM_032823	2049.83	205.016
19363	228	68	ref|NM_016014|ens|ENST00000377041|ens|ENST00000341835|gb|AF151825	chr9:71711298-71707048	0	A_23_P83149	C9orf77	NM_016014	225.247	22.8072
19362	228	67	ref|NM_004341|ens|ENST00000380093|ens|ENST00000264705|gb|D78586	chr2:27377421-27377480	0	A_23_P40049	CAD	NM_004341	9204.01	920.408
37916	447	6	gb|AK022319|thc|THC2268798	chr11:64712818-64712877	0	A_24_P544543	CAPN1	AK022319	1160.87	116.17
15410	182	25	ref|NM_005186|ens|ENST00000279247|gb|AY550975|gb|X04366	chr11:64734482-64734902	0	A_23_P138835	CAPN1	NM_005186	1472.45	147.287
27424	323	54	ref|NM_023089|ens|ENST00000270364|gb|AF089095|thc|THC2375069	chr2:241275847-241275906	0	A_23_P305550	CAPN10	NM_023089	89.9749	9.61869
3838	46	13	ref|NM_023083|ref|NM_023085|ref|NM_021251|gb|AF089093	chr2:241257449-241257772	0	A_23_P312217	CAPN10	NM_023083	3078.32	307.858
17739	209	59	ref|NM_023083|ref|NM_023085|ref|NM_021251|ens|ENST00000270360	chr2:241258441-241258500	0	A_23_P341349	CAPN10	NM_023083	6175.88	617.598
23876	281	76	ref|NM_007058|ens|ENST00000259755|gb|AJ242832|gb|BC033733	chr6:44258873-44258932	0	A_23_P7853	CAPN11	NM_007058	9.20314	3.63463
41825	493	5	ref|NM_144691|gb|AK094707|gb|AK127398|ens|ENST00000328867	chr19:43916257-43916198	0	A_24_P79040	CAPN12	NM_144691	41.927	6.33244
6621	78	76	ref|NM_144691|ens|ENST00000328867|gb|AK127398|gb|AK125713	chr19:43912704-43912672	0	A_23_P16409	CAPN12	NM_144691	95.5811	10.4789
26996	318	51	ref|NM_144575|ens|ENST00000295055|gb|BC117345|gb|BC117347	chr2:30865887-30865271	0	A_24_P336983	CAPN13	NM_144575	15.6513	3.70321
8851	105	11	ref|NM_144575|ens|ENST00000295055|gb|BC117345|gb|BC117347	chr2:30857478-30857419	0	A_23_P101972	CAPN13	NM_144575	84.3903	9.23388
19753	233	33	gb|AK092257|gb|AX747435|ref|XR_000591|ref|XR_001435	chr2:31307911-31307852	0	A_32_P167076	CAPN14	AK092257	11.179	3.60827
23338	275	48	ref|NM_001748|gb|AK124751|ens|ENST00000366869|ens|ENST00000295006	chr1:220270135-220270194	0	A_23_P23924	CAPN2	NM_001748	70278.2	7027.82
14680	173	60	ref|NM_000070|ref|NM_024344|ref|NM_173087|ref|NM_212464	chr15:40491278-40491337	0	A_23_P218190	CAPN3	NM_000070	71.5753	8.03886
41267	486	42	ref|NM_004055|gb|AK094150|gb|BC018123|gb|AK128124	chr11:76510702-76511287	0	A_23_P105197	CAPN5	NM_004055	192.656	19.6728
21866	258	21	ref|NM_014289|ens|ENST00000324068|ens|ENST00000372001|gb|CR603979	chrX:110294621-110294562	0	A_23_P217570	CAPN6	NM_014289	30.1968	4.68738
27481	324	26	ref|NM_014296|ens|ENST00000253693|gb|AB028639|gb|AK093742	chr3:15267499-15267650	0	A_23_P381378	CAPN7	NM_014296	1231.27	123.179
19730	233	10	ref|NM_006615|ref|NM_016452|gb|BC027993|ens|ENST00000271971	chr1:227234970-227235384	0	A_23_P149427	CAPN9	NM_006615	52.0702	6.3382
6668	79	38	ref|NM_033292|ref|NM_001223|ref|NM_033293|ref|NM_033294	chr11:104402812-104402268	0	A_23_P202978	CASP1	NM_033292	18.6774	4.50957
34954	412	19	ref|NM_032974|gb|AY690601|gb|AJ487678|gb|AF111344	chr2:201883217-201883276	0	A_24_P3045	CASP10	NM_032974	51.4988	6.44193
16209	191	59	ref|NM_032977|ref|NM_001230|gb|BC042844|ens|ENST00000286186	chr2:201909865-201909924	0	A_24_P139993	CASP10	NM_032977	295.024	29.7171
2759	33	39	ref|NM_032977|ref|NM_001230|gb|BC042844|ens|ENST00000286186	chr2:201910002-201910061	0	A_23_P209408	CASP10	NM_032977	344.998	34.7494
42706	503	36	ref|NR_000035|gb|AY358222|gb|AF464194|ens|ENST00000375726	chr11:104268344-104268285	0	A_23_P13102	CASP12	NR_000035	24.2647	4.83653
14337	169	57	ref|NM_012114|ens|ENST00000221740|gb|AF097874|gb|BC069541	chr19:15025420-15025580	0	A_23_P90407	CASP14	NM_012114	28.5798	4.5822
6126	73	6	ref|NM_032982|ref|NM_032983|gb|U13022|ens|ENST00000310447	chr7:142519474-142519533	0	A_23_P215701	CASP2	NM_032982	117.501	12.4126
11177	132	42	ref|NM_032982|ref|NM_032983|ens|ENST00000310447|ens|ENST00000350623	chr7:142520830-142520889	0	A_24_P269398	CASP2	NM_032982	816.063	81.6881
36274	427	64	ref|NM_032982|ref|NM_032983|ens|ENST00000310447|ens|ENST00000350623	chr7:142521287-142521346	0	A_23_P387943	CASP2	NM_032982	1767.92	176.828
37676	444	21	ref|NM_004346|ref|NM_032991|ens|ENST00000308394|gb|CR620420	chr4:185924229-185924170	0	A_23_P92410	CASP3	NM_004346	17003.1	1700.32
5536	66	11	ref|NM_004346|ref|NM_032991|ens|ENST00000308394|gb|CR620420	chr4:185924229-185924170	0	A_23_P92410	CASP3	NM_004346	17536.9	1753.7
36586	431	36	ref|NM_004346|ref|NM_032991|ens|ENST00000308394|gb|CR620420	chr4:185924229-185924170	0	A_23_P92410	CASP3	NM_004346	17670.7	1767.07
7802	92	67	ref|NM_004346|ref|NM_032991|ens|ENST00000308394|gb|CR620420	chr4:185924229-185924170	0	A_23_P92410	CASP3	NM_004346	17810.9	1781.09
26385	311	35	ref|NM_004346|ref|NM_032991|ens|ENST00000308394|gb|CR620420	chr4:185924229-185924170	0	A_23_P92410	CASP3	NM_004346	17969.2	1796.93
4107	49	27	ref|NM_004346|ref|NM_032991|ens|ENST00000308394|gb|CR620420	chr4:185924229-185924170	0	A_23_P92410	CASP3	NM_004346	18004.4	1800.45
24749	292	14	ref|NM_004346|ref|NM_032991|ens|ENST00000308394|gb|CR620420	chr4:185924229-185924170	0	A_23_P92410	CASP3	NM_004346	18014.7	1801.47
15938	188	43	ref|NM_004346|ref|NM_032991|ens|ENST00000308394|gb|CR620420	chr4:185924229-185924170	0	A_23_P92410	CASP3	NM_004346	18155.5	1815.55
28833	340	18	ref|NM_004346|ref|NM_032991|ens|ENST00000308394|gb|CR620420	chr4:185924229-185924170	0	A_23_P92410	CASP3	NM_004346	18495.1	1849.51
9481	112	46	ref|NM_004346|ref|NM_032991|ens|ENST00000308394|gb|CR620420	chr4:185924229-185924170	0	A_23_P92410	CASP3	NM_004346	18584.9	1858.49
18180	214	75	ref|NM_033306|ref|NM_033307|ref|NM_001225|gb|BC017839	chr11:104320761-104320702	0	A_23_P35912	CASP4	NM_033306	583.084	58.4241
16100	190	35	ref|NM_033306|ref|NM_033307|ref|NM_001225|gb|BC017839	chr11:104318898-104318839	0	A_23_P35906	CASP4	NM_033306	1654.9	165.526
34787	410	22	ref|NM_004347|ens|ENST00000260315|gb|BC113406|gb|BC074994	chr11:104373411-104373352	0	A_23_P47304	CASP5	NM_004347	171.111	17.5349
32401	382	16	ref|NM_001226|ref|NM_032992|ens|ENST00000265164|ens|ENST00000352981	chr4:110968308-110968249	0	A_23_P500799	CASP6	NM_001226	4071.48	407.166
12131	143	61	ref|NM_033339|ref|NM_033338|ref|NM_001227|ref|NM_033340	chr10:115480484-115480543	0	A_23_P12572	CASP7	NM_033339	11894.5	1189.45
17998	212	63	ref|NM_033358|gb|BC068050|gb|AY429525|ens|ENST00000343290	chr2:201961762-201961821	0	A_24_P148499	CASP8	NM_033358	44.0449	5.65541
13990	165	50	ref|NM_033356|ref|NM_033355|ref|NM_001228|ens|ENST00000356473	chr2:201977344-201977403	0	A_24_P157087	CASP8	NM_033356	457.141	45.8561
23460	276	85	ref|NM_033356|ref|NM_033355|ref|NM_001228|ens|ENST00000356473	chr2:201976990-201977049	0	A_23_P209389	CASP8	NM_033356	2617.43	261.769
23070	272	35	ref|NM_033356|ref|NM_033355|ref|NM_001228|ens|ENST00000356473	chr2:201976990-201977049	0	A_23_P209389	CASP8	NM_033356	3426.25	342.642
6728	80	13	ref|NM_033356|ref|NM_033355|ref|NM_001228|ens|ENST00000356473	chr2:201976990-201977049	0	A_23_P209389	CASP8	NM_033356	3523.25	352.346
7713	91	63	ref|NM_033356|ref|NM_033355|ref|NM_001228|ens|ENST00000356473	chr2:201976990-201977049	0	A_23_P209389	CASP8	NM_033356	3546.44	354.667
16703	197	43	ref|NM_033356|ref|NM_033355|ref|NM_001228|ens|ENST00000356473	chr2:201976990-201977049	0	A_23_P209389	CASP8	NM_033356	3550.46	355.063
27723	327	13	ref|NM_033356|ref|NM_033355|ref|NM_001228|ens|ENST00000356473	chr2:201976990-201977049	0	A_23_P209389	CASP8	NM_033356	3678.6	367.879
41368	487	58	ref|NM_033356|ref|NM_033355|ref|NM_001228|ens|ENST00000356473	chr2:201976990-201977049	0	A_23_P209389	CASP8	NM_033356	3708	370.82
11465	135	75	ref|NM_033356|ref|NM_033355|ref|NM_001228|ens|ENST00000356473	chr2:201976990-201977049	0	A_23_P209389	CASP8	NM_033356	3721.78	372.199
5685	67	75	ref|NM_033356|ref|NM_033355|ref|NM_001228|ens|ENST00000356473	chr2:201976990-201977049	0	A_23_P209389	CASP8	NM_033356	3817.63	381.788
34261	404	6	ref|NM_033356|ref|NM_033355|ref|NM_001228|ens|ENST00000356473	chr2:201976990-201977049	0	A_23_P209389	CASP8	NM_033356	3969.49	396.97
11129	131	79	ref|NM_001229|ref|NM_032996|gb|AY732490|ens|ENST00000333868	chr1:15564344-15564285	0	A_23_P97309	CASP9	NM_001229	2683.15	268.345
20933	247	23	ref|NM_001229|ref|NM_032996|gb|AY732490|ens|ENST00000333868	chr1:15564227-15564168	0	A_24_P111342	CASP9	NM_001229	4378.01	437.815
19869	234	64	ref|NM_001750|ref|NM_001042441|ref|NM_001042442|ref|NM_173063	chr5:96134173-96134232	0	A_23_P434352	CAST	NM_001750	7978.28	797.836
15182	179	52	ref|NM_173060|ref|NM_001750|ref|NM_001042441|ref|NM_001042442	chr5:96136012-96136071	0	A_23_P213518	CAST	NM_173060	15562.6	1556.26
38124	449	44	ref|NM_078481|ref|NM_001025160|ref|NM_001784|ens|ENST00000242786	chr19:14379022-14379759	0	A_23_P502314	CD97	NM_078481	1012.79	101.349
30170	355	80	ref|NM_078481|ref|NM_001025160|ref|NM_001784|ens|ENST00000242786	chr19:14380267-14380326	0	A_23_P502312	CD97	NM_078481	6018.17	601.828
13167	155	77	ref|NM_001807|ref|NR_001275|gb|L14813|gb|M54994	chr9:132975536-132975595	0	A_23_P169503	CEL	NM_001807	36.1889	5.28319
21299	251	49	ref|NM_001807|gb|M54994|ens|ENST00000303626|ens|ENST00000372074	chr9:132975444-132975503	0	A_23_P123794	CEL	NM_001807	48.4803	5.93415
30874	364	19	ref|NM_001408|gb|AK127086|ens|ENST00000271332|ens|ENST00000369910	chr1:109529173-109529232	0	A_23_P201570	CELSR2	NM_001408	161.043	16.5329
24973	294	68	ref|NM_001408|gb|AK127086|ens|ENST00000271332|ens|ENST00000369910	chr1:109530034-109530093	0	A_24_P182620	CELSR2	NM_001408	1068.17	106.873
20043	236	68	ref|NM_001266|ref|NM_001025195|ref|NM_001025194|gb|S73751	chr16:54404406-54404347	0	A_23_P206733	CES1	NM_001266	153.438	15.7506
5090	60	75	ref|NM_198061|ref|NM_003869|gb|BC032095|gb|BX538086	chr16:65532616-65532958	0	A_23_P49192	CES2	NM_198061	411.153	41.349
13064	154	59	ref|NM_003869|ref|NM_198061|gb|BX538086|thc|THC2240247	chr16:65536434-65536493	0	A_24_P13790	CES2	NM_003869	8078.26	807.834
16310	192	75	ref|NM_145024|gb|BC069501|ens|ENST00000319165|ens|ENST00000290567	chr16:54444432-54444373	0	A_24_P270674	CES7	NM_145024	12.2663	3.86739
41777	492	42	ref|NM_001710|ens|ENST00000375455|ens|ENST00000299370|ens|ENST00000375444	chr6:32026971-32027126	0	A_23_P156687	CFB	NM_001710	10.5171	4.11256
1814	22	29	ref|NM_001928|ens|ENST00000327726|gb|BC040146|gb|BC000042	chr19:814247-814306	0	A_23_P119562	CFD	NM_001928	2985.2	298.549
35933	423	63	ref|NM_000204|gb|BC020718|gb|BC005275|ens|ENST00000379924	chr4:111028319-111028260	0	A_24_P92472	CFI	NM_000204	10.2304	3.64125
24636	290	71	ref|NM_000204|ens|ENST00000379924|gb|CR618232|gb|Y00318	chr4:111019727-111019668	0	A_23_P7212	CFI	NM_000204	76.4331	8.42062
3940	47	30	ref|NM_003879|gb|AF009616|gb|BC001602|ens|ENST00000309955	chr2:201850704-201850763	0	A_24_P120115	CFLAR	NM_003879	218.707	22.2342
24156	285	16	gb|AF009616|ens|ENST00000341222|ens|ENST00000342795|ens|ENST00000355558	chr2:201826237-201826296	0	A_23_P209394	CFLAR	AF009616	900.029	90.0745
10306	122	21	ref|NM_006012|ens|ENST00000245816|gb|Z50853|gb|CR595775	chr19:6319801-6319860	0	A_23_P4754	CLPP	NM_006012	47254.7	4725.47
8470	100	55	ref|NM_032649|gb|AK131263|gb|CR610360|ens|ENST00000358821	chr18:70403118-70403177	0	A_23_P9869	CNDP1	NM_032649	83.6807	9.20449
26369	311	19	ref|NM_018235|gb|AK001983|gb|AF258592|gb|BC001375	chr18:70337257-70338218	0	A_24_P151084	CNDP2	NM_018235	2341.92	234.22
44250	521	50	ref|NM_018235|gb|AK001983|gb|AF258592|gb|BC001375	chr18:70338692-70338751	0	A_23_P89812	CNDP2	NM_018235	9692.02	969.211
31838	375	48	ref|NM_006837|ens|ENST00000357849|gb|CR541678|gb|CR591431	chr8:68126049-68120721	0	A_23_P71419	COPS5	NM_006837	23798	2379.8
34196	403	26	ref|NM_006833|ens|ENST00000303904|gb|CR617171|gb|CR593453	chr7:99333950-99334009	0	A_23_P8432	COPS6	NM_006833	52092.6	5209.26
32499	383	29	ref|NM_006587|ens|ENST00000381547|ens|ENST00000273857|gb|AF133845	chr4:47437301-47437242	0	A_23_P81131	CORIN	NM_006587	19.3255	4.09855
15217	180	2	ref|NM_001869|ens|ENST00000222481|gb|BT007403|gb|U19977	chr7:129504533-129506879	0	A_23_P31161	CPA2	NM_001869	22.8031	4.39197
30126	355	36	ref|NM_001870|ens|ENST00000296046|gb|M27717|gb|BC012613	chr3:150097163-150097222	0	A_23_P18017	CPA3	NM_001870	57.4144	6.73177
19409	229	29	ref|NM_016352|ens|ENST00000222482|gb|BC052289|gb|AY358699	chr7:129556944-129557003	0	A_23_P19754	CPA4	NM_016352	23.2114	4.13911
21193	250	28	ref|NM_016352|ens|ENST00000222482|gb|BC052289|gb|AY358699	chr7:129557356-129557415	0	A_24_P218151	CPA4	NM_016352	102.7	10.8266
38195	450	30	ref|NM_080385|gb|AK093288|gb|AX748034|ens|ENST00000355388	chr7:129601750-129602228	0	A_23_P215109	CPA5	NM_080385	76.6727	8.60955
36688	432	53	ref|NM_001871|ens|ENST00000282957|gb|BT009910|gb|AJ224866	chr3:150046019-150046078	0	A_23_P6615	CPB1	NM_001871	18.183	4.02019
34315	404	60	ref|NM_001304|ens|ENST00000225719|gb|U65090|gb|CR593812	chr17:25817189-25817248	0	A_23_P207837	CPD	NM_001304	1788.19	178.854
10335	122	50	ref|NM_001304|ens|ENST00000225719|gb|BC020457|gb|AL049339	chr17:25819173-25819232	0	A_24_P53282	CPD	NM_001304	4998.7	499.884
12613	149	33	ref|NM_001873|ens|ENST00000261510|ens|ENST00000359703|gb|CR594085	chr4:166776837-166776896	0	A_23_P259442	CPE	NM_001873	20078.8	2007.88
1436	17	76	ref|NM_001874|ref|NM_198320|ref|NM_001005502|ens|ENST00000338356	chr12:67535674-67535615	0	A_24_P938352	CPM	NM_001874	171.537	17.8229
4174	50	9	ref|NM_001874|ref|NM_198320|ref|NM_001005502|ens|ENST00000338356	chr12:67536304-67536245	0	A_23_P162668	CPM	NM_001874	256.45	25.9591
18363	217	3	ref|NM_001308|ens|ENST00000370418|ens|ENST00000266047|gb|CR608830	chr10:101813402-101806882	0	A_23_P98147	CPN1	NM_001308	74.6807	8.35594
36576	431	26	ref|NM_173077|ens|ENST00000374405|ens|ENST00000272852|gb|AJ422118	chr2:207658564-207659449	0	A_23_P102172	CPO	NM_173077	17.3448	4.2175
40640	479	10	ref|NM_001875|gb|AF154830|gb|AB180934|ens|ENST00000233072	chr2:211368119-211368178	0	A_23_P5300	CPS1	NM_001875	112.768	12.1373
2983	36	8	ref|NM_001875|gb|AF154830|gb|AB180934|ens|ENST00000233072	chr2:211368119-211368178	0	A_23_P5300	CPS1	NM_001875	115.94	12.2987
12515	148	20	ref|NM_001875|gb|AF154830|gb|AB180934|ens|ENST00000233072	chr2:211368119-211368178	0	A_23_P5300	CPS1	NM_001875	118.471	12.3858
18397	217	37	ref|NM_001875|gb|AF154830|gb|AB180934|ens|ENST00000233072	chr2:211368119-211368178	0	A_23_P5300	CPS1	NM_001875	118.655	12.3697
44765	527	55	ref|NM_001875|gb|AF154830|gb|AB180934|ens|ENST00000233072	chr2:211368119-211368178	0	A_23_P5300	CPS1	NM_001875	118.746	12.5859
9772	115	82	ref|NM_001875|gb|AF154830|gb|AB180934|ens|ENST00000233072	chr2:211368119-211368178	0	A_23_P5300	CPS1	NM_001875	119.889	12.6734
28881	340	66	ref|NM_001875|gb|AF154830|gb|AB180934|ens|ENST00000233072	chr2:211368119-211368178	0	A_23_P5300	CPS1	NM_001875	120.716	12.554
21567	254	62	ref|NM_001875|gb|AF154830|gb|AB180934|ens|ENST00000233072	chr2:211368119-211368178	0	A_23_P5300	CPS1	NM_001875	123.804	12.8463
9311	110	46	ref|NM_001875|gb|AF154830|gb|AB180934|ens|ENST00000233072	chr2:211368119-211368178	0	A_23_P5300	CPS1	NM_001875	123.915	12.9588
15506	183	36	ref|NM_001875|gb|AF154830|gb|AB180934|ens|ENST00000233072	chr2:211368119-211368178	0	A_23_P5300	CPS1	NM_001875	126.925	13.178
10291	122	6	ref|NM_031311|ref|NM_019029|ens|ENST00000265394|gb|CR603975	chr7:28878970-28878911	0	A_23_P134347	CPVL	NM_031311	5135.16	513.53
23274	274	69	ref|NM_019609|gb|BC032692|gb|BC063430|ens|ENST00000380605	chr20:2724406-2724347	0	A_23_P6066	CPXM	NM_019609	154.768	15.8636
26269	310	4	ref|NM_198148|ens|ENST00000241305|ens|ENST00000368852|gb|AL833732	chr10:125495243-125495184	0	A_23_P138524	CPXM2	NM_198148	87.2797	9.52086
14827	175	37	ref|NM_001014448|ref|NM_001014447|ref|NM_003652|gb|AK056317	chr4:8734255-8738244	0	A_23_P58251	CPZ	NM_001014448	15.8972	3.88274
23186	273	66	ref|NM_001014809|ref|NM_001313|gb|U17278|ens|ENST00000324989	chr4:5948401-5948342	0	A_24_P20506	CRMP1	NM_001014809	66.9305	7.52246
14392	170	27	ref|NM_001014809|ref|NM_001313|gb|U17278|ens|ENST00000324989	chr4:5941402-5941343	0	A_23_P132889	CRMP1	NM_001014809	318.856	32.08
3091	37	31	ref|NM_007272|ens|ENST00000294427|ens|ENST00000375949|gb|BC059779	chr1:15512333-15512392	0	A_23_P34852	CTRC	NM_007272	104.48	11.2235
20058	236	83	ref|NM_001907|ens|ENST00000319955|ens|ENST00000268782|gb|CR598482	chr16:66521918-66521859	0	A_24_P90900	CTRL	NM_001907	167.445	17.158
11712	138	67	ref|NM_001907|gb|AK090445|gb|X71877|thc|THC2237739	chr16:66521297-66521238	0	A_23_P152199	CTRL	NM_001907	646.865	64.8008
44937	529	57	ref|NM_147780|ref|NM_147781|ref|NM_147782|ref|NM_147783	chr8:11739045-11738986	0	A_24_P397928	CTSB	NM_147780	1084.29	108.508
18930	223	60	ref|NM_147780|ref|NM_147781|ref|NM_147782|ref|NM_147783	chr8:11742632-11742063	0	A_24_P303770	CTSB	NM_147780	2519.82	252.007
34348	405	8	ref|NM_147780|ref|NM_147781|ref|NM_147782|ref|NM_147783	chr8:11739345-11739286	0	A_23_P215944	CTSB	NM_147780	12888.2	1288.82
32791	386	66	ref|NM_001814|ens|ENST00000227266|gb|AF234263|gb|AF234264	chr11:87681995-87673419	0	A_23_P1552	CTSC	NM_001814	899.695	90.0366
1126	14	21	ref|NM_148170|ens|ENST00000320621|gb|BC100891|gb|BC100892	chr11:87699045-87698986	0	A_24_P115762	CTSC	NM_148170	1776.83	177.733
25079	296	4	ref|NM_001909|ens|ENST00000382005|ens|ENST00000236671|gb|BT006910	chr11:1732780-1732721	0	A_23_P52556	CTSD	NM_001909	510.544	51.1965
22017	260	2	ref|NM_001910|ens|ENST00000358184|ens|ENST00000361052|ens|ENST00000367125	chr1:202871914-202872074	0	A_23_P170301	CTSE	NM_001910	18.5008	4.16755
29235	344	80	ref|NM_001910|ref|NM_148964|ens|ENST00000358184|ens|ENST00000360218	chr1:202875096-202875155	0	A_23_P10291	CTSE	NM_001910	179.407	18.2971
17759	209	79	ref|NM_003793|gb|BC011682|gb|AF136279|ens|ENST00000310325	chr11:66087578-66087519	0	A_23_P24433	CTSF	NM_003793	87.2285	9.51039
15038	177	78	ref|NM_001911|ens|ENST00000216336|gb|M16117|gb|BC014460	chr14:24112687-24112628	0	A_23_P140384	CTSG	NM_001911	61.5185	7.24243
42594	502	9	ref|NM_148979|ref|NM_004390|ens|ENST00000220166|gb|CR613401	chr15:77001323-77001264	0	A_23_P14774	CTSH	NM_148979	1539.58	154.031
25871	305	31	ref|NM_000396|ens|ENST00000368980|ens|ENST00000368976|ens|ENST00000368978	chr1:147581985-147581926	0	A_23_P34744	CTSK	NM_000396	764.11	76.49
2570	31	20	ref|NM_001912|ref|NM_145918|gb|BC012612|ens|ENST00000375908	chr9:87574880-87574939	0	A_23_P94533	CTSL	NM_001912	25440.4	2544.04
35850	422	65	ref|NM_001333|ens|ENST00000259470|ens|ENST00000343150|gb|BC110512	chr9:96874766-96874707	0	A_23_P146456	CTSL2	NM_001333	12907.7	1290.78
12910	152	75	ref|NM_001334|ens|ENST00000281527|ens|ENST00000356616|gb|X77383	chr4:157207100-157204776	0	A_23_P110175	CTSO	NM_001334	11.7426	3.9761
38121	449	41	ref|NM_004079|ens|ENST00000290410|ens|ENST00000368985|gb|CR541676	chr1:147535603-147533418	0	A_23_P46141	CTSS	NM_004079	46.1755	5.96903
19156	226	31	ref|NM_001335|ens|ENST00000307886|gb|AF013611|gb|CR621885	chr11:65407155-65407295	0	A_23_P13031	CTSW	NM_001335	17.5262	3.85176
33808	398	63	ref|NM_001336|gb|AF032906|ens|ENST00000217131|ens|ENST00000371050	chr20:57003815-57003756	0	A_23_P40240	CTSZ	NM_001336	244.973	24.7457
32678	385	38	ref|NM_015247|ref|NM_001042412|ref|NM_001042355|ens|ENST00000311559	chr16:49388606-49388665	0	A_23_P65996	CYLD	NM_015247	261.657	26.4093
9931	117	71	ref|NM_015247|ref|NM_001042412|ref|NM_001042355|gb|BC012342	chr16:49385742-49385801	0	A_24_P48078	CYLD	NM_015247	1786.84	178.728
24955	294	50	ref|NM_004393|ens|ENST00000308775|gb|BC012740|gb|BC014616	chr3:49544823-49544882	0	A_23_P212579	DAG1	NM_004393	63.5243	7.22158
17804	210	39	ref|NM_004393|ens|ENST00000308775|gb|CR591955|gb|L19711	chr3:49547198-49547257	0	A_24_P225961	DAG1	NM_004393	2723.67	272.389
15854	187	44	ref|NM_021044|ens|ENST00000266991|gb|BC033507|thc|THC2240122	chr12:47770303-47770244	0	A_23_P162314	DHH	NM_021044	650.495	65.1441
27720	327	10	ref|NM_015430|ref|NM_001001991|ens|ENST00000278360|ens|ENST00000378880	chr11:35410476-35410417	0	A_23_P127911	DKFZP586H2123	NM_015430	45.6284	6.04779
2396	29	16	ref|NM_012100|gb|AK021871|gb|BC000653|ens|ENST00000322176	chr2:220076232-220075912	0	A_24_P231494	DNPEP	NM_012100	1032.69	103.351
3083	37	23	ref|NM_012100|gb|BC000653|ens|ENST00000322176|ens|ENST00000373966	chr2:220071568-220065197	0	A_23_P142676	DNPEP	NM_012100	4088.53	408.873
15640	184	85	ref|NM_004413|gb|D13138|gb|BT006664|ens|ENST00000261615	chr16:88231395-88231454	0	A_23_P152262	DPEP1	NM_004413	31.4994	5.01304
8219	97	59	ref|NM_022355|gb|CR625664|gb|AJ295149|gb|BC024021	chr16:66579087-66579028	0	A_23_P118025	DPEP2	NM_022355	17.1062	4.24897
22298	263	28	ref|NM_022357|gb|AK057401|gb|AY358390|ens|ENST00000268793	chr16:66567141-66567082	0	A_23_P129413	DPEP3	NM_022357	583.122	58.4141
14224	168	29	ref|NM_020868|ref|NM_001004360|ens|ENST00000310323|gb|AY172661	chr2:116309979-116310038	0	A_23_P102278	DPP10	NM_020868	5.67653	3.51413
36767	433	47	ref|NM_130443|ref|NM_005700|ens|ENST00000360510|ens|ENST00000347422	chr11:66028759-66028818	0	A_23_P116091	DPP3	NM_130443	4098.18	409.834
12264	145	24	ref|NM_001935|ens|ENST00000360534|gb|M80536|gb|BC013329	chr2:162677381-162677322	0	A_24_P97104	DPP4	NM_001935	8.85108	3.64442
10060	119	30	ref|NM_130797|ref|NM_001039350|ref|NM_001936|gb|AK131502	chr7:154122615-154122674	0	A_23_P170888	DPP6	NM_130797	7.40443	3.66478
580	7	70	gb|BC035912|ens|ENST00000332007|thc|THC2263994	chr7:153817194-153817253	0	A_24_P59111	DPP6	BC035912	44.29	6.50567
19744	233	24	ref|NM_013379|ens|ENST00000371579|ens|ENST00000316744|gb|AF154502	chr9:137280831-137280813	0	A_23_P32975	DPP7	NM_013379	1244.6	124.509
13433	159	3	ref|NM_017743|ref|NM_197961|ref|NM_130434|ref|NM_197960	chr15:63543274-63543215	0	A_24_P130066	DPP8	NM_017743	1041.08	104.177
30443	359	13	ref|NM_197960|ref|NM_130434|ref|NM_197961|ref|NM_017743	chr15:63526264-63526205	0	A_23_P205929	DPP8	NM_197960	8498.46	849.855
26296	310	31	ref|NM_139159|gb|AK131499|gb|BC037948|ens|ENST00000262959	chr19:4627643-4627584	0	A_24_P288323	DPP9	NM_139159	142.244	14.6474
16502	195	12	ref|NM_139159|gb|AK131499|gb|BC037948|ens|ENST00000262959	chr19:4646450-4646391	0	A_23_P208915	DPP9	NM_139159	386.098	38.7811
27303	322	18	ref|NM_001385|gb|BC034395|gb|D78011|ens|ENST00000351513	chr8:105461144-105461085	0	A_23_P20303	DPYS	NM_001385	24.3837	4.50623
3543	42	58	ref|NM_001386|gb|BC067109|ens|ENST00000380592|ens|ENST00000311151	chr8:26561198-26565713	0	A_23_P20337	DPYSL2	NM_001386	79.2083	9.00737
21008	248	13	ref|NM_001386|gb|AK092377|gb|BC067109|ens|ENST00000380592	chr8:26571095-26571154	0	A_24_P38347	DPYSL2	NM_001386	3692.53	369.271
16803	198	58	ref|NM_001386|gb|BC067109|ens|ENST00000380592|ens|ENST00000311151	chr8:26571544-26571603	0	A_23_P350824	DPYSL2	NM_001386	13379.9	1337.99
4537	54	32	ref|NM_001387|gb|BC077077|gb|CR611483|ens|ENST00000343218	chr5:146753696-146753637	0	A_23_P7528	DPYSL3	NM_001387	701.244	70.2367
11418	135	28	ref|NM_001387|gb|BC077077|gb|CR602667|ens|ENST00000343218	chr5:146750789-146750730	0	A_24_P149036	DPYSL3	NM_001387	12835.6	1283.57
38503	453	83	ref|NM_006426|gb|AB006713|ens|ENST00000338492|ens|ENST00000368628	chr10:133869121-133869180	0	A_23_P331049	DPYSL4	NM_006426	624.28	62.5465
22398	264	43	ref|NM_020134|gb|AF264015|gb|AK127314|thc|THC2305406	chr2:27082217-27082276	0	A_23_P401691	DPYSL5	NM_020134	66.8384	7.51284
19320	228	25	ref|NM_001397|gb|D43698|gb|Z35307|ens|ENST00000374893	chr1:21305431-21305372	0	A_24_P154080	ECE1	NM_001397	330.207	33.2063
19179	226	54	ref|NM_014693|ref|NM_001037324|gb|AF521189|gb|AB011176	chr3:185490778-185490837	0	A_23_P257786	ECE2	NM_014693	12.7029	3.65793
21340	252	5	ref|NM_014693|ref|NM_001037324|gb|AB011176|ens|ENST00000351385	chr3:185493325-185493384	0	A_23_P377299	ECE2	NM_014693	23.6557	4.37554
11584	137	24	ref|NM_004826|gb|AB030579|gb|BC050453|ens|ENST00000304546	chr2:233171757-233171349	0	A_32_P155666	ECEL1	NM_004826	427.02	42.854
26684	314	79	ref|NM_003756|gb|BC090880|gb|CR611008|ens|ENST00000276682	chr8:117726331-117726272	0	A_23_P9061	EIF3S3	NM_003756	74974	7497.4
30925	364	70	ref|NM_003754|ens|ENST00000340221|gb|BT006894|gb|CR456959	chr11:7969955-7970246	0	A_23_P142776	EIF3S5	NM_003754	9602.38	960.244
41923	494	18	ref|NM_003754|gb|BT006894|gb|CR456959|gb|CR612791	chr11:7972586-7973109	0	A_24_P395042	EIF3S5	NM_003754	23378.5	2337.85
7692	91	42	ref|NM_001971|ens|ENST00000293636|gb|BC075091|gb|BC069454	chr12:50019965-50009880	0	A_23_P2383	ELA1	NM_001971	34.0636	5.08273
40349	475	59	ref|NM_001972|ens|ENST00000263621|gb|BC074816|gb|BC074817	chr19:804356-806575	0	A_23_P130961	ELA2	NM_001972	38.2714	5.36934
8033	95	43	ref|NM_033440|ref|NM_015849|ens|ENST00000359621|ens|ENST00000270728	chr1:15539287-15543797	0	A_23_P46238	ELA2A	NM_033440	101.272	10.8182
36581	431	31	ref|NM_015849|ens|ENST00000375909|ens|ENST00000375907|ens|ENST00000375910	chr1:15559163-15559222	0	A_23_P51711	ELA2B	NM_015849	123.089	12.8849
44934	529	54	ref|NM_007352|ref|NM_005747|ens|ENST00000290122|ens|ENST00000337107	chr1:22058471-22061108	0	A_23_P200579	ELA3B	NM_007352	18.2395	4.52243
26689	314	84	ref|NM_001974|gb|AK131562|gb|BC059395|ens|ENST00000312053	chr19:6891232-6891291	0	A_23_P27556	EMR1	NM_001974	21.2847	4.34295
4889	58	44	ref|NM_013447|ref|NM_152919|ref|NM_152916|ref|NM_152920	chr19:14704917-14704858	0	A_23_P502336	EMR2	NM_013447	7.59756	4.04964
37635	443	65	ref|NM_001977|ens|ENST00000265162|gb|L14721|gb|BC094770	chr4:111828604-111832091	0	A_23_P333605	ENPEP	NM_001977	48.6583	6.05407
37010	436	35	ens|ENST00000333605|gb|XM_372213|ref|XM_937860|thc|THC2376195	chrX:49348864-49348923	0	A_23_P171095	ENST00000333605	ENST00000333605	52.8792	6.50006
10941	129	61	ref|NM_000120|ens|ENST00000272167|ens|ENST00000366837|gb|CR541963	chr1:222339618-222339677	0	A_23_P34537	EPHX1	NM_000120	503.184	50.4616
32512	383	42	ref|NM_001979|ens|ENST00000317467|ens|ENST00000380476|gb|CR590835	chr8:27458032-27458091	0	A_23_P8834	EPHX2	NM_001979	1012.63	101.324
32046	378	1	ref|NM_001984|ens|ENST00000378720|ens|ENST00000267160|ens|ENST00000378697	chr13:46252115-46249745	0	A_23_P87964	ESD	NM_001984	6128.42	612.856
4362	52	27	ref|NM_012291|gb|D79987|gb|BC047603|ens|ENST00000257934	chr12:51950737-51950796	0	A_32_P119007	ESPL1	NM_012291	60.0661	7.1827
30400	358	55	ref|NM_012291|gb|D79987|gb|AY455930|ens|ENST00000257934	chr12:51973015-51973376	0	A_23_P32707	ESPL1	NM_012291	12910.7	1291.07
15077	178	32	ref|NM_000504|gb|CR603372|ens|ENST00000375559|ens|ENST00000246496	chr13:112851287-112851346	0	A_23_P205177	F10	NM_000504	13.51	3.85874
12589	149	9	ref|NM_000128|ref|NM_019559|ens|ENST00000264691|ens|ENST00000264692	chr4:187584996-187585055	0	A_23_P41314	F11	NM_000128	53.876	6.5224
21435	253	15	ref|NM_000505|gb|BC012390|gb|CR602253|ens|ENST00000253496	chr5:176761897-176761838	0	A_23_P167674	F12	NM_000505	6020.03	602.014
9093	107	83	ref|NM_000506|gb|BC051332|gb|AJ972449|ens|ENST00000311907	chr11:46717489-46717549	0	A_23_P94879	F2	NM_000506	30.8451	5.19623
23466	277	6	ref|NM_000506|gb|BC051332|gb|AJ972449|ens|ENST00000311907	chr11:46717489-46717549	0	A_23_P94879	F2	NM_000506	31.4989	4.8753
26394	311	44	ref|NM_000506|gb|BC051332|gb|AJ972449|ens|ENST00000311907	chr11:46717489-46717549	0	A_23_P94879	F2	NM_000506	33.5193	4.817
2490	30	25	ref|NM_000506|gb|BC051332|gb|AJ972449|ens|ENST00000311907	chr11:46717489-46717549	0	A_23_P94879	F2	NM_000506	35.4116	5.42108
8417	100	2	ref|NM_000506|gb|BC051332|gb|AJ972449|ens|ENST00000311907	chr11:46717489-46717549	0	A_23_P94879	F2	NM_000506	37.147	5.38764
16652	196	77	ref|NM_000506|gb|BC051332|gb|AJ972449|ens|ENST00000311907	chr11:46717489-46717549	0	A_23_P94879	F2	NM_000506	38.438	5.34974
30688	362	3	ref|NM_000506|gb|BC051332|gb|AJ972449|ens|ENST00000311907	chr11:46717489-46717549	0	A_23_P94879	F2	NM_000506	38.5006	5.54707
22927	270	62	ref|NM_000506|gb|BC051332|gb|M33031|ens|ENST00000311907	chr11:46697951-46698670	0	A_24_P85574	F2	NM_000506	38.9329	5.20771
3840	46	15	ref|NM_000506|gb|BC051332|gb|AJ972449|ens|ENST00000311907	chr11:46717489-46717549	0	A_23_P94879	F2	NM_000506	40.6966	5.70101
17564	207	54	ref|NM_000506|gb|BC051332|gb|AJ972449|ens|ENST00000311907	chr11:46717489-46717549	0	A_23_P94879	F2	NM_000506	40.9947	5.40174
28945	341	45	ref|NM_000506|gb|BC051332|gb|AJ972449|ens|ENST00000311907	chr11:46717489-46717549	0	A_23_P94879	F2	NM_000506	53.3347	6.45416
18068	213	48	ref|NM_000131|ref|NM_019616|ens|ENST00000261967|ens|ENST00000346342	chr13:112821222-112821281	0	A_24_P172738	F7	NM_000131	37.2303	5.06607
28449	335	59	ref|NM_000131|ref|NM_019616|ens|ENST00000261967|ens|ENST00000346342	chr13:112821879-112821938	0	A_23_P117298	F7	NM_000131	101.775	10.7372
43879	517	19	ref|NM_000133|ens|ENST00000218099|ens|ENST00000370594|gb|M11309	chrX:138371075-138371134	0	A_23_P62406	F9	NM_000133	9.01572	4.69287
202	3	32	ref|NM_031213|gb|BC035961|gb|BC000158|ens|ENST00000250974	chr19:1828600-1828541	0	A_23_P165078	FAM108A1	NM_031213	2870.76	287.109
17792	210	27	ref|NM_031213|gb|BC035961|ens|ENST00000250974|ens|ENST00000292577	chr19:1828514-1828373	0	A_32_P68335	FAM108A1	NM_031213	4266.37	426.651
32712	385	72	ref|NM_031213|gb|BC035961|ens|ENST00000250974|ens|ENST00000292577	chr19:1828547-1828406	0	A_24_P324563	FAM108A1	NM_031213	9360.96	936.103
37286	439	56	ref|NM_031213|gb|BC000158|gb|BC035961|ens|ENST00000250974	chr19:1828241-1828182	0	A_23_P5075	FAM108A1	NM_031213	11551.3	1155.14
34774	410	9	ref|NM_031213|gb|BC000158|gb|BC035961|ens|ENST00000369225	chr19:1828283-1828224	0	A_24_P187583	FAM108A1	NM_031213	16465.3	1646.54
38975	459	45	ref|NM_004460|gb|BC026250|gb|CR604386|ens|ENST00000188790	chr2:162852814-162852755	0	A_23_P56746	FAP	NM_004460	5.67749	3.77577
29612	349	32	ref|NM_021831|ref|NM_001035507|ref|NM_001035506|gb|AK023398	chr2:27190374-27190433	0	A_24_P196372	FLJ21839	NM_021831	1610.96	161.135
22361	264	6	ref|NM_021831|ref|NM_001035506|gb|BC007415|ens|ENST00000380348	chr2:27205081-27205140	0	A_24_P45767	FLJ21839	NM_021831	3314.52	331.473
21460	253	40	ref|NM_021831|ref|NM_001035507|ref|NM_001035506|gb|BC007415	chr2:27193791-27193850	0	A_23_P154466	FLJ21839	NM_021831	7978.89	797.896
34729	409	49	ref|NM_173800|gb|BC068560|gb|BC036440|gb|BC070028	chr5:115389878-115389937	0	A_23_P58557	FLJ90650	NM_173800	47.7258	5.94244
2119	25	79	ref|NM_004476|ref|NM_001014986|gb|AF176574|ens|ENST00000256999	chr11:49124995-49124936	0	A_23_P47616	FOLH1	NM_004476	62.3565	7.84174
33311	392	76	ref|NM_002569|ens|ENST00000268171|gb|X17094|gb|BC012181	chr15:89227001-89227060	0	A_23_P3368	FURIN	NM_002569	491.102	49.2392
17153	202	68	ref|NM_004293|gb|BC012859|gb|AF144745|ens|ENST00000358399	chr9:72089714-72091900	0	A_23_P383258	GDA	NM_004293	8.63531	3.65814
39385	464	30	ref|NM_002056|gb|M90516	chr2:69467192-69467133	0	A_23_P44083	GFPT1	NM_002056	1180.45	118.112
18787	222	2	ref|NM_005110|ens|ENST00000253778|gb|AK001242|gb|BC000012	chr5:179660432-179660373	0	A_23_P144916	GFPT2	NM_005110	1378.71	137.923
35989	424	34	ref|NM_003878|ens|ENST00000260118|gb|CR592214|gb|CR612261	chr8:64101274-64099244	0	A_23_P134910	GGH	NM_003878	15886.6	1588.66
37225	438	80	ref|NM_013430|ref|NM_005265|ref|NM_001032365|ref|NM_001032364	chr22:23348416-23348475	0	A_23_P154986	GGT1	NM_013430	731.182	73.2134
9295	110	30	gb|M30474|ref|XM_932662|ref|XM_932658|ref|XM_932324	chr22:19888224-19887903	0	A_24_P83848	GGT2	M30474	566.208	56.7404
31636	373	16	ref|NM_002058|gb|BC108264|ens|ENST00000249062|ens|ENST00000255845	chr22:19886804-19886792	0	A_24_P42066	GGT2	NM_002058	688.194	68.9243
23899	282	14	ref|NM_002058|ref|NM_005265|ref|NM_013430|ref|NM_001032365	chr22:19887969-19887910	0	A_24_P76267	GGT2	NM_002058	963.081	96.3758
41856	493	36	ref|NM_002058|ref|NM_005265|ref|NM_013430|ref|NM_001032365	chr22:19886825-19886792	0	A_24_P178175	GGT2	NM_002058	3718.4	371.864
37647	443	77	gb|AK124788|gb|AK097100|thc|THC2261397	chr20:32908118-32908059	0	A_24_P299193	GGTL3	AK124788	80.2971	8.84477
39747	468	52	gb|AK124788|gb|AY138815|thc|THC2241018	chr20:32912521-32912462	0	A_23_P370027	GGTL3	AK124788	516.766	51.8137
10432	123	62	ref|NM_178026|ens|ENST00000253380|ens|ENST00000374777|ens|ENST00000336431	chr20:32896866-32896807	0	A_23_P57236	GGTL3	NM_178026	544.631	54.5985
10868	128	73	ref|NM_178026|ens|ENST00000253380|ens|ENST00000374777|ens|ENST00000336431	chr20:32896486-32896427	0	A_23_P325093	GGTL3	NM_178026	1278.17	127.877
13959	165	19	ref|NM_080839|ref|NM_199127|ens|ENST00000215938|ens|ENST00000354486	chr22:21313375-21313434	0	A_24_P59062	GGTL4	NM_080839	409.343	41.0917
19222	227	12	ref|NM_199127|ens|ENST00000215938|ens|ENST00000341448|ens|ENST00000343864	chr22:21314179-21314238	0	A_32_P319200	GGTL4	NM_199127	925.355	92.6068
29811	351	61	ref|NM_080839|ref|NM_005265|ref|NM_013430|ref|NM_001032365	chr22:21314095-21314235	0	A_23_P120809	GGTL4	NM_080839	1430.15	143.056
33023	389	43	ref|NM_004121|gb|BC073999|ens|ENST00000327365|ens|ENST00000263112	chr22:22940545-22940486	0	A_24_P297182	GGTLA1	NM_004121	29.1953	4.57528
14389	170	24	ref|NM_004121|gb|BC073999|ens|ENST00000327365|ens|ENST00000263112	chr22:22945789-22945592	0	A_23_P166376	GGTLA1	NM_004121	59.5032	6.9181
40663	479	33	ref|NM_018466|ens|ENST00000371979|ens|ENST00000167306|gb|AF220051	chrX:110734475-110737317	0	A_23_P11279	GLT28D1	NM_018466	4623.67	462.385
2019	24	64	ref|NM_003875|ens|ENST00000295920|gb|AK223399|gb|U10860	chr3:157136992-157138131	0	A_23_P21033	GMPS	NM_003875	17444.7	1744.48
25970	306	45	ref|NM_201525|ref|NM_201524|ref|NM_005682|gb|AK131550	chr16:56255983-56256042	0	A_23_P206284	GPR56	NM_201525	66.911	7.50915
17110	202	25	ref|NM_201525|ref|NM_201524|ref|NM_005682|gb|AK131550	chr16:56256277-56256336	0	A_23_P206280	GPR56	NM_201525	171.082	17.4614
34262	404	7	gb|AK090402	chrX:18808957-18808898	0	A_24_P932547	GPR64	AK090402	18.3836	4.4152
20770	245	30	ref|NM_005756|gb|AY143366|gb|AF539456|gb|AY143367	chrX:18767295-18767236	0	A_23_P253692	GPR64	NM_005756	1315.04	131.55
16102	190	37	ref|NM_004131|gb|AY232656|gb|AY372494|gb|AY232654	chr14:24170135-24170076	0	A_23_P117602	GZMB	NM_004131	164.895	16.863
21639	255	49	ref|NM_033423|gb|AY232657|gb|AY232658|ens|ENST00000216338	chr14:24145608-24145549	0	A_23_P128993	GZMH	NM_033423	34.9797	4.8998
19422	229	42	ref|NM_002104|ens|ENST00000381400|ens|ENST00000231009|gb|U35237	chr5:54365405-54365464	0	A_23_P156218	GZMK	NM_002104	10.845	3.55928
42801	504	46	ref|NM_005317|ens|ENST00000264553|gb|L23134|gb|BC025701	chr19:500679-500738	0	A_23_P130836	GZMM	NM_005317	697.326	69.8515
41385	487	75	ref|NM_004132|ens|ENST00000351270|ens|ENST00000369374|ens|ENST00000369376	chr10:115338325-115338384	0	A_23_P1173	HABP2	NM_004132	9.11807	3.91609
13896	164	41	ref|NM_001010931|ref|NM_001010933|ens|ENST00000354224|gb|CR593759	chr7:81016785-81016726	0	A_23_P93780	HGF	NM_001010931	288.796	29.0991
41674	491	24	ref|NM_001528|ens|ENST00000382774|ens|ENST00000264755|gb|CR626692	chr4:3486258-3486317	0	A_23_P58108	HGFAC	NM_001528	26.2896	5.0493
11202	132	67	ref|NM_178582|ens|ENST00000344042|gb|AK074686|thc|THC2262023	chr20:29590843-29590902	0	A_23_P396867	HM13	NM_178582	374.487	37.6477
2681	32	46	ref|NM_178580|ref|NM_178581|ref|NM_030789|ens|ENST00000335574	chr20:29620589-29620648	0	A_23_P40347	HM13	NM_178580	7721.93	772.205
26034	307	24	ref|NM_005143|ref|NM_020995|gb|X89214|gb|BC107587	chr16:70652378-70652437	0	A_23_P206760	HP	NM_005143	129.918	13.459
44614	525	74	ref|NM_182983|ref|NM_002151|ens|ENST00000262626|gb|X07732	chr19:40249100-40249159	0	A_23_P101806	HPN	NM_182983	76.9194	8.70899
12536	148	41	ref|NM_020995|gb|X89214|ens|ENST00000228226|thc|THC2366594	chr16:70668111-70668170	0	A_23_P421493	HPR	NM_020995	15.768	3.88491
6181	73	61	ref|NM_002775|ens|ENST00000368984|ens|ENST00000299020|gb|CR597732	chr10:124264328-124264387	0	A_23_P97990	HTRA1	NM_002775	9611.83	961.192
43815	516	40	ref|NM_145074|ref|NM_013247|ens|ENST00000352222|ens|ENST00000258080	chr2:74670445-74670657	0	A_24_P336957	HTRA2	NM_145074	7920.59	792.07
24322	287	12	ref|NM_053044|ens|ENST00000307358|ens|ENST00000382513|gb|AY040094	chr4:8425774-8425833	0	A_23_P10542	HTRA3	NM_053044	36.1579	5.11738
4651	55	61	ref|NM_053044|ens|ENST00000307358|ens|ENST00000382513|gb|AY040094	chr4:8426803-8426862	0	A_23_P395438	HTRA3	NM_053044	1385.74	138.639
38459	453	39	ref|NM_004969|ens|ENST00000371580|gb|BC096338|gb|BC096336	chr10:94206125-94205351	0	A_23_P63681	IDE	NM_004969	2816.05	281.631
32222	380	7	ref|NM_144981|ens|ENST00000278200|gb|AK057788|gb|BC023595	chr11:31434429-31411681	0	A_23_P203305	IMMP1L	NM_144981	990.848	99.1659
33346	393	26	ref|NM_032549|gb|BC008497|gb|AF359563|thc|THC2359974	chr7:110795865-110755405	0	A_24_P151622	IMMP2L	NM_032549	299.165	30.1484
3572	43	2	ref|NM_032549|gb|AF359563|thc|THC2281783|thc|THC2259113	chr7:109897438-109897379	0	A_32_P87872	IMMP2L	NM_032549	501.948	50.3706
7054	83	84	ref|NM_175882|gb|BC022041|gb|BC025401|ens|ENST00000329196	chr17:41279783-41279842	0	A_32_P142779	IMP5	NM_175882	5.49921	4.32376
15681	185	41	ref|NM_014876|ens|ENST00000216039|gb|CR596979|gb|D31884	chr22:37408282-37408223	0	A_23_P6474	JOSD1	NM_014876	359.178	36.0949
4533	54	28	ref|NM_014876|ens|ENST00000216039|gb|CR596979|gb|D31884	chr22:37406379-37406320	0	A_24_P271527	JOSD1	NM_014876	12086	1208.6
18911	223	41	ref|NM_138334|ens|ENST00000293431|gb|AK131052|gb|BC062416	chr19:55701237-55701178	0	A_23_P67321	JOSD2	NM_138334	976.805	97.7417
24985	294	80	ref|NM_000420|ens|ENST00000355265|gb|M64934|gb|BC003135	chr7:142157503-142157444	0	A_23_P252758	KEL	NM_000420	14.8852	3.84236
33939	400	24	ref|NM_024896|gb|AB058718|gb|AK026962|ens|ENST00000214893	chr9:5775753-5775694	0	A_23_P169154	KIAA1815	NM_024896	1084.38	108.504
5582	66	57	ref|NM_002257|gb|AY429508|ens|ENST00000301420|ens|ENST00000376877	chr19:56014318-56014259	0	A_23_P16252	KLK1	NM_002257	29.575	5.05866
23803	281	3	ref|NM_002776|ref|NM_145888|ens|ENST00000309958|ens|ENST00000358789	chr19:56209930-56209871	0	A_24_P399490	KLK10	NM_002776	5.72337	3.78902
6020	71	70	ref|NM_002776|ref|NM_145888|ens|ENST00000309958|ens|ENST00000358789	chr19:56209467-56209408	0	A_23_P107911	KLK10	NM_002776	10.8118	4.30863
12239	144	84	ref|NM_015596|gb|AY923171|gb|AY923172|gb|AY923174	chr19:56255526-56255128	0	A_24_P333697	KLK13	NM_015596	13.1345	4.20686
37918	447	8	ref|NM_022046|gb|BC114614	chr19:56279217-56277879	0	A_23_P78717	KLK14	NM_022046	693.545	69.4897
23820	281	20	ref|NM_017509|ref|NM_023006|ref|NM_138563|ref|NM_138564	chr19:56020902-56020843	0	A_24_P202632	KLK15	NM_017509	6.7574	3.54572
43070	507	60	ref|NM_138564|ref|NM_138563|ref|NM_023006|ref|NM_017509	chr19:56022838-56022779	0	A_23_P4856	KLK15	NM_138564	47.4638	6.18412
37840	446	15	ref|NM_001002231|ref|NM_001002232|ref|NM_005551|ens|ENST00000325321	chr19:56075035-56075094	0	A_23_P310257	KLK2	NM_001002231	28.9738	5.03325
1815	22	30	ref|NM_005551|ref|NM_001002231|ens|ENST00000325321|ens|ENST00000358049	chr19:56071819-56071991	0	A_24_P5750	KLK2	NM_005551	220.207	22.4143
35650	420	35	gb|AJ310938|gb|AJ310937|gb|M21897|thc|THC2263336	chr19:56053484-56053543	0	A_23_P334538	KLK3	AJ310938	89.6897	9.70606
485	6	60	gb|AF335478|gb|AJ459784|gb|AF335477|thc|THC2259848	chr19:56050264-56050323	0	A_24_P108401	KLK3	AF335478	110023	11002.3
41320	487	10	ref|NM_004917|gb|AF259971|gb|AY923170|gb|BC096175	chr19:56103795-56103736	0	A_24_P376047	KLK4	NM_004917	76.4487	8.8913
13042	154	37	ref|NM_012427|gb|AY461805|gb|AY359010|ens|ENST00000336334	chr19:56138737-56138678	0	A_23_P153480	KLK5	NM_012427	42.6778	5.53455
19894	235	4	ref|NM_001012964|ref|NM_002774|ref|NM_001012965|ens|ENST00000310157	chr19:56158596-56158537	0	A_24_P236935	KLK6	NM_001012964	15.9343	4.03675
11506	136	31	ref|NM_144505|ref|NM_007196|ref|NM_144506|ref|NM_144507	chr19:56191187-56191128	0	A_23_P369343	KLK8	NM_144505	28.0481	4.55077
21856	258	11	ref|NM_012315|gb|AY551001|ens|ENST00000250366|ens|ENST00000376833	chr19:56201743-56201684	0	A_23_P119311	KLK9	NM_012315	765.206	76.6064
28306	334	1	ref|NM_000892|ens|ENST00000264690|gb|BC117349|gb|M13143	chr4:187553594-187553653	0	A_23_P252236	KLKB1	NM_000892	69.5803	8.03657
21409	252	74	gb|AK058068|gb|BC057843|gb|AL137484|ens|ENST00000219301	chr16:56871894-56871835	0	A_23_P88776	Klkbl4	AK058068	23.7969	4.28052
30115	355	25	ref|NM_171846|ref|NM_032857|gb|BC037198|ens|ENST00000261893	chr15:61208794-61208853	0	A_24_P53051	LACTB	NM_171846	408.143	40.976
34454	406	29	ref|NM_015907|ens|ENST00000382260|ens|ENST00000226299|ens|ENST00000382256	chr4:17285456-17285515	0	A_23_P18604	LAP3	NM_015907	6499.5	649.96
39661	467	51	ref|NM_001008530|ref|NM_005606|gb|CR621176|gb|CR604003	chr14:92247769-92245924	0	A_23_P25994	LGMN	NM_001008530	1101.27	110.192
13594	160	79	ref|NM_005357|gb|BC070041|gb|CR592561|ens|ENST00000244289	chr19:47597658-47597599	0	A_23_P38876	LIPE	NM_005357	1727.36	172.78
34654	408	59	ref|NM_033029|gb|AJ312398|ens|ENST00000330198|ens|ENST00000332636	chr3:199234544-199236663	0	A_23_P170959	LMLN	NM_033029	10.4077	3.61809
20968	247	58	gb|AL832783	chr3:199255346-199255405	0	A_23_P43786	LMLN	AL832783	496.158	49.7371
27137	320	22	gb|AK096804|thc|THC2250309	chr5:96298926-96298985	0	A_24_P237559	LNPEP	AK096804	86.3373	9.35463
27228	321	28	ref|NM_005575|ref|NM_175920|gb|D50810|ens|ENST00000231368	chr5:96388146-96388205	0	A_23_P156061	LNPEP	NM_005575	277.574	27.9812
2859	34	54	ref|NM_001008270|ens|ENST00000350549|gb|AK172866|gb|AK097648	chr7:140989422-140989363	0	A_23_P93960	LOC136242	NM_001008270	20.8218	4.74998
19352	228	57	ref|XM_071013|ref|XM_939191|thc|NP373232	chr9:92028773-92028714	0	A_24_P194819	LOC138652	XM_071013	77.5268	8.48445
33952	400	37	ref|NM_001039503|gb|AJ627035	chr16:31004945-31004886	0	A_24_P73817	LOC339105	NM_001039503	126.664	13.1669
40469	477	9	ref|NM_022098|gb|BC001208|gb|BC004989|ens|ENST00000357137	chr22:39602420-39602479	0	A_24_P2338	LOC63929	NM_022098	165.765	17.1792
43828	516	53	ref|NM_022098|gb|AL834310|gb|AL365514|thc|THC2260533	chr22:39647269-39647328	0	A_23_P218793	LOC63929	NM_022098	269.803	27.2871
37819	445	79	ref|NM_031490|ens|ENST00000285737|gb|AK027666|gb|AK090452	chr16:46944490-46944549	0	A_24_P1773	LONPL	NM_031490	670.947	67.199
18795	222	10	ref|NM_031490|gb|BC093910|gb|AK074775|ens|ENST00000285737	chr16:46943111-46943170	0	A_23_P118185	LONPL	NM_031490	7213.5	721.359
31776	374	71	ref|NM_005577|ens|ENST00000316300|gb|X06290|thc|THC2262314	chr6:160923085-160923026	0	A_23_P95221	LPA	NM_005577	50.3769	6.12583
2438	29	58	ref|NM_005577|ens|ENST00000316325|ens|ENST00000316300|gb|X06290	chr6:160936930-160934240	0	A_24_P41801	LPA	NM_005577	119.812	12.7685
42517	501	17	ref|NM_001008701|ref|NM_014921|gb|BC019928|ens|ENST00000361434	chr19:14119817-14119758	0	A_23_P391926	LPHN1	NM_001008701	920.225	92.1353
32380	381	80	ref|NM_001008701|ref|NM_014921|ens|ENST00000361434|ens|ENST00000340736	chr19:14121907-14121848	0	A_23_P208551	LPHN1	NM_001008701	12645.9	1264.59
3706	44	51	ref|NM_012302|gb|AF104266|gb|AF104938|ens|ENST00000359929	chr1:82168876-82168935	0	A_23_P74042	LPHN2	NM_012302	1237.33	123.805
23170	273	50	ref|NM_015236|ens|ENST00000280009|ens|ENST00000295349|gb|AB018311	chr4:62766011-62766070	0	A_23_P10980	LPHN3	NM_015236	643.085	64.4002
5429	64	74	ref|NM_022350|gb|BC017927|gb|AB163917|ens|ENST00000379904	chr5:96245384-96248167	0	A_24_P342171	LRAP	NM_022350	31.7971	5.36384
19934	235	44	ref|NM_022350|gb|AB163917|gb|BC065240|ens|ENST00000343361	chr5:96279013-96279072	0	A_23_P30243	LRAP	NM_022350	1471.71	147.212
20238	239	8	ref|NM_018494|ref|NM_145887|ref|NM_145886|gb|AF274972	chr11:789446-789387	0	A_32_P117145	LRDD	NM_018494	2044.43	204.476
16935	200	20	ref|NM_000895|gb|BC032528|gb|CR457068|ens|ENST00000228740	chr12:94897294-94897235	0	A_23_P388670	LTA4H	NM_000895	38430.5	3843.05
386	5	46	ref|NM_002343|ens|ENST00000231751|gb|AK093852|gb|AF332168	chr3:46454493-46452724	0	A_23_P166848	LTF	NM_002343	6.59896	4.46539
37156	438	11	ref|NM_006785|ref|NM_173844|ens|ENST00000348428|ens|ENST00000345724	chr18:54567454-54567513	0	A_24_P116909	MALT1	NM_006785	319.913	32.2629
389	5	49	ref|NM_006785|ref|NM_173844|ens|ENST00000348428|ens|ENST00000345724	chr18:54565859-54565918	0	A_23_P96008	MALT1	NM_006785	2367.12	236.755
42125	496	50	ref|NM_199227|ens|ENST00000315796|gb|BC113644|gb|BC029123	chr2:172771026-172771085	0	A_23_P90790	MAP1D	NM_199227	393.302	39.5315
16548	195	58	ref|NM_006610|ens|ENST00000376973|ens|ENST00000234505|gb|X98400	chr1:11021138-11021084	0	A_23_P85672	MASP2	NM_006610	49.3599	6.07247
35131	414	26	ref|NM_139208|ens|ENST00000376967|ens|ENST00000361827|gb|AB008047	chr1:11039191-11039132	0	A_23_P301971	MASP2	NM_139208	257.25	26.0022
578	7	68	ref|NM_003791|ens|ENST00000343411|gb|BC114555|gb|BC114961	chr16:82654536-82654477	0	A_24_P378368	MBTPS1	NM_003791	898.772	90.0056
35154	414	49	ref|NM_003791|ref|NM_201268|ens|ENST00000343411|gb|CR590684	chr16:82645087-82645028	0	A_23_P14948	MBTPS1	NM_003791	10944.3	1094.43
7354	87	44	ref|NM_003791|ref|NM_201268|ens|ENST00000343411|gb|CR590684	chr16:82645036-82644977	0	A_23_P14946	MBTPS1	NM_003791	13355.3	1335.54
38237	450	72	ref|NM_015884|ens|ENST00000265781|gb|AF019612|thc|THC2259932	chrX:21660406-21660465	0	A_23_P114095	MBTPS2	NM_015884	268	27.0558
24932	294	27	ref|NM_005588|ens|ENST00000230588|ens|ENST00000371259|gb|AF478685	chr6:46911141-46911200	0	A_24_P154868	MEP1A	NM_005588	12.4248	3.6622
42065	495	75	ref|NM_005588|ens|ENST00000230588|ens|ENST00000371259|gb|M82962	chr6:46915057-46915116	0	A_23_P93122	MEP1A	NM_005588	32.0567	5.02884
37876	446	51	ref|NM_002402|ref|NM_177524|ref|NM_177525|gb|BC090049	chr7:129739599-129739658	0	A_23_P156970	MEST	NM_002402	1032.7	103.336
20205	238	60	ref|NM_015143|gb|D42084|gb|BC030054|ens|ENST00000296411	chr4:100336089-100339483	0	A_24_P226076	METAP1	NM_015143	651.915	65.2852
27714	327	4	ref|NM_015143|gb|D42084|gb|BC030054|ens|ENST00000296411	chr4:100340757-100340816	0	A_23_P155907	METAP1	NM_015143	7783.46	778.356
9062	107	52	ref|NM_006838|gb|CR614506|gb|AK091730|ens|ENST00000323666	chr12:94410500-94410557	0	A_23_P99260	METAP2	NM_006838	60468	6046.8
39750	468	55	ref|NM_005929|ens|ENST00000296350|gb|M12154|thc|THC2262509	chr3:198221775-198219267	0	A_23_P212042	MFI2	NM_005929	52.398	6.4342
43709	515	19	ref|NM_033316|ens|ENST00000296351|gb|BC001875|gb|BC007550	chr3:198234240-198234181	0	A_23_P386320	MFI2	NM_033316	395.991	39.8735
28131	331	81	ref|NM_007283|ref|NM_001003794|gb|AY172950|ens|ENST00000265052	chr3:128896530-128893820	0	A_24_P226008	MGLL	NM_007283	233.895	23.6657
24285	286	60	ref|NM_005932|ens|ENST00000382172|ens|ENST00000028585|gb|CR616891	chr13:23309757-23309698	0	A_23_P117274	MIPEP	NM_005932	1089.68	109.022
6887	82	2	ref|NM_007289|ref|NM_007287|ref|NM_000902|ref|NM_007288	chr3:156382570-156382629	0	A_23_P212061	MME	NM_007289	28.9793	4.8944
14196	168	1	ref|NM_007289|ref|NM_007287|ref|NM_000902|ref|NM_007288	chr3:156383452-156383511	0	A_24_P260101	MME	NM_007289	54.9397	6.7076
6292	75	2	ref|NM_033467|gb|BC101029|gb|BC101027|gb|BC101028	chr1:2555213-2554687	0	A_23_P138294	MMEL1	NM_033467	52.7723	6.61115
9048	107	38	ref|NM_002421|ens|ENST00000315274|gb|AK223035|gb|AK223281	chr11:102165966-102165907	0	A_23_P1691	MMP1	NM_002421	52.7149	6.43615
9643	114	38	ref|NM_002421|ens|ENST00000315274|gb|AK223035|gb|AK223281	chr11:102165966-102165907	0	A_23_P1691	MMP1	NM_002421	52.9446	6.46917
19908	235	18	ref|NM_002421|ens|ENST00000315274|gb|AK223035|gb|AK223281	chr11:102165966-102165907	0	A_23_P1691	MMP1	NM_002421	54.0024	6.45376
15638	184	83	ref|NM_002421|ens|ENST00000315274|gb|AK223035|gb|AK223281	chr11:102165966-102165907	0	A_23_P1691	MMP1	NM_002421	54.5797	6.70242
20886	246	61	ref|NM_002421|ens|ENST00000315274|gb|AK223035|gb|AK223281	chr11:102165966-102165907	0	A_23_P1691	MMP1	NM_002421	55.1903	6.51963
3475	41	75	ref|NM_002421|ens|ENST00000315274|gb|AK223035|gb|AK223281	chr11:102165966-102165907	0	A_23_P1691	MMP1	NM_002421	55.4517	7.14573
39320	463	50	ref|NM_002421|ens|ENST00000315274|gb|AK223035|gb|AK223281	chr11:102165966-102165907	0	A_23_P1691	MMP1	NM_002421	57.4365	6.85728
38540	454	35	ref|NM_002421|ens|ENST00000315274|gb|AK223035|gb|AK223281	chr11:102165966-102165907	0	A_23_P1691	MMP1	NM_002421	58.2872	6.99983
40767	480	52	ref|NM_002421|ens|ENST00000315274|gb|AK223035|gb|AK223281	chr11:102165966-102165907	0	A_23_P1691	MMP1	NM_002421	59.3076	7.05562
33013	389	33	ref|NM_002421|ens|ENST00000315274|gb|AK223035|gb|AK223281	chr11:102165966-102165907	0	A_23_P1691	MMP1	NM_002421	60.0598	7.00124
39677	467	67	ref|NM_002425|ens|ENST00000279441|gb|X07820|gb|BC002591	chr11:102146674-102146615	0	A_23_P13094	MMP10	NM_002425	90.0953	9.75226
15323	181	23	ref|NM_005940|ens|ENST00000215743|gb|CR624369|gb|AK129792	chr22:22450827-22450886	0	A_23_P57417	MMP11	NM_005940	148.099	15.2313
10381	123	11	ref|NM_002426|ens|ENST00000326227|gb|BC112301|gb|CR603756	chr11:102238863-102238804	0	A_23_P150316	MMP12	NM_002426	20.1308	4.19287
43893	517	33	ref|NM_002426|ens|ENST00000326227|gb|CR603756|gb|L23808	chr11:102238782-102238723	0	A_23_P340698	MMP12	NM_002426	34.1044	5.68627
24676	291	26	ref|NM_002427|ens|ENST00000260302|ens|ENST00000340273|gb|BC074807	chr11:102320295-102320236	0	A_23_P138931	MMP13	NM_002427	19.4823	3.97694
18960	224	5	ref|NM_004995|gb|BC064803|gb|BC039581|gb|D26512	chr14:22385631-22385690	0	A_24_P82106	MMP14	NM_004995	51.4979	6.33733
15547	183	77	ref|NM_002428|gb|BC036495|gb|CR596713|ens|ENST00000219271	chr16:56637027-56637086	0	A_23_P100177	MMP15	NM_002428	263.739	26.6456
14177	167	67	ref|NM_002428|gb|BC036495|gb|D85510|ens|ENST00000219271	chr16:56637985-56638044	0	A_24_P116535	MMP15	NM_002428	4162.64	416.28
5581	66	56	ref|NM_022564|ens|ENST00000286611|gb|D83647|gb|BC075004	chr8:89197895-89156072	0	A_24_P235400	MMP16	NM_022564	50.3247	6.47703
3366	40	51	ref|NM_005941|ens|ENST00000286614|gb|BC075004|gb|BC075005	chr8:89123035-89122976	0	A_23_P216153	MMP16	NM_005941	58.176	7.19142
19413	229	33	ref|NM_016155|gb|BC040507|gb|X89576|ens|ENST00000360564	chr12:131002474-131002531	0	A_23_P136413	MMP17	NM_016155	7241.28	724.136
26359	311	9	ref|NM_002429|ref|NM_001032360|gb|U38431|gb|BC050368	chr12:54516581-54516522	0	A_23_P203882	MMP19	NM_002429	12.2848	3.96908
2831	34	26	ref|NM_002429|ref|NM_001032360|gb|BC030206|ens|ENST00000322569	chr12:54515748-54515689	0	A_24_P184445	MMP19	NM_002429	200.976	20.5064
37672	444	17	ref|NM_002429|ref|NM_001032360|gb|U38431|gb|BC050368	chr12:54516762-54516703	0	A_23_P203888	MMP19	NM_002429	471.836	47.36
2592	31	42	ref|NM_004530|ens|ENST00000219070|gb|CR598192|gb|CR609745	chr16:54096763-54096822	0	A_23_P163787	MMP2	NM_004530	46.6713	6.2596
22866	270	1	ref|NM_004530|ens|ENST00000219070|gb|CR598192|gb|CR609745	chr16:54096763-54096822	0	A_23_P163787	MMP2	NM_004530	48.1006	6.1603
2043	25	3	ref|NM_004530|ens|ENST00000219070|gb|CR598192|gb|CR609745	chr16:54096763-54096822	0	A_23_P163787	MMP2	NM_004530	48.9286	6.47576
380	5	40	ref|NM_004530|ens|ENST00000219070|gb|CR598192|gb|CR609745	chr16:54096763-54096822	0	A_23_P163787	MMP2	NM_004530	48.9486	6.56322
8459	100	44	ref|NM_004530|ens|ENST00000219070|gb|CR598192|gb|CR609745	chr16:54096763-54096822	0	A_23_P163787	MMP2	NM_004530	49.2794	6.20626
26064	307	54	ref|NM_004530|ens|ENST00000219070|gb|CR598192|gb|CR609745	chr16:54096763-54096822	0	A_23_P163787	MMP2	NM_004530	50.2377	6.06387
27510	324	55	ref|NM_004530|ens|ENST00000219070|gb|CR598192|gb|CR609745	chr16:54096763-54096822	0	A_23_P163787	MMP2	NM_004530	52.1008	6.23058
10937	129	57	ref|NM_004530|ens|ENST00000219070|gb|CR598192|gb|CR609745	chr16:54096763-54096822	0	A_23_P163787	MMP2	NM_004530	53.8192	6.54759
6556	78	11	ref|NM_004530|ens|ENST00000219070|gb|CR598192|gb|CR609745	chr16:54096763-54096822	0	A_23_P163787	MMP2	NM_004530	54.0323	6.62711
30238	356	63	ref|NM_004530|ens|ENST00000219070|gb|CR598192|gb|CR609745	chr16:54096763-54096822	0	A_23_P163787	MMP2	NM_004530	63.3319	7.20151
18670	220	55	ref|NM_147191|ens|ENST00000368808|ens|ENST00000284684|gb|AF520613	chr10:127446253-127446194	0	A_23_P24211	MMP21	NM_147191	41.5022	5.42345
41282	486	57	ref|NM_006983|ref|NR_002946|gb|AB010962|ens|ENST00000338575	chr1_random:1331438-1331617	0	A_23_P74088	MMP23B	NM_006983	436.6	43.8298
17961	212	26	ref|NM_006690|ens|ENST00000246186|gb|AB021227|gb|BC047614	chr20:33326045-33326104	0	A_23_P91446	MMP24	NM_006690	32.3587	4.7397
26235	309	55	ref|NM_022718|ref|NM_022468|ens|ENST00000336577|gb|AB042328	chr16:3050419-3050478	0	A_23_P376557	MMP25	NM_022718	271.54	27.3687
10820	128	25	ref|NM_021801|ens|ENST00000380390|ens|ENST00000300762|gb|BC101541	chr11:4970066-4970125	0	A_23_P2052	MMP26	NM_021801	6.33409	3.62725
3074	37	14	ref|NM_022122|ens|ENST00000260229|gb|AY358752|gb|AF195192	chr11:102069903-102068980	0	A_23_P35899	MMP27	NM_022122	8.8476	4.07532
7297	86	72	ref|NM_024302|ens|ENST00000338839|gb|AK122604|gb|AF330002	chr17:31117516-31117457	0	A_23_P26890	MMP28	NM_024302	83.8978	9.38356
5560	66	35	ref|NM_024302|ref|NM_001032278|ens|ENST00000250144|ens|ENST00000338839	chr17:31130413-31130186	0	A_24_P196592	MMP28	NM_024302	591.543	59.2822
15699	185	59	ref|NM_002422|ens|ENST00000299855|gb|AK223283|gb|X05232	chr11:102211963-102211904	0	A_23_P161698	MMP3	NM_002422	16.4509	3.954
13807	163	37	ref|NM_002423|ens|ENST00000260227|gb|X07819|gb|AK222980	chr11:101899298-101899239	0	A_23_P52761	MMP7	NM_002423	13.0558	4.57085
22517	265	77	ref|NM_002424|ens|ENST00000236826|gb|J05556|thc|THC2261412	chr11:102089003-102088944	0	A_23_P24493	MMP8	NM_002424	7.90949	3.65024
21363	252	28	ref|NM_004994|ens|ENST00000372330|ens|ENST00000216953|gb|J05070	chr20:44078528-44078587	0	A_23_P40174	MMP9	NM_004994	472.804	47.4073
25413	299	83	ref|NM_004994|ens|ENST00000372330|ens|ENST00000216953|gb|J05070	chr20:44078528-44078587	0	A_23_P40174	MMP9	NM_004994	497.161	49.8498
14852	175	62	ref|NM_004994|ens|ENST00000372330|ens|ENST00000216953|gb|J05070	chr20:44078528-44078587	0	A_23_P40174	MMP9	NM_004994	498.242	49.9562
14430	170	65	ref|NM_004994|ens|ENST00000372330|ens|ENST00000216953|gb|J05070	chr20:44078528-44078587	0	A_23_P40174	MMP9	NM_004994	504.201	50.5551
28592	337	32	ref|NM_004994|ens|ENST00000372330|ens|ENST00000216953|gb|J05070	chr20:44078528-44078587	0	A_23_P40174	MMP9	NM_004994	508.281	50.9505
28675	338	30	ref|NM_004994|ens|ENST00000372330|ens|ENST00000216953|gb|J05070	chr20:44078528-44078587	0	A_23_P40174	MMP9	NM_004994	508.598	50.9821
1570	19	40	ref|NM_004994|ens|ENST00000372330|ens|ENST00000216953|gb|J05070	chr20:44078528-44078587	0	A_23_P40174	MMP9	NM_004994	510.907	51.2705
44612	525	72	ref|NM_004994|ens|ENST00000372330|ens|ENST00000216953|gb|J05070	chr20:44078528-44078587	0	A_23_P40174	MMP9	NM_004994	515.693	51.7321
40398	476	23	ref|NM_004994|ens|ENST00000372330|ens|ENST00000216953|gb|J05070	chr20:44078528-44078587	0	A_23_P40174	MMP9	NM_004994	517.179	51.8899
1678	20	63	ref|NM_004994|ens|ENST00000372330|ens|ENST00000216953|gb|J05070	chr20:44078528-44078587	0	A_23_P40174	MMP9	NM_004994	529.018	53.1019
23330	275	40	ref|NM_004142|thc|THC2250652|gb|CN310084	chr16:3046797-3046856	0	A_23_P206656	MMPL1	NM_004142	201.193	20.4084
29192	344	37	ref|NM_183062|ens|ENST00000366757|ens|ENST00000329666|thc|THC2410189	chr1:224340835-224340894	0	A_32_P16422	MPN2	NM_183062	53.3981	6.38731
25389	299	59	ref|NM_020998|gb|BC044862|ens|ENST00000308124|ens|ENST00000383728	chr3:49696614-49696555	0	A_24_P148796	MST1	NM_020998	1495.69	149.608
28892	340	77	ref|NM_002456|ref|NM_001018016|ref|NM_001018017|ref|NM_001018021	chr1:151972799-151971725	0	A_23_P137856	MUC1	NM_002456	81.595	8.90427
7179	85	39	gb|AB067502|gb|BC037536|gb|BX537912|ens|ENST00000294610	chr1:58832914-58832855	0	A_23_P348992	MYSM1	AB067502	448.919	45.0563
19382	229	2	gb|BC038840	chr11:89531254-89531313	0	A_24_P25520	NAALAD2	BC038840	5.78714	3.76765
45175	532	40	ref|NM_005467|gb|BC099646|ens|ENST00000321955|ens|ENST00000375944	chr11:89564586-89564645	0	A_23_P161583	NAALAD2	NM_005467	56.6375	7.2004
40670	479	40	ref|NM_005468|ens|ENST00000340252|ens|ENST00000358658|ens|ENST00000339885	chr11:64570139-64570080	0	A_23_P52668	NAALADL1	NM_005468	10.4586	4.05946
41899	493	79	ref|NM_004851|ref|NR_002798|ens|ENST00000253719|ens|ENST00000253720	chr19:55556079-55556020	0	A_32_P107029	NAPSA	NM_004851	106.693	11.3805
20865	246	40	ref|NM_004851|ens|ENST00000253719|gb|CR619860|gb|AF200345	chr19:55554101-55553812	0	A_23_P90130	NAPSA	NM_004851	224.72	22.7327
43769	515	79	ref|NR_002798|ens|ENST00000253720|gb|AF090387|gb|AF200344	chr19:55529904-55529422	0	A_23_P90125	NAPSB	NR_002798	207.028	21.1052
13586	160	71	ref|NM_020170|gb|BC025926|gb|AK125002|ens|ENST00000246117	chr19:3158203-3158401	0	A_23_P130900	NCLN	NM_020170	1591.07	159.152
20590	243	20	ref|NM_020170|gb|BC025926|gb|AL365369|ens|ENST00000246117	chr19:3160364-3160423	0	A_24_P339664	NCLN	NM_020170	34358.1	3435.81
25526	301	26	ref|NM_006096|gb|AK096562|gb|BC003175|gb|AK095649	chr8:134335984-134331930	0	A_24_P38387	NDRG1	NM_006096	64.1475	7.31512
44392	523	22	ref|NM_006096|gb|AK096562|gb|AK095649|gb|BC003175	chr8:134318960-134318901	0	A_23_P20494	NDRG1	NM_006096	18125.9	1812.59
20229	238	84	ref|NM_032013|ref|NM_022477|ens|ENST00000349004|ens|ENST00000359675	chr20:34714313-34714254	0	A_24_P185604	NDRG3	NM_032013	1539.45	153.991
18102	213	82	ref|NM_022910|ref|NM_020465|gb|AK131248|gb|AK126574	chr16:57104610-57104669	0	A_23_P140748	NDRG4	NM_022910	3008.22	300.846
17374	205	34	ref|NM_014932|gb|AB028993|thc|THC2238459	chr3:175483350-175483409	0	A_23_P18123	NLGN1	NM_014932	162.528	16.6233
6629	78	84	ref|NM_020795|ens|ENST00000302926|ens|ENST00000380644|gb|AB037787	chr17:7263460-7263519	0	A_23_P207125	NLGN2	NM_020795	2610.16	261.053
32482	383	12	ref|NM_018977|ens|ENST00000374051|ens|ENST00000358741|ens|ENST00000357932	chrX:70173446-70173505	0	A_23_P62298	NLGN3	NM_018977	29.633	4.8802
30698	362	13	ref|NM_014893|gb|BX537428|gb|AX773943|gb|AX773941	chrY:15391509-15391568	0	A_23_P33903	NLGN4Y	NM_014893	33.744	5.99551
19118	225	78	gb|BC001644|gb|BC004985|thc|THC2253606	chr5:65124771-65124830	0	A_24_P221515	NLN	BC001644	12.4913	3.85376
6371	75	81	gb|AB033052|ens|ENST00000340159|thc|THC2330416	chr5:65157269-65157328	0	A_32_P891680	NLN	AB033052	43.4513	6.17207
14517	171	67	ref|NM_020726|gb|AJ300837|thc|THC2259107|thc|THC2414599	chr5:65154881-65154940	0	A_23_P133216	NLN	NM_020726	943.479	94.4203
42574	501	74	gb|AK124059|gb|AB075854|ens|ENST00000356091|ens|ENST00000371131	chr20:56727569-56727628	0	A_32_P797019	NPEPL1	AK124059	112.605	11.9378
42367	499	37	ref|NM_024663|gb|AK021645|ens|ENST00000371138|ens|ENST00000371136	chr20:56723813-56723872	0	A_24_P45005	NPEPL1	NM_024663	1372.45	137.309
2233	27	23	ref|NM_024663|gb|AK021645|ens|ENST00000371138|ens|ENST00000371136	chr20:56723774-56723833	0	A_23_P120488	NPEPL1	NM_024663	1472.97	147.354
28615	337	55	ref|NM_006310|gb|Y07701|ens|ENST00000322157|ens|ENST00000312412	chr17:43015169-43017878	0	A_24_P409346	NPEPPS	NM_006310	1748.23	174.857
25667	302	82	ref|NM_006310|gb|Y07701|gb|AK096709|ens|ENST00000322157	chr17:43037712-43037771	0	A_23_P164331	NPEPPS	NM_006310	1822.63	182.299
31591	372	56	ref|NM_006310|ens|ENST00000322157|gb|AK095877|gb|AJ132583	chr17:43055258-43055317	0	A_23_P84836	NPEPPS	NM_006310	3889.47	388.963
10955	129	75	ref|NM_006310|gb|Y07701|gb|AJ132583|ens|ENST00000322157	chr17:43054414-43054473	0	A_23_P124912	NPEPPS	NM_006310	23893.2	2389.33
39796	469	16	ref|NM_002525|gb|X93207|gb|AY360265|gb|BC008775	chr1:51967083-51967024	0	A_23_P23006	NRD1	NM_002525	10549	1054.9
24619	290	54	ref|NM_016320|ref|NM_139132|ens|ENST00000324932|ens|ENST00000359171	chr11:3654402-3654343	0	A_24_P141522	NUP98	NM_016320	1410.56	141.098
39363	464	8	ref|NM_005387|ref|NM_139131|gb|U41815|gb|AB040538	chr11:3689825-3689766	0	A_23_P308032	NUP98	NM_005387	2188.96	218.94
20243	239	13	ref|NM_016320|ref|NM_139132|ens|ENST00000324932|ens|ENST00000359171	chr11:3653382-3653323	0	A_23_P203586	NUP98	NM_016320	4900.33	490.046
31128	367	18	ref|NM_145243|ens|ENST00000371226|ens|ENST00000294609|gb|BC012915	chr1:58658847-58658788	0	A_23_P138137	OMA1	NM_145243	2259.96	226.027
10775	127	65	ref|NM_145243|ens|ENST00000371226|ens|ENST00000294609|gb|BC012915	chr1:58683812-58683753	0	A_23_P138139	OMA1	NM_145243	2368.16	236.847
35632	420	17	ref|NM_017807|ens|ENST00000206542|gb|CR610109|gb|CR614622	chr14:19985249-19985190	0	A_23_P54079	OSGEP	NM_017807	3905.02	390.522
34606	408	11	ref|NM_022353|gb|BC011904|gb|AK055441|ens|ENST00000264151	chr2:190444225-190444166	0	A_23_P210081	OSGEPL1	NM_022353	449.705	45.1489
2702	32	67	gb|AK055441|gb|BC011904|gb|BC035835|ens|ENST00000264151	chr2:190437014-190436955	0	A_24_P302574	OSGEPL1	AK055441	1886.97	188.753
6028	71	78	ref|NM_017670|ens|ENST00000301453|gb|AY177200|gb|CR605354	chr11:63520649-63520916	0	A_24_P52801	OTUB1	NM_017670	1185.64	118.645
44162	520	47	ref|NM_017670|ref|NR_003089|gb|AL096714|ens|ENST00000301453	chr11:63521225-63521284	0	A_23_P24375	OTUB1	NM_017670	3009.45	300.975
20442	241	42	ref|NM_023112|ens|ENST00000203664|gb|AY177201|gb|CR457345	chr14:93580116-93580705	0	A_24_P124875	OTUB2	NM_023112	66.3404	7.47088
30185	356	10	ref|NM_023112|ens|ENST00000203664|gb|BC009615|gb|AY177201	chr14:93573509-93573568	0	A_24_P124879	OTUB2	NM_023112	98.9491	10.6019
8264	98	19	ref|NM_023112|gb|BC000208|gb|AF318378|ens|ENST00000203664	chr14:93584177-93584236	0	A_23_P65386	OTUB2	NM_023112	155.194	15.9681
7270	86	45	gb|AB188491|gb|AK096389|ens|ENST00000376495|ens|ENST00000298035	chr10:23769756-23769815	0	A_24_P374834	OTUD1	AB188491	227.647	23.0932
32694	385	54	gb|AB188491|gb|AK096389|ens|ENST00000376495|ens|ENST00000298035	chr10:23770619-23770678	0	A_32_P60459	OTUD1	AB188491	2804.2	280.441
41965	494	60	gb|AB007928|gb|XM_375697|ens|ENST00000375120|ens|ENST00000304491	chr1:19966210-19966269	0	A_24_P8575	OTUD3	AB007928	114.742	12.1142
37066	437	6	gb|AB007928|gb|CR609865|ens|ENST00000375120|ens|ENST00000304491	chr1:19984542-19984601	0	A_24_P941188	OTUD3	AB007928	2655.99	265.634
15104	178	59	ref|NM_017602|gb|BC028225|gb|BC098440|gb|BC009917	chrX:48539557-48539498	0	A_32_P169574	OTUD5	NM_017602	416.142	41.7708
32891	387	81	ref|NM_017602|gb|BC009917|gb|AL137509|ens|ENST00000376488	chrX:48535942-48535883	0	A_23_P337550	OTUD5	NM_017602	11200.4	1120.05
21293	251	43	ref|NM_130901|ens|ENST00000307050|ens|ENST00000382902|gb|BC035668	chr15:29563651-29563592	0	A_24_P318400	OTUD7A	NM_130901	164.708	16.8276
27592	325	52	ref|NM_130901|ens|ENST00000307050|ens|ENST00000382902|gb|AJ430383	chr15:29562971-29562912	0	A_23_P3413	OTUD7A	NM_130901	1192.01	119.249
17366	205	26	ref|NM_020205|gb|BC072681|gb|AJ293573|ens|ENST00000295267	chr1:146728616-146728557	0	A_23_P138157	OTUD7B	NM_020205	89.3002	9.59255
39664	467	54	ref|NM_020205|gb|BC072681|ens|ENST00000295267|ens|ENST00000369135	chr1:146749336-146749277	0	A_24_P205181	OTUD7B	NM_020205	183.904	18.7702
27059	319	29	ref|NM_006191|gb|BC069786|gb|AK025367|ens|ENST00000303305	chr12:54791086-54791268	0	A_24_P827491	PA2G4	NM_006191	2398.27	239.853
40158	473	38	ref|NM_006191|gb|BC069786|gb|AK025367|gb|BC032111	chr12:54789320-54789941	0	A_24_P221123	PA2G4	NM_006191	8604.94	860.503
28669	338	24	ref|NM_006191|gb|BC069786|gb|BC032111|gb|BC072007	chr12:54790458-54790517	0	A_23_P116679	PA2G4	NM_006191	11375.8	1137.58
33474	394	69	ref|NM_002581|gb|AY140907|gb|AY623010|ens|ENST00000328252	chr9:116242650-116242709	0	A_23_P351270	PAPPA	NM_002581	44.407	5.63005
9667	114	62	ref|NM_002581|ens|ENST00000328252|ens|ENST00000238344|gb|U28727	chr9:116238677-116238736	0	A_23_P216742	PAPPA	NM_002581	71.6817	8.14786
38513	454	8	ref|NM_007262|ens|ENST00000338639|ens|ENST00000377491|ens|ENST00000234912	chr1:7979434-7979493	0	A_23_P74740	PARK7	NM_007262	142658	14265.8
13974	165	34	ref|NM_018622|ens|ENST00000317096|gb|AF197937|gb|BC014058	chr3:185042880-185042821	0	A_24_P221883	PARL	NM_018622	3035.34	303.555
3778	45	38	ref|NM_000439|ens|ENST00000379961|ens|ENST00000311106|gb|M90753	chr5:95754517-95754458	0	A_23_P213508	PCSK1	NM_000439	79.8767	8.95911
20013	236	38	ref|NM_000439|ens|ENST00000379961|ens|ENST00000311106|gb|X64810	chr5:95751946-95751887	0	A_24_P174793	PCSK1	NM_000439	114.546	11.9597
43926	517	66	ref|NM_002594|gb|BC040546|ens|ENST00000262545|ens|ENST00000377896	chr20:17413022-17413081	0	A_23_P79968	PCSK2	NM_002594	7.30348	4.02637
44253	521	53	ref|NM_017573|gb|BC036354|ens|ENST00000358547|ens|ENST00000300954	chr19:1432543-1432484	0	A_23_P16648	PCSK4	NM_017573	614.091	61.5478
27687	326	62	ref|NM_006200|ens|ENST00000265283|gb|U49114|gb|BC012064	chr9:76037766-76037825	0	A_23_P257003	PCSK5	NM_006200	8267.36	826.743
43128	508	33	ref|NM_138322|ref|NM_138325|ens|ENST00000331826|gb|D28514	chr15:99747218-99742121	0	A_24_P189997	PCSK6	NM_138322	817.423	81.8564
9729	115	39	ref|NM_002570|ref|NM_138319|ens|ENST00000348070|gb|CR607190	chr15:99662738-99662679	0	A_23_P151907	PCSK6	NM_002570	949.644	95.0366
5108	61	8	ref|NM_138325|ref|NM_138323|ref|NM_138324|ens|ENST00000331826	chr15:99728091-99724030	0	A_23_P390006	PCSK6	NM_138325	2242.89	224.325
29371	346	46	ref|NM_004716|ens|ENST00000320934|ens|ENST00000359386|gb|AB231712	chr11:116583043-116582716	0	A_23_P203095	PCSK7	NM_004716	296.661	29.8663
41251	486	26	ref|NM_004716|ens|ENST00000320934|ens|ENST00000359386|gb|AB231712	chr11:116583083-116583024	0	A_23_P64214	PCSK7	NM_004716	297.464	30.0501
6449	76	74	ref|NM_004716|gb|BC006357|ens|ENST00000320934|ens|ENST00000359386	chr11:116581467-116581408	0	A_32_P66974	PCSK7	NM_004716	2170.45	217.087
31335	369	55	ref|NM_174936|ens|ENST00000302118|ens|ENST00000355987|gb|AK124635	chr1:55242474-55242533	0	A_32_P142440	PCSK9	NM_174936	53.3127	6.36421
43997	518	52	ref|NM_182612|gb|BC112145|gb|AK092816|gb|AK128653	chr11:764094-764035	0	A_23_P330727	PDDC1	NM_182612	505.185	50.6876
5860	69	80	ref|NM_182612|gb|AK128653|gb|AK092816|ens|ENST00000319863	chr11:757576-757517	0	A_23_P431543	PDDC1	NM_182612	3493.21	349.348
31276	368	81	ref|NM_182612|gb|AK128653|gb|AK092816|ens|ENST00000319863	chr11:757293-757234	0	A_23_P359904	PDDC1	NM_182612	20893.5	2089.36
6893	82	8	ref|NM_000285|gb|BC004305|gb|CR617814|ens|ENST00000244137	chr19:38569835-38569776	0	A_23_P83436	PEPD	NM_000285	25055	2505.5
9371	111	21	ref|NM_012393|ens|ENST00000380077|ens|ENST00000314666|gb|BC009318	chr17:8113762-8113821	0	A_23_P402610	PFAS	NM_012393	2312.57	231.287
1859	22	74	ref|NM_012393|ens|ENST00000380077|ens|ENST00000314666|gb|AB002359	chr17:8114432-8114491	0	A_23_P402604	PFAS	NM_012393	9364	936.412
31402	370	37	ref|NM_014224|gb|BC029055|ens|ENST00000312403|ens|ENST00000325558	chr11:60772510-60772569	0	A_23_P150549	PGA5	NM_014224	71.0973	7.93161
4834	57	74	ref|NM_014224|gb|BC029055|ens|ENST00000312403|ens|ENST00000325558	chr11:60775243-60775302	0	A_23_P150547	PGA5	NM_014224	86.7325	9.7145
40878	481	78	ref|NM_002630|ens|ENST00000373025|ens|ENST00000211310|gb|J04443	chr6:41816264-41815661	0	A_23_P7965	PGC	NM_002630	41.3247	5.65055
1507	18	62	ref|NM_002630|gb|BC042578|ens|ENST00000373025|ens|ENST00000211310	chr6:41812514-41812455	0	A_23_P7961	PGC	NM_002630	69.11	8.2853
4567	54	62	ref|NM_016134|ens|ENST00000220763|ens|ENST00000325141|gb|AF107834	chr8:98224526-98224585	0	A_23_P256735	PGCP	NM_016134	544.635	54.6312
497	6	72	ref|NM_017712|gb|AJ278828|gb|BC042138|gb|AK222838	chr19:18335202-18335261	0	A_23_P22854	PGPEP1	NM_017712	39.1291	6.22095
43738	515	48	ref|NM_017712|gb|AK000215|thc|THC2261646	chr19:18338072-18338131	0	A_23_P218531	PGPEP1	NM_017712	775.83	77.6933
44309	522	24	ref|NM_017712|ens|ENST00000269919|gb|BC004942|gb|AK025948	chr19:18341282-18341341	0	A_23_P327370	PGPEP1	NM_017712	817.458	81.8771
39579	466	54	ref|NM_000444|ens|ENST00000326818|gb|U82970|gb|U75645	chrX:22025841-22025900	0	A_23_P114084	PHEX	NM_000444	60.1495	7.0852
21796	257	36	ref|NM_005482|gb|BX648473|ens|ENST00000370812|ens|ENST00000370810	chr1:77266997-77266938	0	A_24_P379512	PIGK	NM_005482	2574.89	257.512
17877	211	27	ref|NM_005482|gb|BX648473|ens|ENST00000370812|ens|ENST00000271047	chr1:77269544-77269485	0	A_23_P34307	PIGK	NM_005482	5456.23	545.634
41969	494	64	ref|NM_014889|gb|BC111987|gb|AF061243|gb|BC095422	chr10:3172924-3171228	0	A_23_P52402	PITRM1	NM_014889	6376.62	637.674
24301	286	76	ref|NM_000296|ref|NM_001009944|gb|AK126798|gb|AK124516	chr16:2095420-2095361	0	A_24_P477127	PKD1	NM_000296	170.268	17.395
21296	251	46	ref|NM_001009944|ref|NM_000296|gb|L33243|ens|ENST00000262304	chr16:2079314-2079255	0	A_23_P77502	PKD1	NM_001009944	1162.65	116.317
39475	465	35	ref|NM_000930|ref|NM_033011|ref|NM_000931|ens|ENST00000220809	chr8:42152028-42151969	0	A_23_P82868	PLAT	NM_000930	6158.35	615.848
3547	42	62	ref|NM_000930|ref|NM_033011|ref|NM_000931|ens|ENST00000220809	chr8:42152028-42151969	0	A_23_P82868	PLAT	NM_000930	6672.76	667.29
39605	466	80	ref|NM_000930|ref|NM_033011|ref|NM_000931|ens|ENST00000220809	chr8:42152028-42151969	0	A_23_P82868	PLAT	NM_000930	6731.14	673.125
6620	78	75	ref|NM_000930|ref|NM_033011|ref|NM_000931|ens|ENST00000220809	chr8:42152028-42151969	0	A_23_P82868	PLAT	NM_000930	6738.39	673.853
5886	70	21	ref|NM_000930|ref|NM_033011|ref|NM_000931|ens|ENST00000220809	chr8:42152028-42151969	0	A_23_P82868	PLAT	NM_000930	6783.51	678.362
31116	367	6	ref|NM_000930|ref|NM_033011|ref|NM_000931|ens|ENST00000220809	chr8:42152028-42151969	0	A_23_P82868	PLAT	NM_000930	6853.72	685.384
14469	171	19	ref|NM_000930|ref|NM_033011|ref|NM_000931|ens|ENST00000220809	chr8:42152028-42151969	0	A_23_P82868	PLAT	NM_000930	6876.97	687.707
36686	432	51	ref|NM_000930|ref|NM_033011|ref|NM_000931|ens|ENST00000220809	chr8:42152028-42151969	0	A_23_P82868	PLAT	NM_000930	6943.42	694.351
35826	422	41	ref|NM_000930|ref|NM_033011|ref|NM_000931|ens|ENST00000220809	chr8:42152028-42151969	0	A_23_P82868	PLAT	NM_000930	7218.66	721.875
14672	173	52	ref|NM_000930|ref|NM_033011|ref|NM_000931|ens|ENST00000220809	chr8:42152028-42151969	0	A_23_P82868	PLAT	NM_000930	7376.3	737.638
1455	18	10	ref|NM_002658|ens|ENST00000372764|ens|ENST00000372762|ens|ENST00000242464	chr10:75347056-75347115	0	A_23_P24104	PLAU	NM_002658	480.916	48.2775
8659	102	74	ref|NM_002658|ens|ENST00000372764|ens|ENST00000372762|ens|ENST00000242464	chr10:75347056-75347115	0	A_23_P24104	PLAU	NM_002658	485.106	48.6848
22356	264	1	ref|NM_002658|ens|ENST00000372764|ens|ENST00000372762|ens|ENST00000242464	chr10:75347056-75347115	0	A_23_P24104	PLAU	NM_002658	486.51	48.8008
1895	23	25	ref|NM_002658|ens|ENST00000372764|ens|ENST00000372762|ens|ENST00000242464	chr10:75347056-75347115	0	A_23_P24104	PLAU	NM_002658	486.74	48.8496
2376	28	81	ref|NM_002658|ens|ENST00000372764|ens|ENST00000372762|ens|ENST00000242464	chr10:75347056-75347115	0	A_23_P24104	PLAU	NM_002658	490.934	49.3238
8313	98	68	ref|NM_002658|ens|ENST00000372764|ens|ENST00000372762|ens|ENST00000242464	chr10:75347056-75347115	0	A_23_P24104	PLAU	NM_002658	491.241	49.2909
21651	255	61	ref|NM_002658|ens|ENST00000372764|ens|ENST00000372762|ens|ENST00000242464	chr10:75347056-75347115	0	A_23_P24104	PLAU	NM_002658	493.993	49.5198
16032	189	52	ref|NM_002658|ens|ENST00000372764|ens|ENST00000372762|ens|ENST00000242464	chr10:75347056-75347115	0	A_23_P24104	PLAU	NM_002658	513.433	51.4652
29407	346	82	ref|NM_002658|ens|ENST00000372764|ens|ENST00000372762|ens|ENST00000242464	chr10:75347056-75347115	0	A_23_P24104	PLAU	NM_002658	516.153	51.7434
32593	384	38	ref|NM_002658|ens|ENST00000372764|ens|ENST00000372762|ens|ENST00000242464	chr10:75347056-75347115	0	A_23_P24104	PLAU	NM_002658	518.605	51.9828
12618	149	38	ref|NM_000301|ens|ENST00000308192|ens|ENST00000241669|gb|K02922	chr6:161144642-161144701	0	A_32_P206123	PLG	NM_000301	6.9656	3.60019
31563	372	28	ref|NM_000301|ens|ENST00000308192|ens|ENST00000241669|gb|K02922	chr6:161144622-161144681	0	A_23_P30693	PLG	NM_000301	28.3183	5.5072
4017	48	22	ref|NM_000301|ens|ENST00000308192|ens|ENST00000241669|gb|AF282882	chr6:161125480-161128334	0	A_24_P923011	PLG	NM_000301	57.8598	7.01066
40074	472	39	ref|NM_000301|ens|ENST00000308192|ens|ENST00000241669|gb|M74220	chr6:161123333-161125493	0	A_24_P240487	PLG	NM_000301	413.87	41.5751
668	8	73	ref|NM_015160|gb|AK129769|ens|ENST00000298536|ens|ENST00000371717	chr9:136593597-136593656	0	A_23_P32125	PMPCA	NM_015160	19907.7	1990.78
5768	68	73	ref|NM_004279|gb|BC010398|ens|ENST00000249269|ens|ENST00000379269	chr7:102546636-102546695	0	A_23_P134464	PMPCB	NM_004279	34100.2	3410.02
3709	44	54	gb|BX538303	chr4:57166809-57166750	0	A_32_P95265	PPAT	BX538303	109.095	11.7112
39426	464	71	ref|NM_002703|ens|ENST00000264220|gb|AK222759|gb|D13757	chr4:57102496-57102437	0	A_23_P80940	PPAT	NM_002703	540.309	54.1595
11837	140	22	ref|NM_002703|ens|ENST00000264220|gb|CR599321|gb|CR596411	chr4:57100970-57100911	0	A_24_P123347	PPAT	NM_002703	3941.59	394.175
11703	138	58	ref|NM_000308|gb|AB209705|ens|ENST00000354880|ens|ENST00000372484	chr20:43959763-43959822	0	A_24_P74374	PPGB	NM_000308	2092.77	209.31
15157	179	27	ref|NM_000308|gb|AB209705|ens|ENST00000354880|ens|ENST00000372484	chr20:43960648-43960707	0	A_24_P74371	PPGB	NM_000308	7068.28	706.837
39545	466	20	ref|NM_016147|gb|BC003046|gb|AK123288|ens|ENST00000328257	chr11:73634896-73639658	0	A_24_P4701	PPME1	NM_016147	113.434	12.0914
15352	181	52	ref|NM_016147|gb|AK123288|gb|BC003046|ens|ENST00000328257	chr11:73642648-73642707	0	A_23_P64567	PPME1	NM_016147	391.205	39.2821
8583	101	83	ref|NM_016147|gb|BC003046|gb|AK022725|ens|ENST00000328257	chr11:73619606-73619665	0	A_24_P4705	PPME1	NM_016147	877.364	206.12
32621	384	66	ref|NM_199418|ref|NM_005040|ens|ENST00000313010|gb|CR597669	chr11:82213173-82213114	0	A_23_P127964	PRCP	NM_199418	24506.6	2450.66
11243	133	23	ref|NM_002726|ens|ENST00000369110|ens|ENST00000229430|gb|X74496	chr6:105832578-105832519	0	A_23_P133755	PREP	NM_002726	9450.89	945.096
9423	111	73	ref|NM_006036|ref|NM_001042385|ref|NM_001042386|gb|DQ023504	chr2:44459052-44458993	0	A_24_P944541	PREPL	NM_006036	273.46	27.6385
19677	232	42	ref|NM_006036|ref|NM_001042385|ref|NM_001042386|gb|BC013193	chr2:44465504-44462145	0	A_23_P165325	PREPL	NM_006036	655.603	65.6517
19805	233	85	ref|NM_006036|ref|NM_001042385|ref|NM_001042386|gb|AB007896	chr2:44457616-44457557	0	A_24_P943193	PREPL	NM_006036	6200.83	620.095
35402	417	42	ref|NM_000312|ens|ENST00000234071|gb|K02059|gb|BC034377	chr2:127902863-127902922	0	A_23_P40096	PROC	NM_000312	28.5132	4.6134
22692	267	82	ref|NM_002769|ens|ENST00000290968|gb|M22612|gb|BC035777	chr7:141946012-141946071	0	A_23_P380754	PRSS1	NM_002769	26.3634	4.49822
37527	442	42	ref|NM_003619|ens|ENST00000296498|gb|BC007761|gb|AJ001531	chr4:119594962-119592119	0	A_24_P230869	PRSS12	NM_003619	93.874	10.1114
12732	150	67	ref|NM_003619|ens|ENST00000296498|gb|AF077298|gb|AJ001531	chr4:119560619-119560560	0	A_23_P121637	PRSS12	NM_003619	898.572	89.9365
24888	293	68	ref|NM_004793|gb|AK127867|gb|AK096626|gb|X76040	chr19:5643133-5643074	0	A_23_P208469	PRSS15	NM_004793	26828.2	2682.82
14629	173	9	ref|NM_005865|gb|AK126160|ens|ENST00000230582|ens|ENST00000377456	chr6:27332019-27332078	0	A_23_P340131	PRSS16	NM_005865	988.826	98.9519
15542	183	72	ref|NM_002770|ref|NR_001296|gb|BC103998|ens|ENST00000361585	chr7:141988890-141988949	0	A_23_P310274	PRSS2	NM_002770	564.615	56.5831
13192	156	17	ref|NM_002770|ref|NM_002771|ref|NR_001296|gb|BC103998	chr7:141988987-141989046	0	A_32_P94444	PRSS2	NM_002770	678.663	67.9618
20351	240	36	ref|NM_144957|ref|NM_006799|ref|NM_144956|ens|ENST00000005995	chr16:2811001-2811060	0	A_24_P339126	PRSS21	NM_144957	52.7413	6.28847
31150	367	40	ref|NM_006799|ref|NM_144956|ens|ENST00000005995|gb|BC074999	chr16:2811095-2811410	0	A_23_P129602	PRSS21	NM_006799	92.6679	9.91226
21807	257	47	ref|NM_022119|ens|ENST00000161006|gb|AB010779|gb|CR591551	chr16:2842841-2842782	0	A_23_P400298	PRSS22	NM_022119	97.3064	10.3319
17730	209	50	ref|NM_007173|ens|ENST00000280258|gb|AK075362|thc|NP957755	chr11:86199710-86199769	0	A_24_P937405	PRSS23	NM_007173	3221	322.119
44387	523	17	ref|NM_007173|ens|ENST00000280258|gb|CR612074|gb|CR623760	chr11:86197412-86197471	0	A_23_P150789	PRSS23	NM_007173	9043.24	904.337
28584	337	24	ref|NM_031948|ens|ENST00000302641|gb|AJ306593|gb|AK055576	chr16:2703598-2703539	0	A_23_P106806	PRSS27	NM_031948	108.622	11.4416
18900	223	30	ref|NM_002771|gb|AY052783|ens|ENST00000342626|ens|ENST00000011477	chr9:33787923-33787982	0	A_23_P135257	PRSS3	NM_002771	322.755	32.463
27007	318	62	ref|NM_152891|gb|BC036846|gb|AX721175|ens|ENST00000293851	chr16:2774350-2774291	0	A_24_P327084	PRSS33	NM_152891	56.115	6.56164
19064	225	24	ref|NM_152891|gb|BC036846|gb|AX721175|ens|ENST00000293851	chr16:2774313-2774254	0	A_23_P89003	PRSS33	NM_152891	64.1665	7.29568
1644	20	29	ref|NM_153362|ens|ENST00000369700|ens|ENST00000275040|gb|CR615063	chr6:84291568-84291627	0	A_23_P42397	PRSS35	NM_153362	178.673	18.3523
10157	120	42	ref|NM_173502|gb|AK075142|gb|AJ627034|ens|ENST00000268281	chr16:31059231-31059172	0	A_24_P412734	PRSS36	NM_173502	8087.84	808.792
20852	246	27	ref|NM_002773|ens|ENST00000317508|gb|CR624569|gb|L41351	chr16:31051021-31050962	0	A_24_P150803	PRSS8	NM_002773	323.827	32.5676
40870	481	70	ref|NM_214710|ens|ENST00000329267|gb|AY358594|thc|THC2264059	chr19:636825-636766	0	A_23_P251805	PRSSL1	NM_214710	150.267	15.5014
40811	481	11	ref|NM_002777|gb|M29142|gb|BC096183|ens|ENST00000234347	chr19:798827-798886	0	A_23_P142345	PRTN3	NM_002777	77.5586	8.97892
45099	531	49	gb|AJ008005|thc|THC2264151	chr14:72710129-72710188	0	A_23_P106174	PSEN1	AJ008005	164.748	17.0206
20135	237	75	ref|NM_000021|ens|ENST00000357710|ens|ENST00000324501|ens|ENST00000344094	chr14:72755679-72755738	0	A_23_P340728	PSEN1	NM_000021	715.957	71.6878
38460	453	40	ref|NM_000021|ens|ENST00000357710|ens|ENST00000324501|ens|ENST00000344094	chr14:72756382-72756441	0	A_23_P205686	PSEN1	NM_000021	1756.68	175.709
3162	38	17	ref|NM_000021|ens|ENST00000357710|ens|ENST00000324501|ens|ENST00000344094	chr14:72756382-72756441	0	A_23_P205686	PSEN1	NM_000021	1788.99	178.944
8338	99	8	ref|NM_000021|ens|ENST00000357710|ens|ENST00000324501|ens|ENST00000344094	chr14:72756382-72756441	0	A_23_P205686	PSEN1	NM_000021	1845.46	184.586
3606	43	36	ref|NM_000021|ens|ENST00000357710|ens|ENST00000324501|ens|ENST00000344094	chr14:72756382-72756441	0	A_23_P205686	PSEN1	NM_000021	1858.88	185.932
39077	460	62	ref|NM_000021|ens|ENST00000357710|ens|ENST00000324501|ens|ENST00000344094	chr14:72756382-72756441	0	A_23_P205686	PSEN1	NM_000021	1866.68	186.705
43792	516	17	ref|NM_000021|ens|ENST00000357710|ens|ENST00000324501|ens|ENST00000344094	chr14:72756382-72756441	0	A_23_P205686	PSEN1	NM_000021	1876.31	187.69
11557	136	82	ref|NM_000021|ens|ENST00000357710|ens|ENST00000324501|ens|ENST00000344094	chr14:72756382-72756441	0	A_23_P205686	PSEN1	NM_000021	1888.73	188.916
33514	395	24	ref|NM_000021|ens|ENST00000357710|ens|ENST00000324501|ens|ENST00000344094	chr14:72756382-72756441	0	A_23_P205686	PSEN1	NM_000021	1891.6	189.197
13494	159	64	ref|NM_000021|ens|ENST00000357710|ens|ENST00000324501|ens|ENST00000344094	chr14:72756382-72756441	0	A_23_P205686	PSEN1	NM_000021	1894.05	189.442
14995	177	35	ref|NM_000021|ens|ENST00000357710|ens|ENST00000324501|ens|ENST00000344094	chr14:72756382-72756441	0	A_23_P205686	PSEN1	NM_000021	1959.35	195.967
42980	506	55	ref|NM_012486|ref|NM_000447|gb|BC006365|ens|ENST00000366783	chr1:223380074-223382544	0	A_23_P96985	PSEN2	NM_012486	558.126	55.9562
15796	186	71	ref|NM_000447|ref|NM_012486|ens|ENST00000366783|ens|ENST00000366781	chr1:223390229-223390288	0	A_24_P62521	PSEN2	NM_000447	4875.83	487.597
10547	125	7	ref|NM_000447|ref|NM_012486|gb|BC006365|ens|ENST00000366783	chr1:223390395-223390454	0	A_23_P103398	PSEN2	NM_000447	15416.3	1541.63
31049	366	24	ref|NM_148976|ref|NM_002786|ens|ENST00000249924|ens|ENST00000322215	chr11:14483204-14483145	0	A_23_P150286	PSMA1	NM_148976	36958	3695.8
5620	67	10	ref|NM_002787|ens|ENST00000223321|gb|CR450317|gb|AK222976	chr7:42734758-42734699	0	A_23_P345591	PSMA2	NM_002787	43995.3	4399.53
31186	367	76	ref|NM_002788|ref|NM_152132|ens|ENST00000216455|gb|BT019715	chr14:57806928-57807435	0	A_23_P140301	PSMA3	NM_002788	31231.7	3123.18
17960	212	25	ref|NM_002789|gb|BC005361|gb|AK055714|ens|ENST00000044462	chr15:76625033-76625092	0	A_24_P124992	PSMA4	NM_002789	50881.6	5088.16
26826	316	51	ref|NM_002790|ens|ENST00000369876|ens|ENST00000271308|gb|BT019717	chr1:109666753-109666553	0	A_23_P86216	PSMA5	NM_002790	37150.5	3715.05
7063	84	8	ref|NM_002791|ens|ENST00000261479|gb|X61972|gb|AB209589	chr14:34856247-34856306	0	A_23_P25735	PSMA6	NM_002791	54578.7	5457.87
38601	455	11	ref|NM_002791|ens|ENST00000261479|gb|X59417|gb|X61972	chr14:34856272-34856325	0	A_32_P43217	PSMA6	NM_002791	66228.7	6622.87
18358	216	83	ref|NM_002792|gb|BC004427|ens|ENST00000370873|ens|ENST00000342093	chr20:60149382-60149323	0	A_23_P91468	PSMA7	NM_002792	36173.9	3617.39
19835	234	30	ref|NM_002793|gb|BC020807|gb|BT019720|ens|ENST00000262193	chr6:170770393-170770334	0	A_23_P156531	PSMB1	NM_002793	94870.3	9487.03
28602	337	42	ref|NM_002793|gb|BC020807|gb|CR617343|ens|ENST00000262193	chr6:170761944-170761885	0	A_24_P233570	PSMB1	NM_002793	227848	22784.8
16271	192	36	ref|NM_002801|ens|ENST00000358514|gb|BT019723|gb|BT019724	chr16:66526232-66526048	0	A_23_P140807	PSMB10	NM_002801	3891.21	389.137
40350	475	60	ref|NM_002794|ens|ENST00000246311|gb|BT007137|gb|CR456862	chr1:35771004-35765981	0	A_23_P170058	PSMB2	NM_002794	17224.3	1722.43
38551	454	46	ref|NM_002794|ens|ENST00000246311|gb|BT007137|gb|CR456862	chr1:35738031-35737972	0	A_24_P284893	PSMB2	NM_002794	24846	2484.6
44826	528	31	ref|NM_002795|ens|ENST00000225426|gb|D26598|gb|CR607993	chr17:34165715-34170214	0	A_23_P100576	PSMB3	NM_002795	29017.5	2901.75
23718	280	3	ref|NM_002796|ens|ENST00000290541|ens|ENST00000368866|gb|CR620486	chr1:148187403-148187462	0	A_23_P761	PSMB4	NM_002796	95611.4	9561.15
19867	234	62	ref|NM_002797|gb|BC107720|ens|ENST00000361939|ens|ENST00000334454	chr14:22565384-22565325	0	A_23_P37191	PSMB5	NM_002797	45653.4	4565.34
6857	81	57	ref|NM_002798|ens|ENST00000381439|ens|ENST00000270586|gb|BT009809	chr17:4648362-4648547	0	A_23_P15705	PSMB6	NM_002798	95521.4	9552.14
29185	344	30	ref|NM_002799|ens|ENST00000259457|ens|ENST00000373591|gb|BT007218	chr9:124195504-124195445	0	A_23_P9362	PSMB7	NM_002799	86667.2	8666.73
13598	160	83	ref|NM_004159|ref|NM_148919|ens|ENST00000305292|ens|ENST00000374882	chr6:32918468-32918001	0	A_23_P250629	PSMB8	NM_004159	26.524	4.75845
29952	353	32	ref|NM_002800|ref|NM_148954|gb|U01025|ens|ENST00000374859	chr6:32931896-32931955	0	A_23_P111000	PSMB9	NM_002800	3479.22	347.94
33020	389	40	ref|NM_005805|gb|BC066336|gb|U86782|ens|ENST00000263639	chr2:162090934-162090993	0	A_23_P165691	PSMD14	NM_005805	45176.9	4517.69
12041	142	56	ref|NM_002811|ens|ENST00000219313|gb|CR595724|gb|CR597005	chr16:72897603-72897662	0	A_23_P106741	PSMD7	NM_002811	54727.7	5472.77
2445	29	65	ref|NM_012413|gb|BC047756|ens|ENST00000379043|ens|ENST00000338415	chr2:37511245-37511513	0	A_23_P16915	QPCT	NM_012413	6988.49	698.863
24493	289	13	ref|NM_012413|gb|BC047756|ens|ENST00000379043|ens|ENST00000338415	chr2:37511711-37511770	0	A_24_P71468	QPCT	NM_012413	9509.75	950.982
20385	240	70	ref|NM_017659|gb|BC011553|ens|ENST00000012049|ens|ENST00000300869	chr19:50898260-50898319	0	A_23_P130787	QPCTL	NM_017659	192.553	19.5786
24423	288	28	ref|NM_005133|ref|NM_001032279|ens|ENST00000309657|gb|AF121951	chr11:66370222-66370281	0	A_23_P1641	RCE1	NM_005133	327.244	32.909
26065	307	55	ref|NM_000537|ens|ENST00000367195|ens|ENST00000272190|ens|ENST00000367196	chr1:200866981-200862893	0	A_24_P919974	REN	NM_000537	7.28744	3.43233
44640	526	15	ref|NM_000537|ens|ENST00000272190|ens|ENST00000367195|ens|ENST00000367196	chr1:200855956-200855897	0	A_23_P34637	REN	NM_000537	70.7218	8.55366
39450	465	10	ref|NM_032276|gb|BC027900|gb|BC015553|ens|ENST00000341329	chr2:227686552-227686611	0	A_24_P134834	RHBDD1	NM_032276	585.03	58.6671
26280	310	15	gb|BC062636|gb|AL512717|thc|NP880903	chr2:227687954-227688013	0	A_23_P147514	RHBDD1	BC062636	1176.31	117.687
32879	387	69	ref|NM_001040457|ref|NM_001040456|gb|CR611490|gb|BC069017	chr7:75162333-75162392	0	A_23_P8561	RHBDD2	NM_001040457	1555.54	155.593
41206	485	66	ref|NM_022450|ens|ENST00000338527|ens|ENST00000262316|gb|AK026010	chr16:48531-48472	0	A_23_P163682	RHBDF1	NM_022450	1369.91	137.045
20068	237	8	ref|NM_024599|ref|NM_001005498|gb|BC016034|ens|ENST00000313080	chr17:71978632-71978573	0	A_23_P329870	RHBDF2	NM_024599	3883.19	388.336
25044	295	54	ref|NM_003961|ens|ENST00000219551|ens|ENST00000352681|gb|Y17108	chr16:666856-666989	0	A_23_P26468	RHBDL1	NM_003961	22039.3	2203.93
39889	470	24	ref|NM_017821|ens|ENST00000372985|ens|ENST00000289248|ens|ENST00000372990	chr1:39050474-39050415	0	A_24_P225534	RHBDL2	NM_017821	7.04813	4.14683
6585	78	40	ref|NM_017821|ens|ENST00000289248|ens|ENST00000372990|gb|AY126343	chr1:39021432-39021373	0	A_23_P63432	RHBDL2	NM_017821	16.8323	4.18328
37926	447	16	ref|NM_138328|gb|BC100975|gb|BC100977|ens|ENST00000269051	chr17:27672419-27672478	0	A_23_P308731	RHBDL3	NM_138328	1463.88	146.447
31909	376	34	ref|NM_020216|ens|ENST00000295640|ens|ENST00000367285|gb|CR600517	chr1:198697008-198698122	0	A_24_P68649	RNPEP	NM_020216	1329.43	132.991
4864	58	19	ref|NM_020216|ens|ENST00000295640|ens|ENST00000367285|ens|ENST00000367286	chr1:198705238-198706358	0	A_23_P97770	RNPEP	NM_020216	5676.97	567.711
33335	393	15	ref|NM_018226|ens|ENST00000270357|gb|AK130805|gb|AK130185	chr2:241237620-241237679	0	A_23_P17030	RNPEPL1	NM_018226	1935.78	193.616
18882	223	12	ref|NM_021626|gb|BC072405|gb|AF113214|gb|BC010078	chr17:52438684-52438743	0	A_23_P152548	SCPEP1	NM_021626	4533.77	453.392
20909	246	84	ref|NM_014766|ens|ENST00000242059|gb|D83777|gb|BC040492	chr7:29733122-29733063	0	A_23_P366366	SCRN1	NM_014766	16837.6	1683.76
41017	483	47	ref|NM_138355|ens|ENST00000290216|gb|CR613816|gb|CR602946	chr17:43270658-43270332	0	A_23_P4323	SCRN2	NM_138355	1591.04	159.152
36988	436	13	ref|NM_138355|ens|ENST00000290216|ens|ENST00000359432|gb|CR613816	chr17:43271045-43270986	0	A_24_P318593	SCRN2	NM_138355	1990.54	199.097
34600	408	5	ref|NM_024583|gb|AK057912|gb|AF279776|ens|ENST00000272732	chr2:175118876-175118935	0	A_23_P17012	SCRN3	NM_024583	157.624	16.2955
17265	204	10	ref|NM_024583|gb|AK057912|gb|CR614109|ens|ENST00000272732	chr2:175118113-175118172	0	A_23_P17021	SCRN3	NM_024583	2078.15	207.847
7372	87	62	ref|NM_014300|ens|ENST00000268220|gb|CR609347|gb|CR611144	chr15:83014063-83014004	0	A_23_P380917	SEC11L1	NM_014300	82072.9	8207.3
15634	184	79	ref|NM_014300|ens|ENST00000268220|gb|CR609347|gb|CR611144	chr15:83014218-83014159	0	A_24_P79413	SEC11L1	NM_014300	84804	8480.4
24507	289	27	ref|NM_033280|ens|ENST00000299714|gb|AF212233|gb|BC009703	chr18:54975872-54976897	0	A_23_P208009	SEC11L3	NM_033280	45179.5	4517.95
43842	516	67	ref|NM_014554|gb|BC045639|gb|BX537920|gb|BX640784	chr12:46743820-46743761	0	A_24_P167412	SENP1	NM_014554	84.9658	9.39938
17575	207	65	ref|NM_014554|gb|BX537920|gb|BX640784|ens|ENST00000004980	chr12:46723440-46723381	0	A_23_P204536	SENP1	NM_014554	3773.21	377.338
18915	223	45	gb|AF151697|thc|THC2452655	chr3:186830603-186830663	0	A_23_P257988	SENP2	AF151697	531.779	53.2908
26590	313	70	ref|NM_021627|ens|ENST00000296257|gb|AK074357|gb|BC018020	chr3:186831091-186831150	0	A_32_P74712	SENP2	NM_021627	3470.15	347.033
14570	172	35	gb|AK000923|thc|THC2263107	chr17:7409847-7409906	0	A_24_P926972	SENP3	AK000923	2135.17	213.546
24260	286	35	ref|NM_015670|ens|ENST00000321337|gb|CR616029|gb|CR626749	chr17:7415474-7415533	0	A_23_P164000	SENP3	NM_015670	11288.1	1128.82
37938	447	28	ref|NM_152699|ens|ENST00000323460|gb|BC000958|gb|BC008589	chr3:198115572-198118751	0	A_23_P18102	SENP5	NM_152699	312.251	31.4749
31825	375	35	ref|NM_015571|ens|ENST00000370010|ens|ENST00000327284|gb|AB018340	chr6:76482423-76482482	0	A_23_P214156	SENP6	NM_015571	586.122	58.7219
26638	314	33	gb|AK001406|thc|THC2373274	chr6:76446075-76446134	0	A_24_P106382	SENP6	AK001406	847.853	84.8575
4150	49	70	ref|NM_020654|gb|BX537943|gb|AL833577|ens|ENST00000314261	chr3:102527344-102527285	0	A_23_P6714	SENP7	NM_020654	46.0561	6.35066
9091	107	81	ref|NM_020654|gb|BX537943|gb|AL833577|ens|ENST00000314261	chr3:102526046-102525987	0	A_24_P265856	SENP7	NM_020654	1640.1	164.063
41288	486	63	ref|NM_145204|ens|ENST00000340912|gb|AF308450|gb|AY008293	chr15:70219718-70219777	0	A_23_P334263	SENP8	NM_145204	322.357	32.4618
22245	262	60	ref|NM_170694|ref|NM_014509|gb|AK094872|gb|CR456455	chr22:41231146-41231205	0	A_24_P340696	SERHL	NM_170694	58.6525	6.779
1053	13	33	ref|NM_000193|ens|ENST00000297261|gb|BC111925|gb|L38518	chr7:155095436-155095377	0	A_23_P111657	SHH	NM_000193	87.2797	9.69589
15964	188	69	ref|NM_005632|ens|ENST00000219611|gb|BC111932|gb|U85647	chr16:542406-542465	0	A_23_P118113	SOLH	NM_005632	77.8899	8.65902
7128	84	73	gb|BC032648	chr16:529804-529863	0	A_24_P928639	SOLH	BC032648	2516.46	251.681
36799	433	79	ref|NM_005632|ens|ENST00000219611|gb|BC011939|gb|BC040169	chr16:544503-544562	0	A_24_P282210	SOLH	NM_005632	12827.5	1282.76
34100	402	15	ref|NM_199367|ens|ENST00000341316|gb|CR609511|gb|BC007692	chr16:88130828-88130887	0	A_24_P205120	SPG7	NM_199367	178.718	18.2914
23347	275	57	ref|NM_003119|ens|ENST00000268704|ens|ENST00000312613|gb|BC110530	chr16:88144404-88144463	0	A_24_P5305	SPG7	NM_003119	1459.12	145.952
34649	408	54	ref|NM_003119|ens|ENST00000268704|ens|ENST00000312613|gb|BC110530	chr16:88151119-88151178	0	A_23_P433990	SPG7	NM_003119	10980.7	1098.08
13033	154	28	ref|NM_003119|ens|ENST00000268704|ens|ENST00000312613|gb|Z35498	chr16:88151402-88151461	0	A_23_P3627	SPG7	NM_003119	17201.6	1720.16
36942	435	52	ref|NM_032802|ens|ENST00000261854|gb|AY169314|gb|CR626792	chr15:48801660-48799578	0	A_23_P77073	SPPL2A	NM_032802	4336.88	433.704
26915	317	55	ref|NM_152988|ens|ENST00000320335|gb|CR613332|gb|CR602216	chr19:2304654-2304713	0	A_32_P161447	SPPL2B	NM_152988	2158.05	215.832
21823	257	63	ref|NM_020172|ref|NM_152988|gb|AJ420897|gb|AY169315	chr19:2304022-2304081	0	A_23_P79066	SPPL2B	NM_020172	49449.6	4944.96
9139	108	44	ref|NM_021978|ens|ENST00000278742|gb|AF133086|gb|CR594334	chr11:129585025-129585084	0	A_23_P47282	ST14	NM_021978	237.036	24.0001
20363	240	48	ref|NM_213622|ref|NM_006463|ref|NM_201647|gb|CR598843	chr2:74001057-74001116	0	A_23_P28559	STAMBP	NM_213622	2867.92	286.812
43466	512	31	ref|NM_020799|ens|ENST00000371926|ens|ENST00000315250|ens|ENST00000371924	chr10:90666485-90666544	0	A_23_P385322	STAMBPL1	NM_020799	1398.63	139.933
17678	208	83	ref|NM_007192|ens|ENST00000216297|gb|AK024072|gb|BC064561	chr14:20906293-20904495	0	A_24_P153800	SUPT16H	NM_007192	1616.78	161.723
34287	404	32	ref|NM_007192|ens|ENST00000216297|gb|CR612151|gb|AK091676	chr14:20890233-20890174	0	A_23_P151634	SUPT16H	NM_007192	4683.94	468.409
33160	391	10	ref|NM_003184|gb|AF026445|ens|ENST00000181506|ens|ENST00000378164	chr8:120870263-120869862	0	A_24_P16892	TAF2	NM_003184	711.788	71.2886
26479	312	44	ref|NM_003184|ens|ENST00000378164|gb|AK001909|gb|AK001618	chr8:120813050-120812991	0	A_23_P43248	TAF2	NM_003184	1615.06	161.543
11638	137	78	ref|NM_003184|ens|ENST00000378164|gb|AK001909|gb|AK001618	chr8:120812707-120812648	0	A_24_P385119	TAF2	NM_003184	1785.39	178.583
28570	337	10	ref|NM_017714|ens|ENST00000337743|ens|ENST00000355975|ens|ENST00000378153	chr20:13318757-13318698	0	A_23_P120557	TASP1	NM_017714	1202.61	120.321
17752	209	72	ref|NM_182702|ens|ENST00000319346|gb|AJ544583|gb|AK092703	chr3:46849634-46849575	0	A_24_P408767	TESSP2	NM_182702	12.1226	3.78431
792	10	27	ref|NM_001063|gb|AK126941|gb|CR605799|ens|ENST00000264998	chr3:134980247-134980306	0	A_23_P212500	TF	NM_001063	110.867	11.8658
44910	529	30	ref|NM_003227|gb|BC110533|gb|CR602135|ens|ENST00000223051	chr7:99869915-99869856	0	A_23_P122896	TFR2	NM_003227	263.443	26.7377
31711	374	6	ref|NM_003234|ens|ENST00000360110|gb|X01060|gb|BC001188	chr3:197264962-197264903	0	A_23_P212617	TFRC	NM_003234	13508.8	1350.88
5823	69	43	ref|NM_003234|ens|ENST00000360110|gb|X01060|gb|BC001188	chr3:197264962-197264903	0	A_23_P212617	TFRC	NM_003234	13517.7	1351.77
2048	25	8	ref|NM_003234|ens|ENST00000360110|gb|X01060|gb|BC001188	chr3:197264962-197264903	0	A_23_P212617	TFRC	NM_003234	13619.9	1361.99
5457	65	17	ref|NM_003234|ens|ENST00000360110|gb|X01060|gb|BC001188	chr3:197264962-197264903	0	A_23_P212617	TFRC	NM_003234	13728.7	1372.87
3578	43	8	ref|NM_003234|ens|ENST00000360110|gb|X01060|gb|BC001188	chr3:197264962-197264903	0	A_23_P212617	TFRC	NM_003234	13753.4	1375.35
33074	390	9	ref|NM_003234|ens|ENST00000360110|gb|X01060|gb|BC001188	chr3:197264962-197264903	0	A_23_P212617	TFRC	NM_003234	13850.1	1385.02
19596	231	46	ref|NM_003234|ens|ENST00000360110|gb|X01060|gb|BC001188	chr3:197264962-197264903	0	A_23_P212617	TFRC	NM_003234	13882	1388.2
5298	63	28	ref|NM_003234|ens|ENST00000360110|gb|X01060|gb|BC001188	chr3:197264962-197264903	0	A_23_P212617	TFRC	NM_003234	13917.9	1391.8
6474	77	14	ref|NM_003234|ens|ENST00000360110|gb|X01060|gb|BC001188	chr3:197264962-197264903	0	A_23_P212617	TFRC	NM_003234	13962.6	1396.27
34932	411	82	ref|NM_003234|ens|ENST00000360110|gb|X01060|gb|BC001188	chr3:197264962-197264903	0	A_23_P212617	TFRC	NM_003234	14419.5	1441.95
9689	114	84	ref|NM_003235|ens|ENST00000220616|ens|ENST00000377869|gb|AB209159	chr8:134216248-134216307	0	A_23_P32454	TG	NM_003235	110.911	11.8406
37358	440	43	ref|NM_003249|ens|ENST00000307741|gb|CR602683|gb|U29366	chr19:2764491-2764550	0	A_23_P28057	THOP1	NM_003249	78785.3	7878.53
4477	53	57	ref|NM_014464|gb|BC070278|ens|ENST00000259782|ens|ENST00000370865	chr6:54322600-54324114	0	A_23_P168329	TINAG	NM_014464	16.3224	4.44666
16457	194	52	ref|NM_022164|gb|AK074124|ens|ENST00000358947|ens|ENST00000271064	chr1:31720570-31721545	0	A_24_P199774	TINAGL1	NM_022164	21.8504	4.16
36622	431	72	ref|NM_022164|ens|ENST00000358947|ens|ENST00000271064|gb|AK075398	chr1:31720027-31720452	0	A_23_P85585	TINAGL1	NM_022164	75.1831	8.3581
15485	183	15	ref|NM_012464|ens|ENST00000061240|gb|AK021908	chr4:167381690-167381749	0	A_23_P427645	TLL1	NM_012464	15.9076	4.00177
35767	421	67	ref|NM_012465|ens|ENST00000371164|ens|ENST00000265996|ens|ENST00000357947	chr10:98115111-98115052	0	A_23_P436158	TLL2	NM_012465	14.6707	3.79888
22748	268	53	ref|NM_012465|ens|ENST00000371164|ens|ENST00000265996|ens|ENST00000357947	chr10:98145024-98144965	0	A_23_P404778	TLL2	NM_012465	970.728	97.1329
33050	389	70	ref|NM_182502|ens|ENST00000332644|gb|AL833167|gb|BX537945	chr4:68922390-68922331	0	A_23_P81190	TMPRSS11B	NM_182502	22.2389	4.12363
33918	400	3	ref|NM_004262|ens|ENST00000283916|gb|AB002134|gb|AK094054	chr4:68521759-68520314	0	A_23_P144417	TMPRSS11D	NM_004262	6.94083	4.13497
7944	94	39	ref|NM_182559|gb|BC035123|gb|BC048112|ens|ENST00000335572	chr12:49567689-49567748	0	A_24_P211884	TMPRSS12	NM_182559	6.75014	3.81207
18891	223	21	ref|NM_032046|ens|ENST00000278940|gb|BC114928|gb|AB048797	chr11:117277074-117277015	0	A_23_P435477	TMPRSS13	NM_032046	31.1994	4.67759
18244	215	54	gb|AK027798|gb|CR613669|gb|CR596543|thc|THC2238862	chr11:117284478-117284419	0	A_23_P203150	TMPRSS13	AK027798	35.8676	4.95997
37491	442	6	ref|NM_005656|gb|AK123948|gb|BC051839|ens|ENST00000332149	chr21:41758833-41758774	0	A_23_P29067	TMPRSS2	NM_005656	264.375	26.7842
9608	114	3	ref|NM_019894|ref|NM_183247|gb|AY358530|gb|AF216312	chr11:117494258-117494317	0	A_23_P127608	TMPRSS4	NM_019894	55.4482	7.13647
31836	375	46	ref|NM_030770|ens|ENST00000299882|gb|BC047222|gb|AB028140	chr11:113063578-113063519	0	A_23_P52797	TMPRSS5	NM_030770	535.946	53.7088
24172	285	32	gb|BC039082|thc|NP674188	chr22:35804625-35804566	0	A_23_P313588	TMPRSS6	BC039082	6.83049	3.46579
12163	144	8	ref|NM_153609|gb|CR456446|gb|AY055384|ens|ENST00000346753	chr22:35786679-35786620	0	A_24_P130691	TMPRSS6	NM_153609	20.1302	4.16894
38077	448	82	ref|NM_153609|gb|AY055384|ens|ENST00000346753|ens|ENST00000381792	chr22:35786312-35786253	0	A_23_P211493	TMPRSS6	NM_153609	58.5438	6.99148
14255	168	60	gb|AK131261|gb|BI966836|gb|BQ015233|gb|BX405533	chr19:2377040-2377099	0	A_23_P209176	TMPRSS9	AK131261	36.2086	5.40295
12803	151	53	ref|NM_006290|gb|BC064689|ens|ENST00000237289|ens|ENST00000367729	chr6:138243003-138243062	0	A_24_P166527	TNFAIP3	NM_006290	12.037	3.80494
3094	37	34	ref|NM_006290|gb|BC064689|ens|ENST00000237289|ens|ENST00000367729	chr6:138245372-138245431	0	A_24_P157926	TNFAIP3	NM_006290	181.495	18.6043
32823	387	13	ref|NM_000391|ens|ENST00000299427|gb|CR614001|gb|AY268890	chr11:6591028-6590969	0	A_24_P38815	TPP1	NM_000391	501.135	50.2648
20712	244	57	ref|NM_003291|ens|ENST00000376065|ens|ENST00000376044|ens|ENST00000376050	chr13:102128626-102128685	0	A_23_P99424	TPP2	NM_003291	2274.09	227.435
33777	398	32	ref|NM_024164|ref|NM_003294|gb|BC065923|ens|ENST00000339687	chr16:1219021-1218962	0	A_23_P37702	TPSB2	NM_024164	6.00673	3.65451
17975	212	40	ref|NM_012217|ens|ENST00000211076|ens|ENST00000382797|gb|BC069143	chr16:1248160-1248219	0	A_23_P140716	TPSD1	NM_012217	17.1639	3.90549
4044	48	49	ref|NM_012467|ens|ENST00000234798|gb|AF175522|thc|THC2262116	chr16:1211740-1211681	0	A_23_P26294	TPSG1	NM_012467	196301	19630.1
19053	225	13	ref|NM_013270|ens|ENST00000315170|gb|AF100707|gb|AK092598	chr3:46729434-46728957	0	A_23_P10172	TSP50	NM_013270	5.66339	3.58038
6715	79	85	ref|NM_173555|ref|NM_001040273|gb|BC111501|gb|BC030242	chr10:71569705-71569646	0	A_23_P423480	TYSND1	NM_173555	1531.61	153.224
21767	257	7	ref|NM_004181|ens|ENST00000381764|ens|ENST00000284440|ens|ENST00000381762	chr4:41111268-41111327	0	A_23_P132956	UCHL1	NM_004181	208260	20826
34947	412	12	ref|NM_006002|gb|BC045576|ens|ENST00000377595|ens|ENST00000377589	chr13:75076951-75077911	0	A_23_P76690	UCHL3	NM_006002	7369.35	736.946
29564	348	69	ref|NM_015984|gb|AF157320|gb|BC025369|gb|BC015521	chr1:189721969-189721910	0	A_24_P188325	UCHL5	NM_015984	1971.44	197.175
39455	465	15	ref|NM_015984|gb|BC015521|ens|ENST00000367455|ens|ENST00000367450	chr1:189717060-189717001	0	A_23_P148798	UCHL5	NM_015984	4200.92	420.113
36386	429	6	ref|NM_015984|gb|BC015521|ens|ENST00000367455|ens|ENST00000367450	chr1:189717060-189717001	0	A_23_P148798	UCHL5	NM_015984	4401.54	440.175
20779	245	39	ref|NM_015984|gb|BC015521|ens|ENST00000367455|ens|ENST00000367450	chr1:189717060-189717001	0	A_23_P148798	UCHL5	NM_015984	4535.4	453.553
4600	55	10	ref|NM_015984|gb|BC015521|ens|ENST00000367455|ens|ENST00000367450	chr1:189717060-189717001	0	A_23_P148798	UCHL5	NM_015984	4560.74	456.092
11285	133	65	ref|NM_015984|gb|BC015521|ens|ENST00000367455|ens|ENST00000367450	chr1:189717060-189717001	0	A_23_P148798	UCHL5	NM_015984	4578.14	457.83
15643	185	3	ref|NM_015984|gb|BC015521|ens|ENST00000367455|ens|ENST00000367450	chr1:189717060-189717001	0	A_23_P148798	UCHL5	NM_015984	4598.11	459.826
20083	237	23	ref|NM_015984|gb|BC015521|ens|ENST00000367455|ens|ENST00000367450	chr1:189717060-189717001	0	A_23_P148798	UCHL5	NM_015984	4662.46	466.259
794	10	29	ref|NM_015984|gb|BC015521|ens|ENST00000367455|ens|ENST00000367450	chr1:189717060-189717001	0	A_23_P148798	UCHL5	NM_015984	4691.5	469.169
37541	442	56	ref|NM_015984|gb|BC015521|ens|ENST00000367455|ens|ENST00000367450	chr1:189717060-189717001	0	A_23_P148798	UCHL5	NM_015984	4762.47	476.26
11938	141	38	ref|NM_015984|gb|BC015521|ens|ENST00000367455|ens|ENST00000367450	chr1:189717060-189717001	0	A_23_P148798	UCHL5	NM_015984	4793.65	479.378
30167	355	77	gb|AK097149|gb|BC011943|gb|BQ028202|thc|THC2315231	chr12:119672401-119672342	0	A_24_P299308	UNQ1887	AK097149	441.992	44.343
8364	99	34	ref|NM_139015|gb|BC073910|gb|AK074916|ens|ENST00000353487	chr12:119668062-119668003	0	A_23_P427622	UNQ1887	NM_139015	1143.59	114.42
23745	280	30	ref|NM_139015|ens|ENST00000353487|gb|AL110147|gb|AJ345030	chr12:119663865-119663806	0	A_24_P30567	UNQ1887	NM_139015	1763.53	176.388
37011	436	36	ref|NM_139015|gb|BC073910|gb|AK074916|ens|ENST00000353487	chr12:119665142-119665083	0	A_23_P162559	UNQ1887	NM_139015	8909.36	890.944
7199	85	59	ref|NM_003365|gb|CR618343|gb|CR625097|ens|ENST00000203407	chr3:48612521-48612110	0	A_23_P132675	UQCRC1	NM_003365	12337.7	1233.78
20339	240	24	ref|NM_003366|ens|ENST00000268379|gb|CR604978|gb|CR598053	chr16:21902079-21902138	0	A_23_P118002	UQCRC2	NM_003366	36366.8	3636.68
36133	426	8	ref|NM_003368|ref|NM_001017415|ref|NM_001017416|ens|ENST00000371146	chr1:62629291-62629350	0	A_23_P11652	USP1	NM_003368	23733.9	2373.39
14676	173	56	ref|NM_005153|gb|CR749515|ens|ENST00000378510|ens|ENST00000219473	chr16:83335753-83335811	0	A_32_P26330	USP10	NM_005153	159.434	16.3403
38433	453	13	ref|NM_005153|gb|CR749515|ens|ENST00000219473|ens|ENST00000378510	chr16:83370332-83370391	0	A_23_P100196	USP10	NM_005153	3626.95	362.72
24221	285	81	ref|NM_004651|gb|CR606453|gb|U44839|ens|ENST00000218348	chrX:46863306-46863458	0	A_23_P171366	USP11	NM_004651	11671.1	1167.11
8697	103	27	ref|NM_182488|gb|BC026072|thc|THC2248639	chr13:26541088-26541029	0	A_24_P237613	USP12	NM_182488	155.491	15.9864
42675	503	5	ref|NM_003940|ens|ENST00000263966|gb|U75362|gb|BC016146	chr3:180966259-180966318	0	A_23_P40989	USP13	NM_003940	1250.52	125.147
5616	67	6	gb|AK098497	chr18:203852-203911	0	A_24_P245330	USP14	AK098497	3826.1	382.631
32570	384	15	ref|NM_005151|ref|NM_001037334|ens|ENST00000261601|ens|ENST00000383589	chr18:201209-201268	0	A_24_P313744	USP14	NM_005151	12139.6	1213.97
23604	278	59	gb|BC110908|gb|BC020688|gb|CR600092|ens|ENST00000312635	chr12:61016315-61016374	0	A_23_P325802	USP15	BC110908	55.7381	6.54921
13560	160	45	ref|NM_006313|ens|ENST00000353364|gb|AF106069|gb|AB011101	chr12:61085922-61085981	0	A_23_P204269	USP15	NM_006313	611.592	61.2752
39514	465	74	ref|NM_006313|gb|BC110908|gb|AF153604|ens|ENST00000353364	chr12:60974292-60974351	0	A_32_P57057	USP15	NM_006313	702.414	70.3411
24068	284	13	ref|NM_006447|ref|NM_001032410|ref|NM_001001992|gb|AY333928	chr21:29348615-29348674	0	A_23_P257911	USP16	NM_006447	17217.8	1721.78
33028	389	48	ref|NM_017414|ens|ENST00000215794|gb|CR604420|gb|AF176642	chr22:17034172-17034231	0	A_23_P132159	USP18	NM_017414	4942.52	494.264
13026	154	21	ref|NM_017414|ens|ENST00000215794|gb|CR604420|gb|AF176642	chr22:17034533-17034592	0	A_32_P132206	USP18	NM_017414	10917.4	1091.74
22685	267	75	ref|NM_006677|ens|ENST00000335373|gb|BC014934|gb|BC082241	chr3:49123216-49123157	0	A_23_P113789	USP19	NM_006677	689.278	69.0194
24342	287	32	ref|NM_171997|ref|NM_004205|gb|BC002854|ens|ENST00000313870	chr11:118733738-118733679	0	A_23_P24966	USP2	NM_171997	10.0372	3.55689
32018	377	58	gb|BC041366|gb|BU608016|thc|THC2247635	chr11:118731971-118731912	0	A_24_P107317	USP2	BC041366	30.9046	4.67174
21804	257	44	ref|NM_001008563|ref|NM_006676|ens|ENST00000315480|ens|ENST00000372423	chr9:129723324-129723383	0	A_23_P217028	USP20	NM_001008563	3097.11	309.73
17813	210	48	ref|NM_001014443|ref|NM_012475|gb|AF217979|gb|AF233442	chr1:157947407-157947466	0	A_24_P139620	USP21	NM_001014443	108.868	11.4368
11287	133	67	ref|NM_012475|ref|NM_001014443|gb|AF233442|ens|ENST00000368002	chr1:157947797-157947942	0	A_23_P126689	USP21	NM_012475	182.496	18.6515
22745	268	50	gb|BC110499|gb|BC025317	chr17:20846946-20846887	0	A_23_P207068	USP22	BC110499	157.025	16.0721
42398	499	68	gb|AB028986|gb|AL162082|gb|BC013364|ens|ENST00000261497	chr17:20843550-20843502	0	A_24_P94034	USP22	AB028986	789.241	79.0211
30797	363	27	gb|AB028986|gb|AL049258|gb|BX640815|ens|ENST00000261497	chr17:20844213-20844154	0	A_23_P422540	USP22	AB028986	10338.6	1033.87
28520	336	45	ref|NM_013396|gb|AF170562|ens|ENST00000285681|ens|ENST00000285679	chr21:16173427-16173486	0	A_24_P139208	USP25	NM_013396	417.442	41.8866
32596	384	41	ref|NM_013396|gb|AK022574|gb|BC075792|gb|BC015930	chr21:16172636-16172695	0	A_23_P256676	USP25	NM_013396	1982.28	198.26
34438	406	13	ref|NM_031907|gb|BC069073|ens|ENST00000370832|ens|ENST00000257011	chrX:131885280-131885221	0	A_23_P158118	USP26	NM_031907	6.20702	3.94356
39558	466	33	ref|NM_020886|gb|AF266283|ens|ENST00000003302|ens|ENST00000260188	chr11:113175262-113175203	0	A_23_P203075	USP28	NM_020886	577.726	57.9087
36072	425	32	ref|NM_020903|ens|ENST00000254181|gb|AF229438|thc|THC2241850	chr19:62334710-62334769	0	A_23_P78504	USP29	NM_020903	6.17168	3.77464
11969	141	69	ref|NM_020903|ens|ENST00000254181|gb|AF229438|thc|THC2241850	chr19:62334957-62335016	0	A_23_P78499	USP29	NM_020903	13.1505	4.01658
39134	461	34	ref|NM_006537|gb|AY461579|gb|BC100029|gb|BT007269	chr15:61616344-61616403	0	A_32_P3602	USP3	NM_006537	45.9632	6.06503
13205	156	30	ref|NM_006537|gb|AY461579|gb|BC107137|gb|BC107138	chr15:61670194-61670253	0	A_23_P170467	USP3	NM_006537	2073.52	207.382
39696	468	1	ref|NM_032663|gb|BC004868|ens|ENST00000377883|ens|ENST00000257548	chr12:107983498-107983557	0	A_24_P87114	USP30	NM_032663	160.156	16.6658
38756	456	81	gb|AL834278|thc|THC2337991	chr12:107988098-107988157	0	A_24_P390055	USP30	AL834278	1689.38	168.982
29477	347	67	gb|AK126447|gb|AK126752|gb|AK092790|gb|AX747732	chr16:22986913-22986854	0	A_23_P206612	USP31	AK126447	459.003	46.0296
38804	457	44	gb|AB033029	chr16:22983103-22983044	0	A_24_P147263	USP31	AB033029	2242.44	224.277
29183	344	28	ref|NM_032582|ens|ENST00000300896|gb|AK091680|gb|BC094680	chr17:55610005-55609946	0	A_23_P431630	USP32	NM_032582	1579.86	158.026
11927	141	27	ref|NM_032582|ref|NM_004505|gb|AF350251|gb|BX647719	chr17:55612720-55611545	0	A_23_P107154	USP32	NM_032582	2313.05	231.333
15565	184	10	ref|NM_015017|ref|NM_201624|ens|ENST00000357428|ens|ENST00000370794	chr1:77875573-77875126	0	A_23_P106	USP33	NM_015017	543.565	54.4778
5193	62	8	ref|NM_201626|ens|ENST00000370792|ens|ENST00000361884|gb|AK022864	chr1:77889544-77889485	0	A_24_P405190	USP33	NM_201626	2902.85	290.313
20215	238	70	ref|NM_015017|ref|NM_201624|ens|ENST00000357428|ens|ENST00000370794	chr1:77874466-77874407	0	A_24_P402495	USP33	NM_015017	3113.98	311.418
42143	496	68	ref|NM_014709|ens|ENST00000263989|gb|AJ586138|gb|AB011142	chr2:61422029-61421970	0	A_23_P28676	USP34	NM_014709	185.276	18.9307
44996	530	31	ref|NM_014709|ens|ENST00000263989|gb|AL831918|gb|AK125898	chr2:61367663-61367497	0	A_24_P410809	USP34	NM_014709	704.885	70.6371
17814	210	49	gb|AL050376|thc|THC2308923	chr2:61329902-61329961	0	A_32_P81173	USP34	AL050376	1398.72	139.916
35395	417	35	ref|NM_014709|gb|BC062325|gb|AJ586138|ens|ENST00000263989	chr2:61327143-61327084	0	A_24_P126417	USP34	NM_014709	3685.34	368.553
19531	230	66	gb|AB037793|gb|XM_290527|ref|XM_942438|ref|XM_945970	chr11:77603323-77603382	0	A_23_P116602	USP35	AB037793	1252.54	125.304
39031	460	16	ref|NM_025090|gb|AK022913|gb|AB040886|ens|ENST00000312010	chr17:74295214-74295155	0	A_23_P352957	USP36	NM_025090	1451.98	145.259
37633	443	63	ref|NM_020935|ens|ENST00000258399|gb|BC112901|gb|AB046814	chr2:219143921-219143862	0	A_24_P15114	USP37	NM_020935	1994.29	199.462
8559	101	59	ref|NM_020935|ens|ENST00000258399|gb|BX538024|gb|BC037389	chr2:219140664-219140605	0	A_24_P109082	USP37	NM_020935	3183.81	318.405
30277	357	17	ref|NM_032557|ens|ENST00000307017|gb|AK093754|gb|AX748288	chr4:144493665-144499075	0	A_23_P44734	USP38	NM_032557	161.43	16.5753
10515	124	60	ref|NM_006590|gb|BC067273|ens|ENST00000323701|ens|ENST00000359529	chr2:85787964-85788023	0	A_32_P101301	USP39	NM_006590	64585.6	6458.56
44159	520	44	ref|NM_003363|ref|NM_199443|ens|ENST00000265560|ens|ENST00000351842	chr3:49297330-49297007	0	A_23_P80891	USP4	NM_003363	512.502	51.4259
15143	179	13	ref|NM_003363|ref|NM_199443|ens|ENST00000265560|ens|ENST00000351842	chr3:49290655-49290596	0	A_24_P291598	USP4	NM_003363	3601.8	360.199
27613	325	73	ref|NM_018218|ens|ENST00000251722|gb|AK001647|gb|CR624131	chr2:234189217-234187443	0	A_24_P314688	USP40	NM_018218	690.429	69.1314
28311	334	6	ref|NM_032172|ref|XM_935591|ref|XM_936623|ens|ENST00000306177	chr7:5973672-5973731	0	A_23_P82394	USP42	NM_032172	1190.3	119.093
6978	83	8	ref|NM_032172|ens|ENST00000306177|gb|AK022759|gb|BC060846	chr7:5967893-5967952	0	A_24_P135276	USP42	NM_032172	6664.36	666.447
2076	25	36	gb|AK090821|gb|AJ583817|ens|ENST00000285199|ens|ENST00000325381	chr17:9572967-9573026	0	A_24_P310009	USP43	AK090821	287.68	29.072
26580	313	60	ref|NM_032147|ref|NM_001042403|ens|ENST00000258499|gb|BC030704	chr12:94414432-94414373	0	A_23_P72770	USP44	NM_032147	227.971	23.0485
31282	369	2	gb|BC005991|gb|CR614890|gb|CR608058|ens|ENST00000329966	chr6:100037403-100037344	0	A_23_P134008	USP45	BC005991	626.143	62.7476
8595	102	10	ref|NM_022832|ens|ENST00000226440|gb|AK024318|gb|BC037574	chr4:53303153-53303094	0	A_24_P377225	USP46	NM_022832	799.232	127.37
43975	518	30	ref|NM_022832|ens|ENST00000226440|gb|AK022614|gb|AK024318	chr4:53303617-53303558	0	A_23_P81180	USP46	NM_022832	1455.29	145.598
36689	432	54	ref|NM_017944|ens|ENST00000339865|gb|AL832991|gb|BC000226	chr11:11936104-11936163	0	A_23_P113380	USP47	NM_017944	175.563	17.9259
23193	273	73	ref|NM_017944|ens|ENST00000339865|gb|AL832991|gb|BC000226	chr11:11936971-11937030	0	A_23_P403588	USP47	NM_017944	1380.93	138.138
25681	303	11	ref|NM_017944|ens|ENST00000305481|ens|ENST00000339865|gb|BC017795	chr11:11933264-11934158	0	A_23_P148204	USP47	NM_017944	2602.11	260.237
33306	392	71	ref|NM_017944|ens|ENST00000339865|gb|AL832991|gb|BC000226	chr11:11937181-11937240	0	A_32_P114246	USP47	NM_017944	3120.07	312.027
14931	176	56	ref|NM_032236|ref|NM_001032730|gb|CR619608|gb|BC104896	chr1:21820068-21820009	0	A_24_P393285	USP48	NM_032236	268.227	27.0627
18131	214	26	ref|NM_032236|gb|BC104896|gb|BC013567|gb|AK026707	chr1:21761818-21759025	0	A_24_P254904	USP48	NM_032236	5933.92	593.402
22278	263	8	ref|NM_032236|gb|AK026707|gb|AF502942|ens|ENST00000374732	chr1:21750844-21750785	0	A_24_P128402	USP48	NM_032236	6806.55	680.665
3156	38	11	ref|NM_032236|gb|BC013567|gb|AK026707|gb|AF502942	chr1:21751118-21751059	0	A_23_P200551	USP48	NM_032236	7455.58	745.569
25302	298	57	ref|NM_018561|ens|ENST00000373006|ens|ENST00000297229|gb|BC014176	chr6:41873451-41873392	0	A_23_P331770	USP49	NM_018561	275.614	27.7741
6182	73	62	ref|NM_003481|gb|BC005139|gb|CR621700|ens|ENST00000229268	chr12:6844161-6844220	0	A_23_P64954	USP5	NM_003481	1367.19	136.782
29961	353	41	ref|NM_201286|ens|ENST00000330856|gb|BC035907|gb|AJ583823	chrX:55397587-55397528	0	A_24_P341538	USP51	NM_201286	64.0241	7.32455
15523	183	53	ref|NM_014871|gb|AB014610|gb|BC094885|ens|ENST00000257931	chr12:54997410-54997351	0	A_23_P64689	USP52	NM_014871	1484.04	148.447
21178	250	13	gb|BC017382|gb|CR749490|gb|AB037771|gb|AK025233	chr4:120572859-120572918	0	A_24_P137522	USP53	BC017382	962.988	96.3664
44904	529	24	ref|NM_152586|gb|AK127267|gb|AK126497|gb|BC110845	chr10:74960069-74960010	0	A_24_P914155	USP54	NM_152586	36.3394	5.899
23152	273	32	gb|AK127081|gb|AK001279|thc|THC2278829|thc|THC2248821	chr10:74927672-74927613	0	A_32_P156024	USP54	AK127081	1895.3	189.562
21312	251	62	gb|BC110845|gb|AK127213|gb|AK094637|ens|ENST00000339859	chr10:74927451-74927392	0	A_23_P355536	USP54	BC110845	4724.31	472.444
41053	483	83	ref|NM_004505|gb|BC029495|gb|BX647719|gb|X63547	chr17:4977923-4977982	0	A_24_P238040	USP6	NM_004505	80.7248	8.99315
42132	496	57	ref|NM_004505|gb|BX647719|gb|X63547|ens|ENST00000332776	chr17:5016932-5016991	0	A_24_P170454	USP6	NM_004505	675.563	67.6703
3884	46	59	ref|NM_004505|ref|NM_032582|ref|NM_145809|gb|BX647719	chr17:5018366-5018425	0	A_23_P207666	USP6	NM_004505	1446.54	144.718
13318	157	58	ref|NM_003470|ens|ENST00000381886|ens|ENST00000344836|gb|AY376241	chr16:8895427-8895368	0	A_23_P49481	USP7	NM_003470	10787.8	1078.79
25760	304	5	ref|NM_005154|ens|ENST00000307179|gb|BC110590|gb|AK091775	chr15:48578615-48578674	0	A_23_P129058	USP8	NM_005154	1808.2	180.86
39861	469	81	ref|NM_001039590|ref|NM_001039591|ens|ENST00000324545|ens|ENST00000378308	chrX:40848196-40848255	0	A_23_P217409	USP9X	NM_001039590	69036.6	6903.66
38932	459	2	ref|NM_020383|gb|BC007579|ens|ENST00000369680|ens|ENST00000369658	chr10:111618422-111618363	0	A_23_P24193	XPNPEP1	NM_020383	2101.16	210.165
43877	517	17	ref|NM_020383|gb|BC007579|ens|ENST00000369680|ens|ENST00000369658	chr10:111614945-111614886	0	A_23_P331253	XPNPEP1	NM_020383	2971.7	297.208
11782	139	52	ref|NM_003399|ens|ENST00000371106|ens|ENST00000241572|gb|U90724	chrX:128628108-128628167	0	A_24_P211709	XPNPEP2	NM_003399	43.0388	5.64507
26338	310	73	ref|NM_003399|ens|ENST00000371106|ens|ENST00000241572|gb|AF086417	chrX:128628636-128628695	0	A_23_P83659	XPNPEP2	NM_003399	83.2855	9.01905
15984	189	4	ref|NM_139312|ref|NM_014263|ens|ENST00000279594|ens|ENST00000376016	chr10:27439718-27439659	0	A_24_P167052	YME1L1	NM_139312	3334.8	333.501
25272	298	27	ref|NM_139313|gb|CR611030|gb|AF070656|gb|AY358484	chr10:27440814-27440755	0	A_23_P104201	YME1L1	NM_139313	22587.5	2258.75
14143	167	33	ref|NM_018566|gb|AK128014|ens|ENST00000367082|ens|ENST00000367084	chr1:203610732-203610673	0	A_32_P69803	YOD1	NM_018566	84.232	9.13181
18369	217	9	ref|NM_018566|ens|ENST00000367084|ens|ENST00000315927|ens|ENST00000367083	chr1:203607219-203607160	0	A_24_P32790	YOD1	NM_018566	205.379	20.8619
35204	415	14	ref|NM_018566|ens|ENST00000367084|ens|ENST00000315927|ens|ENST00000367083	chr1:203605777-203605718	0	A_32_P178945	YOD1	NM_018566	4410.94	441.113
19970	235	80	ref|NM_005857|ens|ENST00000372759|ens|ENST00000196805|gb|AK027874	chr1:40428670-40428729	0	A_23_P137427	ZMPSTE24	NM_005857	32678.6	3267.86
31528	371	78	ref|NM_017580|ens|ENST00000021508|gb|AJ252060|thc|THC2299227	chr10:126652771-126652830	0	A_24_P9809	ZRANB1	NM_017580	696.097	69.7021
19258	227	48	gb|BC048281|gb|AL832925|gb|BM014669|thc|THC2336072	chr10:126663945-126664004	0	A_23_P86706	ZRANB1	BC048281	2750.22	275.043
