# Supplementary material for: Analysis of Proteolytic Processes and Enzymatic Activities in the Generation of Huntingtin N-Terminal Fragments in an HEK293 Cell Model
Source: PLoS One. 2012 Dec 7;7(12):e50750. doi: 10.1371/journal.pone.0050750 (PMC3517621; doi:10.1371/journal.pone.0050750)
Supplement: Data File S2 — Excel spreadsheets of raw data for expression profile of the mouse L-TK- cells. See Methods for an explanation of how the data were analyzed. (XLS) [file pone.0050750.s013.xls]

## Sheet: Neg. ctrls
FeatureNum	Row	Col	accessions	chr_coord	ControlType	ProbeName	GeneName	SystematicName	gProcessedSignal	gProcessedSigError
556	7	46			-1	(-)3xSLv1	NegativeControl	NegativeControl	4.70408	4.68073
775	10	10			-1	(-)3xSLv1	NegativeControl	NegativeControl	5.14994	5.12438
824	10	59			-1	(-)3xSLv1	NegativeControl	NegativeControl	4.56448	4.54204
1408	17	48			-1	(-)3xSLv1	NegativeControl	NegativeControl	4.60707	4.58421
1778	21	78			-1	(-)3xSLv1	NegativeControl	NegativeControl	4.57617	4.55346
2154	26	29			-1	(-)3xSLv1	NegativeControl	NegativeControl	4.79307	4.76929
2240	27	30			-1	(-)3xSLv1	NegativeControl	NegativeControl	4.77858	4.75486
2370	28	75			-1	(-)3xSLv1	NegativeControl	NegativeControl	4.49673	4.47441
2391	29	11			-1	(-)3xSLv1	NegativeControl	NegativeControl	4.98881	4.96405
2911	35	21			-1	(-)3xSLv1	NegativeControl	NegativeControl	4.8415	4.81747
3154	38	9			-1	(-)3xSLv1	NegativeControl	NegativeControl	4.93116	4.90669
3270	39	40			-1	(-)3xSLv1	NegativeControl	NegativeControl	4.55887	4.53625
3350	40	35			-1	(-)3xSLv1	NegativeControl	NegativeControl	4.61224	4.58936
4064	48	69			-1	(-)3xSLv1	NegativeControl	NegativeControl	4.33514	4.31361
4080	48	85			-1	(-)3xSLv1	NegativeControl	NegativeControl	4.55583	4.53323
4481	53	61			-1	(-)3xSLv1	NegativeControl	NegativeControl	4.30313	4.28177
4641	55	51			-1	(-)3xSLv1	NegativeControl	NegativeControl	4.34935	4.32776
4686	56	11			-1	(-)3xSLv1	NegativeControl	NegativeControl	4.79087	4.7671
6457	76	82			-1	(-)3xSLv1	NegativeControl	NegativeControl	4.34906	4.32747
6480	77	20			-1	(-)3xSLv1	NegativeControl	NegativeControl	4.58297	4.56233
6527	77	67			-1	(-)3xSLv1	NegativeControl	NegativeControl	4.19511	4.17428
6832	81	32			-1	(-)3xSLv1	NegativeControl	NegativeControl	4.42424	4.40229
6844	81	44			-1	(-)3xSLv1	NegativeControl	NegativeControl	4.2905	4.26921
7279	86	54			-1	(-)3xSLv1	NegativeControl	NegativeControl	4.18599	4.16522
7371	87	61			-1	(-)3xSLv1	NegativeControl	NegativeControl	4.15667	4.13604
7400	88	5			-1	(-)3xSLv1	NegativeControl	NegativeControl	4.63089	4.60793
7754	92	19			-1	(-)3xSLv1	NegativeControl	NegativeControl	7.8267	4.56355
8141	96	66			-1	(-)3xSLv1	NegativeControl	NegativeControl	4.12456	4.10408
8203	97	43			-1	(-)3xSLv1	NegativeControl	NegativeControl	4.23272	4.21288
8421	100	6			-1	(-)3xSLv1	NegativeControl	NegativeControl	4.5621	4.53948
8975	106	50			-1	(-)3xSLv1	NegativeControl	NegativeControl	4.1973	4.1219
9517	112	82			-1	(-)3xSLv1	NegativeControl	NegativeControl	4.21723	4.19628
9704	115	14			-1	(-)3xSLv1	NegativeControl	NegativeControl	4.4416	4.42177
10224	121	24			-1	(-)3xSLv1	NegativeControl	NegativeControl	4.32743	4.30745
10321	122	36			-1	(-)3xSLv1	NegativeControl	NegativeControl	16.4955	4.64793
10528	124	73			-1	(-)3xSLv1	NegativeControl	NegativeControl	4.076	4.05575
10817	128	22			-1	(-)3xSLv1	NegativeControl	NegativeControl	4.31264	4.29125
11269	133	49			-1	(-)3xSLv1	NegativeControl	NegativeControl	4.06387	4.04372
11378	134	73			-1	(-)3xSLv1	NegativeControl	NegativeControl	4.05214	4.03201
11704	138	59			-1	(-)3xSLv1	NegativeControl	NegativeControl	4.00747	3.98758
11817	140	2			-1	(-)3xSLv1	NegativeControl	NegativeControl	4.38944	4.36876
11862	140	47			-1	(-)3xSLv1	NegativeControl	NegativeControl	4.78242	4.04958
11914	141	14			-1	(-)3xSLv1	NegativeControl	NegativeControl	4.32874	4.30728
12533	148	38			-1	(-)3xSLv1	NegativeControl	NegativeControl	28.0852	5.38334
12920	152	85			-1	(-)3xSLv1	NegativeControl	NegativeControl	4.17338	4.15265
13382	158	37			-1	(-)3xSLv1	NegativeControl	NegativeControl	4.07852	4.0583
14218	168	23			-1	(-)3xSLv1	NegativeControl	NegativeControl	6.10449	4.18856
14404	170	39			-1	(-)3xSLv1	NegativeControl	NegativeControl	5.16813	4.03582
14462	171	12			-1	(-)3xSLv1	NegativeControl	NegativeControl	4.22992	4.20896
14849	175	59			-1	(-)3xSLv1	NegativeControl	NegativeControl	3.93671	3.91717
14948	176	73			-1	(-)3xSLv1	NegativeControl	NegativeControl	11.2209	4.30861
15137	179	7			-1	(-)3xSLv1	NegativeControl	NegativeControl	5.30533	4.23457
15353	181	53			-1	(-)3xSLv1	NegativeControl	NegativeControl	34.1253	6.12979
15717	185	77			-1	(-)3xSLv1	NegativeControl	NegativeControl	4.00095	3.98107
16284	192	49			-1	(-)3xSLv1	NegativeControl	NegativeControl	3.93437	3.91486
16299	192	64			-1	(-)3xSLv1	NegativeControl	NegativeControl	3.91788	3.89843
16407	194	2			-1	(-)3xSLv1	NegativeControl	NegativeControl	4.19616	4.17538
16424	194	19			-1	(-)3xSLv1	NegativeControl	NegativeControl	4.59967	4.10495
17123	202	38			-1	(-)3xSLv1	NegativeControl	NegativeControl	3.97152	3.95183
17926	211	76			-1	(-)3xSLv1	NegativeControl	NegativeControl	50.3049	7.21287
18016	212	81			-1	(-)3xSLv1	NegativeControl	NegativeControl	4.03679	4.01674
18053	213	33			-1	(-)3xSLv1	NegativeControl	NegativeControl	3.98294	3.96319
18389	217	29			-1	(-)3xSLv1	NegativeControl	NegativeControl	3.9986	3.97878
19283	227	73			-1	(-)3xSLv1	NegativeControl	NegativeControl	5.43246	3.94991
19388	229	8			-1	(-)3xSLv1	NegativeControl	NegativeControl	6.30014	4.11089
19442	229	62			-1	(-)3xSLv1	NegativeControl	NegativeControl	5.85914	3.9153
20053	236	78			-1	(-)3xSLv1	NegativeControl	NegativeControl	3.99189	3.97206
20191	238	46			-1	(-)3xSLv1	NegativeControl	NegativeControl	3.88825	3.8692
20266	239	36			-1	(-)3xSLv1	NegativeControl	NegativeControl	4.79136	3.92384
20449	241	49			-1	(-)3xSLv1	NegativeControl	NegativeControl	3.87986	3.86062
20672	244	17			-1	(-)3xSLv1	NegativeControl	NegativeControl	4.00809	3.98822
20845	246	20			-1	(-)3xSLv1	NegativeControl	NegativeControl	3.98995	3.97017
21459	253	39			-1	(-)3xSLv1	NegativeControl	NegativeControl	4.78714	3.90164
21586	254	81			-1	(-)3xSLv1	NegativeControl	NegativeControl	5.65964	4.05594
22053	260	38			-1	(-)3xSLv1	NegativeControl	NegativeControl	3.89374	3.87444
22198	262	13			-1	(-)3xSLv1	NegativeControl	NegativeControl	3.99461	3.97481
22320	263	50			-1	(-)3xSLv1	NegativeControl	NegativeControl	6.70145	3.93748
22922	270	57			-1	(-)3xSLv1	NegativeControl	NegativeControl	8.50706	3.95765
23279	274	74			-1	(-)3xSLv1	NegativeControl	NegativeControl	6.33366	4.0049
23654	279	24			-1	(-)3xSLv1	NegativeControl	NegativeControl	3.92871	3.90924
23809	281	9			-1	(-)3xSLv1	NegativeControl	NegativeControl	3.9849	3.96515
24123	284	68			-1	(-)3xSLv1	NegativeControl	NegativeControl	3.91956	3.90407
24745	292	10			-1	(-)3xSLv1	NegativeControl	NegativeControl	3.96652	3.94687
24841	293	21			-1	(-)3xSLv1	NegativeControl	NegativeControl	3.92676	3.90798
24970	294	65			-1	(-)3xSLv1	NegativeControl	NegativeControl	5.49183	3.93108
24986	294	81			-1	(-)3xSLv1	NegativeControl	NegativeControl	4.84955	4.06255
25542	301	42			-1	(-)3xSLv1	NegativeControl	NegativeControl	4.20654	3.85974
25720	303	50			-1	(-)3xSLv1	NegativeControl	NegativeControl	41.8676	6.64045
25957	306	32			-1	(-)3xSLv1	NegativeControl	NegativeControl	3.88538	3.86611
26184	309	4			-1	(-)3xSLv1	NegativeControl	NegativeControl	16.7216	4.72809
26808	316	33			-1	(-)3xSLv1	NegativeControl	NegativeControl	3.8824	3.86315
26900	317	40			-1	(-)3xSLv1	NegativeControl	NegativeControl	8.14155	3.94594
27217	321	17			-1	(-)3xSLv1	NegativeControl	NegativeControl	3.92394	3.90449
27446	323	76			-1	(-)3xSLv1	NegativeControl	NegativeControl	4.03729	4.01724
28112	331	62			-1	(-)3xSLv1	NegativeControl	NegativeControl	17.7808	4.81009
28294	333	74			-1	(-)3xSLv1	NegativeControl	NegativeControl	4.03275	4.01333
28481	336	6			-1	(-)3xSLv1	NegativeControl	NegativeControl	9.32479	4.5051
28787	339	57			-1	(-)3xSLv1	NegativeControl	NegativeControl	39.9139	6.49289
28928	341	28			-1	(-)3xSLv1	NegativeControl	NegativeControl	10.9414	4.0609
29937	353	17			-1	(-)3xSLv1	NegativeControl	NegativeControl	24.8191	5.49472
29955	353	35			-1	(-)3xSLv1	NegativeControl	NegativeControl	6.56411	3.94672
30300	357	40			-1	(-)3xSLv1	NegativeControl	NegativeControl	28.9227	5.4748
30946	365	6			-1	(-)3xSLv1	NegativeControl	NegativeControl	4.38049	3.96315
31008	365	68			-1	(-)3xSLv1	NegativeControl	NegativeControl	4.04381	4.02374
31023	365	83			-1	(-)3xSLv1	NegativeControl	NegativeControl	4.23773	4.21668
31253	368	58			-1	(-)3xSLv1	NegativeControl	NegativeControl	8.48374	4.0933
31556	372	21			-1	(-)3xSLv1	NegativeControl	NegativeControl	3.93117	3.91168
31589	372	54			-1	(-)3xSLv1	NegativeControl	NegativeControl	3.96727	3.94758
32550	383	80			-1	(-)3xSLv1	NegativeControl	NegativeControl	4.24712	4.22603
33078	390	13			-1	(-)3xSLv1	NegativeControl	NegativeControl	3.9751	3.9554
33173	391	23			-1	(-)3xSLv1	NegativeControl	NegativeControl	3.95541	3.93579
33382	393	62			-1	(-)3xSLv1	NegativeControl	NegativeControl	6.02792	4.09801
33440	394	35			-1	(-)3xSLv1	NegativeControl	NegativeControl	3.95941	3.93977
33710	397	50			-1	(-)3xSLv1	NegativeControl	NegativeControl	4.16511	3.99952
33874	399	44			-1	(-)3xSLv1	NegativeControl	NegativeControl	3.98933	3.96953
34068	401	68			-1	(-)3xSLv1	NegativeControl	NegativeControl	4.15505	4.13442
34433	406	8			-1	(-)3xSLv1	NegativeControl	NegativeControl	4.02459	4.00463
34919	411	69			-1	(-)3xSLv1	NegativeControl	NegativeControl	4.20499	4.18412
35246	415	56			-1	(-)3xSLv1	NegativeControl	NegativeControl	4.10006	4.07971
36062	425	22			-1	(-)3xSLv1	NegativeControl	NegativeControl	7.63149	4.13913
36203	426	78			-1	(-)3xSLv1	NegativeControl	NegativeControl	4.40516	4.38329
36551	431	1			-1	(-)3xSLv1	NegativeControl	NegativeControl	4.14101	4.1205
36652	432	17			-1	(-)3xSLv1	NegativeControl	NegativeControl	4.06512	4.04547
36762	433	42			-1	(-)3xSLv1	NegativeControl	NegativeControl	4.08922	4.06894
36952	435	62			-1	(-)3xSLv1	NegativeControl	NegativeControl	4.23518	4.21415
37006	436	31			-1	(-)3xSLv1	NegativeControl	NegativeControl	4.07209	4.05189
37336	440	21			-1	(-)3xSLv1	NegativeControl	NegativeControl	4.24187	4.0705
37945	447	35			-1	(-)3xSLv1	NegativeControl	NegativeControl	4.12166	4.1012
38229	450	64			-1	(-)3xSLv1	NegativeControl	NegativeControl	4.33939	4.31784
38350	452	15			-1	(-)3xSLv1	NegativeControl	NegativeControl	4.14542	4.12485
39140	461	40			-1	(-)3xSLv1	NegativeControl	NegativeControl	4.2034	4.18254
39192	462	7			-1	(-)3xSLv1	NegativeControl	NegativeControl	4.22852	4.20755
39353	463	83			-1	(-)3xSLv1	NegativeControl	NegativeControl	4.70879	4.68541
39407	464	52			-1	(-)3xSLv1	NegativeControl	NegativeControl	4.29885	4.27752
39424	464	69			-1	(-)3xSLv1	NegativeControl	NegativeControl	4.48849	4.4662
40287	474	82			-1	(-)3xSLv1	NegativeControl	NegativeControl	4.7798	4.75608
40463	477	3			-1	(-)3xSLv1	NegativeControl	NegativeControl	4.34755	4.32601
40508	477	48			-1	(-)3xSLv1	NegativeControl	NegativeControl	4.34116	4.31961
41152	485	12			-1	(-)3xSLv1	NegativeControl	NegativeControl	4.33269	4.3112
41460	488	65			-1	(-)3xSLv1	NegativeControl	NegativeControl	4.60453	4.58167
41467	488	72			-1	(-)3xSLv1	NegativeControl	NegativeControl	4.71084	4.68745
41601	490	36			-1	(-)3xSLv1	NegativeControl	NegativeControl	4.35709	4.33546
41842	493	22			-1	(-)3xSLv1	NegativeControl	NegativeControl	4.35345	4.33185
42381	499	51			-1	(-)3xSLv1	NegativeControl	NegativeControl	4.52146	4.49902
42750	503	80			-1	(-)3xSLv1	NegativeControl	NegativeControl	4.98101	4.95629
42793	504	38			-1	(-)3xSLv1	NegativeControl	NegativeControl	4.46738	4.44521
43401	511	51			-1	(-)3xSLv1	NegativeControl	NegativeControl	4.62156	4.59862
43616	514	11			-1	(-)3xSLv1	NegativeControl	NegativeControl	4.55179	4.52922
43643	514	38			-1	(-)3xSLv1	NegativeControl	NegativeControl	4.54879	4.52622
44138	520	23			-1	(-)3xSLv1	NegativeControl	NegativeControl	4.56114	4.5385
44462	524	7			-1	(-)3xSLv1	NegativeControl	NegativeControl	4.67719	4.65401
44686	526	61			-1	(-)3xSLv1	NegativeControl	NegativeControl	4.89713	4.87282
45033	530	68			-1	(-)3xSLv1	NegativeControl	NegativeControl	5.05324	5.02816
							Average signal intensity neg control		6.35023	4.32149

## Sheet: Pos. ctrls
FeatureNum	Row	Col	accessions	chr_coord	ControlType	ProbeName	GeneName	SystematicName	gProcessedSignal	gProcessedSigError
1	1	1			1	GE_BrightCorner	GE_BrightCorner	GE_BrightCorner	44931.9	4493.19
2	1	2			1	DarkCorner	DarkCorner	DarkCorner	5.26597	5.24366
3	1	3			1	DarkCorner	DarkCorner	DarkCorner	5.26462	5.24107
4	1	4			1	DarkCorner	DarkCorner	DarkCorner	5.26264	5.23679
5	1	5			1	DarkCorner	DarkCorner	DarkCorner	5.2607	5.23468
6	1	6			1	DarkCorner	DarkCorner	DarkCorner	5.25673	5.23064
7	1	7			1	DarkCorner	DarkCorner	DarkCorner	5.25257	5.22666
8	1	8			1	DarkCorner	DarkCorner	DarkCorner	5.2472	5.22117
9	1	9			1	DarkCorner	DarkCorner	DarkCorner	5.24114	5.21565
10	1	10			1	DarkCorner	DarkCorner	DarkCorner	5.23505	5.2109
11	1	11			1	DarkCorner	DarkCorner	DarkCorner	5.22741	5.20606
75	1	75			1	DarkCorner	DarkCorner	DarkCorner	4.68246	4.65923
76	1	76			1	DarkCorner	DarkCorner	DarkCorner	4.69552	4.67223
77	1	77			1	DarkCorner	DarkCorner	DarkCorner	4.71009	4.68673
78	1	78			1	DarkCorner	DarkCorner	DarkCorner	4.72601	4.70309
79	1	79			1	DarkCorner	DarkCorner	DarkCorner	4.74346	4.71994
80	1	80			1	DarkCorner	DarkCorner	DarkCorner	4.76243	4.73881
81	1	81			1	DarkCorner	DarkCorner	DarkCorner	4.78322	4.76028
82	1	82			1	DarkCorner	DarkCorner	DarkCorner	4.80563	4.7818
83	1	83			1	DarkCorner	DarkCorner	DarkCorner	4.8297	4.80575
84	1	84			1	GE_BrightCorner	GE_BrightCorner	GE_BrightCorner	44427.4	4442.74
85	1	85			1	GE_BrightCorner	GE_BrightCorner	GE_BrightCorner	37353.2	3735.32
86	2	1			1	GE_BrightCorner	GE_BrightCorner	GE_BrightCorner	49583.8	4958.38
87	2	2			1	DarkCorner	DarkCorner	DarkCorner	5.25601	5.2334
88	2	3			1	DarkCorner	DarkCorner	DarkCorner	5.25511	5.22904
89	2	4			1	DarkCorner	DarkCorner	DarkCorner	5.25215	5.22608
90	2	5			1	DarkCorner	DarkCorner	DarkCorner	5.2496	5.22355
91	2	6			1	DarkCorner	DarkCorner	DarkCorner	5.24537	5.21978
92	2	7			1	DarkCorner	DarkCorner	DarkCorner	5.2409	5.21488
93	2	8			1	DarkCorner	DarkCorner	DarkCorner	5.23508	5.20943
94	2	9			1	DarkCorner	DarkCorner	DarkCorner	5.22884	5.20602
95	2	10			1	DarkCorner	DarkCorner	DarkCorner	5.22195	5.19842
117	2	32			1	(+)E1A_r60_3	E1A_r60_3	E1A_r60_3	16.4528	5.24785
135	2	50			1	ETG02_36680	ETG02_36680	ETG02_36680	4.6908	4.66968
141	2	56			1	(+)E1A_r60_a97	E1A_r60_a97	E1A_r60_a97	14520.9	1452.1
160	2	75			1	DarkCorner	DarkCorner	DarkCorner	4.68054	4.65732
161	2	76			1	DarkCorner	DarkCorner	DarkCorner	4.69415	4.67087
162	2	77			1	DarkCorner	DarkCorner	DarkCorner	4.70934	4.68598
163	2	78			1	DarkCorner	DarkCorner	DarkCorner	4.726	4.70256
164	2	79			1	DarkCorner	DarkCorner	DarkCorner	4.74399	4.72047
165	2	80			1	DarkCorner	DarkCorner	DarkCorner	4.76408	4.74046
166	2	81			1	DarkCorner	DarkCorner	DarkCorner	4.78502	4.76129
167	2	82			1	DarkCorner	DarkCorner	DarkCorner	4.80869	4.78485
168	2	83			1	DarkCorner	DarkCorner	DarkCorner	4.83372	4.80976
169	2	84			1	DarkCorner	DarkCorner	DarkCorner	4.86053	4.83644
170	2	85			1	GE_BrightCorner	GE_BrightCorner	GE_BrightCorner	39495.8	3949.58
171	3	1			1	DarkCorner	DarkCorner	DarkCorner	5.24764	5.22216
172	3	2			1	DarkCorner	DarkCorner	DarkCorner	5.24768	5.22164
173	3	3			1	DarkCorner	DarkCorner	DarkCorner	5.2463	5.22027
174	3	4			1	DarkCorner	DarkCorner	DarkCorner	5.2446	5.21857
175	3	5			1	DarkCorner	DarkCorner	DarkCorner	5.24198	5.21596
176	3	6			1	DarkCorner	DarkCorner	DarkCorner	5.23784	5.21185
177	3	7			1	DarkCorner	DarkCorner	DarkCorner	5.23428	5.2083
178	3	8			1	DarkCorner	DarkCorner	DarkCorner	5.22903	5.20332
179	3	9			1	DarkCorner	DarkCorner	DarkCorner	5.22313	5.19933
180	3	10			1	DarkCorner	DarkCorner	DarkCorner	5.2164	5.19139
212	3	42			1	AT_T_3	AT_T_3	AT_T_3	4.86165	4.77523
215	3	45			1	RC5	RC5	RC5	4.74737	4.72381
226	3	56			1	ETG10_13482	ETG10_13482	ETG10_13482	4.63488	4.61208
235	3	65			1	ETG04_27747	ETG04_27747	ETG04_27747	4.60511	4.58309
247	3	77			1	DarkCorner	DarkCorner	DarkCorner	4.6938	4.67051
248	3	78			1	DarkCorner	DarkCorner	DarkCorner	4.70957	4.68621
249	3	79			1	DarkCorner	DarkCorner	DarkCorner	4.72696	4.70351
250	3	80			1	DarkCorner	DarkCorner	DarkCorner	4.74585	4.72231
251	3	81			1	DarkCorner	DarkCorner	DarkCorner	4.76649	4.74285
252	3	82			1	DarkCorner	DarkCorner	DarkCorner	4.78873	4.76498
253	3	83			1	DarkCorner	DarkCorner	DarkCorner	4.81265	4.78879
254	3	84			1	DarkCorner	DarkCorner	DarkCorner	4.83832	4.81434
255	3	85			1	DarkCorner	DarkCorner	DarkCorner	4.8662	4.84215
256	4	1			1	DarkCorner	DarkCorner	DarkCorner	5.23822	5.21359
257	4	2			1	DarkCorner	DarkCorner	DarkCorner	5.96566	5.22794
258	4	3			1	DarkCorner	DarkCorner	DarkCorner	5.2365	5.21051
259	4	4			1	DarkCorner	DarkCorner	DarkCorner	5.23409	5.20811
260	4	5			1	DarkCorner	DarkCorner	DarkCorner	5.2312	5.20524
261	4	6			1	DarkCorner	DarkCorner	DarkCorner	5.22722	5.20127
262	4	7			1	DarkCorner	DarkCorner	DarkCorner	5.22246	5.19656
263	4	8			1	DarkCorner	DarkCorner	DarkCorner	5.21689	5.19099
264	4	9			1	DarkCorner	DarkCorner	DarkCorner	5.21041	5.18594
310	4	55			1	RC1	RC1	RC1	4.63106	4.60808
332	4	77			1	DarkCorner	DarkCorner	DarkCorner	4.69388	4.67059
333	4	78			1	DarkCorner	DarkCorner	DarkCorner	4.71034	4.68697
334	4	79			1	DarkCorner	DarkCorner	DarkCorner	4.72831	4.70486
335	4	80			1	DarkCorner	DarkCorner	DarkCorner	4.74812	4.72457
336	4	81			1	DarkCorner	DarkCorner	DarkCorner	4.76912	4.74547
337	4	82			1	DarkCorner	DarkCorner	DarkCorner	4.79211	4.76835
338	4	83			1	DarkCorner	DarkCorner	DarkCorner	4.81692	4.79304
339	4	84			1	DarkCorner	DarkCorner	DarkCorner	4.84338	4.81937
340	4	85			1	DarkCorner	DarkCorner	DarkCorner	4.87235	4.8482
341	5	1			1	DarkCorner	DarkCorner	DarkCorner	5.22956	5.20565
342	5	2			1	DarkCorner	DarkCorner	DarkCorner	5.22916	5.20352
343	5	3			1	DarkCorner	DarkCorner	DarkCorner	5.22792	5.20197
344	5	4			1	DarkCorner	DarkCorner	DarkCorner	5.2269	5.20096
345	5	5			1	DarkCorner	DarkCorner	DarkCorner	5.22386	5.19794
346	5	6			1	DarkCorner	DarkCorner	DarkCorner	5.21998	5.19415
347	5	7			1	DarkCorner	DarkCorner	DarkCorner	5.2161	5.1902
348	5	8			1	DarkCorner	DarkCorner	DarkCorner	5.21076	5.1849
349	5	9			1	DarkCorner	DarkCorner	DarkCorner	5.20495	5.17911
418	5	78			1	DarkCorner	DarkCorner	DarkCorner	4.69353	4.67025
419	5	79			1	DarkCorner	DarkCorner	DarkCorner	4.71074	4.68738
420	5	80			1	DarkCorner	DarkCorner	DarkCorner	4.72947	4.70602
421	5	81			1	DarkCorner	DarkCorner	DarkCorner	4.74986	4.72631
422	5	82			1	DarkCorner	DarkCorner	DarkCorner	4.77199	4.74833
423	5	83			1	DarkCorner	DarkCorner	DarkCorner	4.79567	4.7719
424	5	84			1	DarkCorner	DarkCorner	DarkCorner	4.82135	4.79744
425	5	85			1	DarkCorner	DarkCorner	DarkCorner	4.84875	4.82471
426	6	1			1	DarkCorner	DarkCorner	DarkCorner	5.22031	5.19484
427	6	2			1	DarkCorner	DarkCorner	DarkCorner	5.21954	5.19666
428	6	3			1	DarkCorner	DarkCorner	DarkCorner	5.21869	5.19279
429	6	4			1	DarkCorner	DarkCorner	DarkCorner	5.21555	5.18967
430	6	5			1	DarkCorner	DarkCorner	DarkCorner	5.21269	5.1927
431	6	6			1	DarkCorner	DarkCorner	DarkCorner	5.20921	5.18335
432	6	7			1	DarkCorner	DarkCorner	DarkCorner	5.20442	5.17859
433	6	8			1	DarkCorner	DarkCorner	DarkCorner	5.1991	5.17329
496	6	71			1	AT_nC_3	AT_nC_3	AT_nC_3	23.8234	5.19262
503	6	78			1	DarkCorner	DarkCorner	DarkCorner	4.69428	4.67099
504	6	79			1	DarkCorner	DarkCorner	DarkCorner	4.71214	4.68877
505	6	80			1	DarkCorner	DarkCorner	DarkCorner	4.73172	4.70825
506	6	81			1	DarkCorner	DarkCorner	DarkCorner	4.7527	4.72913
507	6	82			1	DarkCorner	DarkCorner	DarkCorner	4.77557	4.75189
508	6	83			1	DarkCorner	DarkCorner	DarkCorner	4.80015	4.7764
509	6	84			1	DarkCorner	DarkCorner	DarkCorner	4.8265	4.80257
510	6	85			1	DarkCorner	DarkCorner	DarkCorner	4.85489	4.83087
511	7	1			1	DarkCorner	DarkCorner	DarkCorner	5.21158	5.18616
512	7	2			1	DarkCorner	DarkCorner	DarkCorner	5.21126	5.18541
513	7	3			1	DarkCorner	DarkCorner	DarkCorner	5.21019	5.18523
514	7	4			1	DarkCorner	DarkCorner	DarkCorner	5.20809	5.18225
515	7	5			1	DarkCorner	DarkCorner	DarkCorner	5.20616	5.18032
516	7	6			1	DarkCorner	DarkCorner	DarkCorner	5.20219	5.17637
517	7	7			1	DarkCorner	DarkCorner	DarkCorner	5.19798	5.17241
518	7	8			1	DarkCorner	DarkCorner	DarkCorner	5.19267	5.1669
589	7	79			1	DarkCorner	DarkCorner	DarkCorner	4.69533	4.67204
590	7	80			1	DarkCorner	DarkCorner	DarkCorner	4.71385	4.69048
591	7	81			1	DarkCorner	DarkCorner	DarkCorner	4.73401	4.71053
592	7	82			1	DarkCorner	DarkCorner	DarkCorner	4.75593	4.73235
593	7	83			1	DarkCorner	DarkCorner	DarkCorner	4.77937	4.75567
594	7	84			1	DarkCorner	DarkCorner	DarkCorner	4.80468	4.78086
595	7	85			1	DarkCorner	DarkCorner	DarkCorner	4.83221	4.80826
596	8	1			1	DarkCorner	DarkCorner	DarkCorner	5.20241	5.17672
597	8	2			1	DarkCorner	DarkCorner	DarkCorner	5.20251	5.18226
598	8	3			1	DarkCorner	DarkCorner	DarkCorner	5.20082	5.17501
599	8	4			1	DarkCorner	DarkCorner	DarkCorner	5.19843	5.17263
600	8	5			1	DarkCorner	DarkCorner	DarkCorner	5.19525	5.16946
601	8	6			1	DarkCorner	DarkCorner	DarkCorner	5.19124	5.16547
602	8	7			1	DarkCorner	DarkCorner	DarkCorner	5.18653	5.16078
614	8	19			1	RC2	RC2	RC2	5.07601	5.05081
674	8	79			1	DarkCorner	DarkCorner	DarkCorner	4.6961	4.67281
675	8	80			1	DarkCorner	DarkCorner	DarkCorner	4.71564	4.69225
676	8	81			1	DarkCorner	DarkCorner	DarkCorner	4.73646	4.71298
677	8	82			1	DarkCorner	DarkCorner	DarkCorner	4.75913	4.73553
678	8	83			1	DarkCorner	DarkCorner	DarkCorner	4.78353	4.75982
679	8	84			1	DarkCorner	DarkCorner	DarkCorner	4.80976	4.78592
680	8	85			1	DarkCorner	DarkCorner	DarkCorner	4.83797	4.81399
681	9	1			1	DarkCorner	DarkCorner	DarkCorner	5.19388	5.17252
682	9	2			1	DarkCorner	DarkCorner	DarkCorner	5.19358	5.17261
683	9	3			1	DarkCorner	DarkCorner	DarkCorner	5.19217	5.1664
684	9	4			1	DarkCorner	DarkCorner	DarkCorner	5.19096	5.1652
685	9	5			1	DarkCorner	DarkCorner	DarkCorner	5.18819	5.16244
686	9	6			1	DarkCorner	DarkCorner	DarkCorner	5.1845	5.15877
687	9	7			1	DarkCorner	DarkCorner	DarkCorner	5.18028	5.15457
690	9	10			1	(+)E1A_r60_3	E1A_r60_3	E1A_r60_3	19.1481	5.51007
758	9	78			1	(+)eQC-40	EQC	EQC	4.6625	4.64543
760	9	80			1	DarkCorner	DarkCorner	DarkCorner	4.69809	4.67478
761	9	81			1	DarkCorner	DarkCorner	DarkCorner	4.71812	4.69472
762	9	82			1	DarkCorner	DarkCorner	DarkCorner	4.73987	4.71636
763	9	83			1	DarkCorner	DarkCorner	DarkCorner	4.76318	4.73957
764	9	84			1	DarkCorner	DarkCorner	DarkCorner	4.7884	4.76466
765	9	85			1	DarkCorner	DarkCorner	DarkCorner	4.8154	4.79152
766	10	1			1	DarkCorner	DarkCorner	DarkCorner	5.18574	5.16002
767	10	2			1	DarkCorner	DarkCorner	DarkCorner	5.18494	5.15921
768	10	3			1	DarkCorner	DarkCorner	DarkCorner	5.18339	5.15767
769	10	4			1	DarkCorner	DarkCorner	DarkCorner	5.18083	5.15512
770	10	5			1	DarkCorner	DarkCorner	DarkCorner	5.17783	5.15213
771	10	6			1	DarkCorner	DarkCorner	DarkCorner	5.17378	5.1481
836	10	71			1	(+)E1A_r60_a20	E1A_r60_a20	E1A_r60_a20	902.586	90.3846
845	10	80			1	DarkCorner	DarkCorner	DarkCorner	4.70051	4.6772
846	10	81			1	DarkCorner	DarkCorner	DarkCorner	4.72096	4.69755
847	10	82			1	DarkCorner	DarkCorner	DarkCorner	4.74341	4.71989
848	10	83			1	DarkCorner	DarkCorner	DarkCorner	4.76761	4.74397
849	10	84			1	DarkCorner	DarkCorner	DarkCorner	4.79342	4.76966
850	10	85			1	DarkCorner	DarkCorner	DarkCorner	4.82157	4.79767
851	11	1			1	DarkCorner	DarkCorner	DarkCorner	5.17663	5.15175
852	11	2			1	DarkCorner	DarkCorner	DarkCorner	5.17645	5.15156
853	11	3			1	DarkCorner	DarkCorner	DarkCorner	5.17489	5.15508
854	11	4			1	DarkCorner	DarkCorner	DarkCorner	5.17346	5.14778
855	11	5			1	DarkCorner	DarkCorner	DarkCorner	5.17069	5.14503
856	11	6			1	DarkCorner	DarkCorner	DarkCorner	5.16684	5.1412
903	11	53			1	AT_nC_3	AT_nC_3	AT_nC_3	24.475	5.22583
915	11	65			1	ETG05_66023	ETG05_66023	ETG05_66023	49.8328	6.84476
930	11	80			1	DarkCorner	DarkCorner	DarkCorner	4.68259	4.65941
931	11	81			1	DarkCorner	DarkCorner	DarkCorner	4.70229	4.67897
932	11	82			1	DarkCorner	DarkCorner	DarkCorner	4.72393	4.7005
933	11	83			1	DarkCorner	DarkCorner	DarkCorner	4.74707	4.72353
934	11	84			1	DarkCorner	DarkCorner	DarkCorner	4.77211	4.74845
935	11	85			1	DarkCorner	DarkCorner	DarkCorner	4.79884	4.77505
936	12	1			1	DarkCorner	DarkCorner	DarkCorner	5.16828	5.14264
937	12	2			1	DarkCorner	DarkCorner	DarkCorner	5.16709	5.14394
938	12	3			1	DarkCorner	DarkCorner	DarkCorner	5.166	5.14037
939	12	4			1	DarkCorner	DarkCorner	DarkCorner	5.16343	5.13781
940	12	5			1	DarkCorner	DarkCorner	DarkCorner	5.16037	5.13476
1015	12	80			1	DarkCorner	DarkCorner	DarkCorner	4.68494	4.6617
1016	12	81			1	DarkCorner	DarkCorner	DarkCorner	4.70536	4.68202
1017	12	82			1	DarkCorner	DarkCorner	DarkCorner	4.72772	4.70427
1018	12	83			1	DarkCorner	DarkCorner	DarkCorner	4.75169	4.72813
1019	12	84			1	DarkCorner	DarkCorner	DarkCorner	4.77739	4.75371
1020	12	85			1	DarkCorner	DarkCorner	DarkCorner	4.80522	4.78155
1021	13	1			1	DarkCorner	DarkCorner	DarkCorner	5.15953	5.13407
1022	13	2			1	DarkCorner	DarkCorner	DarkCorner	5.15963	5.13459
1023	13	3			1	DarkCorner	DarkCorner	DarkCorner	5.15766	5.13207
1024	13	4			1	DarkCorner	DarkCorner	DarkCorner	5.15634	5.13075
1025	13	5			1	DarkCorner	DarkCorner	DarkCorner	5.15375	5.12818
1026	13	6			1	(+)E1A_r60_a97	E1A_r60_a97	E1A_r60_a97	15373.5	1537.36
1101	13	81			1	DarkCorner	DarkCorner	DarkCorner	4.68723	4.66398
1102	13	82			1	DarkCorner	DarkCorner	DarkCorner	4.70874	4.68539
1103	13	83			1	DarkCorner	DarkCorner	DarkCorner	4.73164	4.70818
1104	13	84			1	DarkCorner	DarkCorner	DarkCorner	4.75648	4.73289
1105	13	85			1	DarkCorner	DarkCorner	DarkCorner	4.78305	4.75934
1106	14	1			1	DarkCorner	DarkCorner	DarkCorner	5.1509	5.12546
1107	14	2			1	DarkCorner	DarkCorner	DarkCorner	5.43217	5.13555
1108	14	3			1	DarkCorner	DarkCorner	DarkCorner	5.14902	5.12347
1109	14	4			1	DarkCorner	DarkCorner	DarkCorner	5.14621	5.12067
1110	14	5			1	DarkCorner	DarkCorner	DarkCorner	5.14309	5.11756
1186	14	81			1	DarkCorner	DarkCorner	DarkCorner	4.69003	4.66677
1187	14	82			1	DarkCorner	DarkCorner	DarkCorner	4.71213	4.68876
1188	14	83			1	DarkCorner	DarkCorner	DarkCorner	4.73594	4.71278
1189	14	84			1	DarkCorner	DarkCorner	DarkCorner	4.76141	4.7378
1190	14	85			1	DarkCorner	DarkCorner	DarkCorner	4.78852	4.76667
1191	15	1			1	DarkCorner	DarkCorner	DarkCorner	5.14203	5.11714
1192	15	2			1	DarkCorner	DarkCorner	DarkCorner	5.14257	5.11706
1193	15	3			1	DarkCorner	DarkCorner	DarkCorner	5.14063	5.11512
1194	15	4			1	DarkCorner	DarkCorner	DarkCorner	5.13914	5.11364
1195	15	5			1	DarkCorner	DarkCorner	DarkCorner	5.13631	5.11082
1215	15	25			1	ETG05_36762	ETG05_36762	ETG05_36762	6.20451	4.94985
1272	15	82			1	DarkCorner	DarkCorner	DarkCorner	4.69356	4.67028
1273	15	83			1	DarkCorner	DarkCorner	DarkCorner	4.7163	4.69291
1274	15	84			1	DarkCorner	DarkCorner	DarkCorner	4.74071	4.71721
1275	15	85			1	DarkCorner	DarkCorner	DarkCorner	4.76663	4.74315
1276	16	1			1	DarkCorner	DarkCorner	DarkCorner	5.13426	5.10888
1277	16	2			1	DarkCorner	DarkCorner	DarkCorner	5.13282	5.10787
1278	16	3			1	DarkCorner	DarkCorner	DarkCorner	5.13156	5.10614
1279	16	4			1	DarkCorner	DarkCorner	DarkCorner	5.12933	5.10388
1302	16	27			1	RC7	RC7	RC7	6.42401	4.90603
1315	16	40			1	(+)E1A_r60_a135	E1A_r60_a135	E1A_r60_a135	338.039	34.1538
1357	16	82			1	DarkCorner	DarkCorner	DarkCorner	4.69723	4.67393
1358	16	83			1	DarkCorner	DarkCorner	DarkCorner	4.72087	4.69746
1359	16	84			1	DarkCorner	DarkCorner	DarkCorner	4.74604	4.72251
1360	16	85			1	DarkCorner	DarkCorner	DarkCorner	4.7728	4.74966
1361	17	1			1	DarkCorner	DarkCorner	DarkCorner	5.12555	5.10055
1362	17	2			1	DarkCorner	DarkCorner	DarkCorner	5.12556	5.10013
1363	17	3			1	DarkCorner	DarkCorner	DarkCorner	5.12396	5.09937
1364	17	4			1	DarkCorner	DarkCorner	DarkCorner	5.12228	5.09687
1391	17	31			1	RC4	RC4	RC4	4.83932	4.8153
1398	17	38			1	AT_L_M	AT_L_M	AT_L_M	4.73646	4.71299
1401	17	41			1	(+)E1A_r60_a22	E1A_r60_a22	E1A_r60_a22	3992.97	399.327
1414	17	54			1	(+)E1A_r60_a104	E1A_r60_a104	E1A_r60_a104	7.44546	4.59266
1429	17	69			1	(+)E1A_r60_a104	E1A_r60_a104	E1A_r60_a104	8.92745	4.59906
1442	17	82			1	DarkCorner	DarkCorner	DarkCorner	4.67844	4.65524
1443	17	83			1	DarkCorner	DarkCorner	DarkCorner	4.70102	4.6777
1444	17	84			1	DarkCorner	DarkCorner	DarkCorner	4.72536	4.70193
1445	17	85			1	DarkCorner	DarkCorner	DarkCorner	4.75144	4.72788
1446	18	1			1	DarkCorner	DarkCorner	DarkCorner	5.11745	5.09207
1447	18	2			1	DarkCorner	DarkCorner	DarkCorner	5.11632	5.09511
1448	18	3			1	DarkCorner	DarkCorner	DarkCorner	168.257	71.6433
1465	18	20			1	(+)E1A_r60_a107	E1A_r60_a107	E1A_r60_a107	34.7174	6.11745
1475	18	30			1	(+)E1A_r60_1	E1A_r60_1	E1A_r60_1	324252	32425.2
1527	18	82			1	DarkCorner	DarkCorner	DarkCorner	4.68233	4.65911
1528	18	83			1	DarkCorner	DarkCorner	DarkCorner	4.70574	4.6824
1529	18	84			1	DarkCorner	DarkCorner	DarkCorner	4.73078	4.70732
1530	18	85			1	DarkCorner	DarkCorner	DarkCorner	4.75793	4.73434
1531	19	1			1	DarkCorner	DarkCorner	DarkCorner	5.10943	5.08408
1532	19	2			1	DarkCorner	DarkCorner	DarkCorner	5.10863	5.08358
1533	19	3			1	DarkCorner	DarkCorner	DarkCorner	5.10768	5.08554
1534	19	4			1	DarkCorner	DarkCorner	DarkCorner	5.10569	5.08036
1613	19	83			1	DarkCorner	DarkCorner	DarkCorner	4.68626	4.66302
1614	19	84			1	DarkCorner	DarkCorner	DarkCorner	4.71056	4.6872
1615	19	85			1	DarkCorner	DarkCorner	DarkCorner	4.73654	4.71305
1616	20	1			1	DarkCorner	DarkCorner	DarkCorner	5.10082	5.07552
1617	20	2			1	DarkCorner	DarkCorner	DarkCorner	5.52632	5.0872
1618	20	3			1	DarkCorner	DarkCorner	DarkCorner	5.09887	5.07357
1638	20	23			1	(+)E1A_r60_n9	E1A_r60_n9	E1A_r60_n9	112668	11266.8
1698	20	83			1	DarkCorner	DarkCorner	DarkCorner	4.6908	4.66753
1699	20	84			1	DarkCorner	DarkCorner	DarkCorner	4.71565	4.69227
1700	20	85			1	DarkCorner	DarkCorner	DarkCorner	4.74207	4.71883
1701	21	1			1	DarkCorner	DarkCorner	DarkCorner	5.09293	5.06767
1702	21	2			1	DarkCorner	DarkCorner	DarkCorner	5.09282	5.06756
1703	21	3			1	DarkCorner	DarkCorner	DarkCorner	5.09122	5.06597
1742	21	42			1	(+)E1A_r60_a107	E1A_r60_a107	E1A_r60_a107	40.4735	6.2166
1771	21	71			1	RC9	RC9	RC9	4.50056	4.47822
1783	21	83			1	DarkCorner	DarkCorner	DarkCorner	4.67178	4.64861
1784	21	84			1	DarkCorner	DarkCorner	DarkCorner	4.69585	4.67256
1785	21	85			1	DarkCorner	DarkCorner	DarkCorner	4.72114	4.69789
1786	22	1			1	DarkCorner	DarkCorner	DarkCorner	5.08422	5.059
1787	22	2			1	DarkCorner	DarkCorner	DarkCorner	5.08356	5.0629
1788	22	3			1	DarkCorner	DarkCorner	DarkCorner	5.0824	5.05718
1836	22	51			1	(+)eQC-39	EQC	EQC	149.374	15.6523
1868	22	83			1	DarkCorner	DarkCorner	DarkCorner	4.67648	4.65329
1869	22	84			1	DarkCorner	DarkCorner	DarkCorner	4.70105	4.67774
1870	22	85			1	DarkCorner	DarkCorner	DarkCorner	4.72734	4.70407
1871	23	1			1	DarkCorner	DarkCorner	DarkCorner	5.07667	5.05149
1872	23	2			1	DarkCorner	DarkCorner	DarkCorner	5.0766	5.05255
1873	23	3			1	DarkCorner	DarkCorner	DarkCorner	5.07467	5.05025
1954	23	84			1	DarkCorner	DarkCorner	DarkCorner	4.68116	4.65794
1955	23	85			1	DarkCorner	DarkCorner	DarkCorner	4.70676	4.68342
1956	24	1			1	DarkCorner	DarkCorner	DarkCorner	5.0686	5.04352
1957	24	2			1	DarkCorner	DarkCorner	DarkCorner	5.33058	5.05311
2024	24	69			1	(+)E1A_r60_1	E1A_r60_1	E1A_r60_1	312070	31207
2038	24	83			1	DarkCorner	DarkCorner	DarkCorner	4.66211	4.63898
2039	24	84			1	DarkCorner	DarkCorner	DarkCorner	4.68662	4.66337
2040	24	85			1	DarkCorner	DarkCorner	DarkCorner	4.71292	4.69033
2041	25	1			1	DarkCorner	DarkCorner	DarkCorner	5.06099	5.03588
2042	25	2			1	DarkCorner	DarkCorner	DarkCorner	5.06057	5.03546
2060	25	20			1	(+)E1A_r60_a135	E1A_r60_a135	E1A_r60_a135	324.988	32.8984
2095	25	55			1	AT_D_3	AT_D_3	AT_D_3	4.48936	4.46815
2124	25	84			1	DarkCorner	DarkCorner	DarkCorner	4.66707	4.64393
2125	25	85			1	DarkCorner	DarkCorner	DarkCorner	4.69217	4.6689
2126	26	1			1	DarkCorner	DarkCorner	DarkCorner	5.0532	5.02813
2127	26	2			1	DarkCorner	DarkCorner	DarkCorner	5.0918	5.03497
2178	26	53			1	ETG09_48764	ETG09_48764	ETG09_48764	4.67111	4.4799
2198	26	73			1	AT_ssM_PC_3	AT_ssM_PC_3	AT_ssM_PC_3	1413.38	141.415
2209	26	84			1	DarkCorner	DarkCorner	DarkCorner	4.67225	4.64908
2210	26	85			1	DarkCorner	DarkCorner	DarkCorner	4.69841	4.67578
2211	27	1			1	DarkCorner	DarkCorner	DarkCorner	5.04508	5.02083
2212	27	2			1	DarkCorner	DarkCorner	DarkCorner	5.04479	5.02154
2220	27	10			1	RC10	RC10	RC10	5.01192	4.98705
2232	27	22			1	RC5	RC5	RC5	4.88879	4.86452
2294	27	84			1	DarkCorner	DarkCorner	DarkCorner	4.65307	4.62999
2295	27	85			1	DarkCorner	DarkCorner	DarkCorner	4.67839	4.65518
2296	28	1			1	DarkCorner	DarkCorner	DarkCorner	5.03713	5.01245
2369	28	74			1	(+)eQC-42	EQC	EQC	5.69467	4.4927
2379	28	84			1	DarkCorner	DarkCorner	DarkCorner	4.65826	4.63515
2380	28	85			1	DarkCorner	DarkCorner	DarkCorner	4.684	4.66077
2381	29	1			1	DarkCorner	DarkCorner	DarkCorner	5.02968	5.00477
2382	29	2			1	DarkCorner	DarkCorner	DarkCorner	5.02914	5.0042
2465	29	85			1	DarkCorner	DarkCorner	DarkCorner	4.66398	4.64085
2466	30	1			1	DarkCorner	DarkCorner	DarkCorner	5.02185	4.99694
2549	30	84			1	DarkCorner	DarkCorner	DarkCorner	4.64471	4.62167
2550	30	85			1	DarkCorner	DarkCorner	DarkCorner	4.67004	4.64688
2551	31	1			1	DarkCorner	DarkCorner	DarkCorner	5.01432	4.99141
2617	31	67			1	AT_W_M	AT_W_M	AT_W_M	14.5628	4.66945
2635	31	85			1	DarkCorner	DarkCorner	DarkCorner	4.65065	4.62758
2636	32	1			1	DarkCorner	DarkCorner	DarkCorner	5.00659	4.98175
2638	32	3			1	(+)eQC-39	EQC	EQC	179.473	18.6887
2645	32	10			1	(+)E1A_r60_1	E1A_r60_1	E1A_r60_1	327259	32725.9
2720	32	85			1	DarkCorner	DarkCorner	DarkCorner	4.65636	4.6337
2721	33	1			1	DarkCorner	DarkCorner	DarkCorner	4.9991	4.9743
2805	33	85			1	DarkCorner	DarkCorner	DarkCorner	4.63717	4.61417
2890	34	85			1	DarkCorner	DarkCorner	DarkCorner	4.64287	4.62027
2891	35	1			1	DarkCorner	DarkCorner	DarkCorner	4.98428	4.95957
2921	35	31			1	(+)E1A_r60_a20	E1A_r60_a20	E1A_r60_a20	878.005	87.937
2963	35	73			1	(+)E1A_r60_n9	E1A_r60_n9	E1A_r60_n9	111657	11165.7
3027	36	52			1	(+)E1A_r60_n11	E1A_r60_n11	E1A_r60_n11	53806.2	5380.62
3060	36	85			1	DarkCorner	DarkCorner	DarkCorner	4.62953	4.60791
3061	37	1			1	DarkCorner	DarkCorner	DarkCorner	4.96905	4.94441
3230	38	85			1	DarkCorner	DarkCorner	DarkCorner	4.61702	4.59437
3276	39	46			1	AT_P_5	AT_P_5	AT_P_5	4.48678	4.46727
3306	39	76			1	RC12	RC12	RC12	4.4361	4.41408
3324	40	9			1	ETG09_48764	ETG09_48764	ETG09_48764	4.91641	4.90085
3351	40	36			1	RC11	RC11	RC11	4.5987	4.57589
3391	40	76			1	RC6	RC6	RC6	4.43665	4.41463
3407	41	7			1	AT_D_3	AT_D_3	AT_D_3	4.92359	4.89916
3473	41	73			1	ETG10_236652	ETG10_236652	ETG10_236652	4.39456	4.37345
3476	41	76			1	(+)E1A_r60_3	E1A_r60_3	E1A_r60_3	16.1486	4.7129
3557	42	72			1	ETG09_205211	ETG09_205211	ETG09_205211	4.38523	4.36346
3592	43	22			1	(+)E1A_r60_n11	E1A_r60_n11	E1A_r60_n11	51968.7	5196.88
3604	43	34			1	AT_nD_3	AT_nD_3	AT_nD_3	16.7308	4.93328
3634	43	64			1	AT_T_5	AT_T_5	AT_T_5	4.35028	4.32956
3660	44	5			1	ETG10_236652	ETG10_236652	ETG10_236652	4.90849	4.88414
3765	45	25			1	AT_T_M	AT_T_M	AT_T_M	4.72106	4.69763
3773	45	33			1	(+)E1A_r60_n11	E1A_r60_n11	E1A_r60_n11	52036.4	5203.64
3791	45	51			1	(+)E1A_r60_1	E1A_r60_1	E1A_r60_1	304154	30415.4
3826	46	1			1	ETG10_234183	ETG10_234183	ETG10_234183	4.91199	4.8897
3909	46	84			1	(+)E1A_r60_a97	E1A_r60_a97	E1A_r60_a97	14727.6	1472.77
3987	47	77			1	AT_L_5	AT_L_5	AT_L_5	4.40365	4.38179
4069	48	74			1	AT_P_5	AT_P_5	AT_P_5	4.37045	4.34875
4109	49	29			1	AT_D_M	AT_D_M	AT_D_M	4.64249	4.61946
4186	50	21			1	ETG09_35454	ETG09_35454	ETG09_35454	4.93826	4.71567
4235	50	70			1	ETG05_36762	ETG05_36762	ETG05_36762	4.83289	4.32392
4270	51	20			1	(+)eQC-42	EQC	EQC	5.46314	4.73367
4281	51	31			1	RC12	RC12	RC12	4.60363	4.58079
4308	51	58			1	(+)E1A_r60_a20	E1A_r60_a20	E1A_r60_a20	894.179	89.5305
4360	52	25			1	(+)E1A_r60_a104	E1A_r60_a104	E1A_r60_a104	8.06972	4.73582
4491	53	71			1	AT_W_5	AT_W_5	AT_W_5	4.31767	4.29624
4524	54	19			1	(+)E1A_r60_a22	E1A_r60_a22	E1A_r60_a22	3720.95	372.128
4541	54	36			1	(+)eQC-41	EQC	EQC	5.22402	4.51152
4556	54	51			1	(+)E1A_r60_n9	E1A_r60_n9	E1A_r60_n9	108668	10866.8
4583	54	78			1	(+)E1A_r60_n11	E1A_r60_n11	E1A_r60_n11	54747.2	5474.72
4629	55	39			1	(+)E1A_r60_a97	E1A_r60_a97	E1A_r60_a97	15075.8	1507.59
4675	55	85			1	RC8	RC8	RC8	4.50418	4.48183
4704	56	29			1	ETG04_27747	ETG04_27747	ETG04_27747	4.59269	4.56995
4706	56	31			1	ETG07_105829	ETG07_105829	ETG07_105829	4.56676	4.54835
4752	56	77			1	(+)E1A_r60_a135	E1A_r60_a135	E1A_r60_a135	343.646	34.6619
4794	57	34			1	RC8	RC8	RC8	4.52863	4.50869
4798	57	38			1	ETG08_142674	ETG08_142674	ETG08_142674	4.47786	4.45746
4810	57	50			1	(+)E1A_r60_a22	E1A_r60_a22	E1A_r60_a22	3892.41	389.267
4822	57	62			1	AT_L_M	AT_L_M	AT_L_M	4.28138	4.26013
4830	57	70			1	(+)E1A_r60_a22	E1A_r60_a22	E1A_r60_a22	3871.83	387.209
4851	58	6			1	(+)E1A_r60_n9	E1A_r60_n9	E1A_r60_n9	110339	11033.9
4868	58	23			1	ETG09_205211	ETG09_205211	ETG09_205211	4.65599	4.63289
4892	58	47			1	(+)E1A_r60_a135	E1A_r60_a135	E1A_r60_a135	334.512	33.7562
4897	58	52			1	(+)E1A_r60_3	E1A_r60_3	E1A_r60_3	12.8761	4.55755
4982	59	52			1	AT_W_3	AT_W_3	AT_W_3	5.56244	4.32461
5080	60	65			1	ETG07_105829	ETG07_105829	ETG07_105829	4.26583	4.24664
5105	61	5			1	(+)E1A_r60_a104	E1A_r60_a104	E1A_r60_a104	10.7795	4.90336
5116	61	16			1	(+)E1A_r60_a20	E1A_r60_a20	E1A_r60_a20	864.68	86.6068
5147	61	47			1	(+)E1A_r60_a107	E1A_r60_a107	E1A_r60_a107	37.3802	5.83662
5173	61	73			1	(+)E1A_r60_a107	E1A_r60_a107	E1A_r60_a107	35.2407	5.63433
5326	63	56			1	ETG10_234183	ETG10_234183	ETG10_234183	4.27567	4.25445
5510	65	70			1	AT_ssM_PC_3	AT_ssM_PC_3	AT_ssM_PC_3	1391.52	139.222
5609	66	84			1	ETG08_142674	ETG08_142674	ETG08_142674	5.4736	4.43503
5706	68	11			1	(+)E1A_r60_a22	E1A_r60_a22	E1A_r60_a22	3752.8	375.312
5812	69	32			1	RC1	RC1	RC1	4.48675	4.46449
5894	70	29			1	AT_W_5	AT_W_5	AT_W_5	4.51208	4.48971
5933	70	68			1	(+)eQC-41	EQC	EQC	4.65922	4.21842
5941	70	76			1	(+)E1A_r60_a135	E1A_r60_a135	E1A_r60_a135	335.648	33.861
5949	70	84			1	AT_W_3	AT_W_3	AT_W_3	4.41664	4.39515
5967	71	17			1	ETG05_66023	ETG05_66023	ETG05_66023	43.5085	6.41711
5969	71	19			1	RC3	RC3	RC3	4.62803	4.60507
5996	71	46			1	AT_nX_3	AT_nX_3	AT_nX_3	4.3166	4.29519
6194	73	74			1	(+)E1A_r60_n9	E1A_r60_n9	E1A_r60_n9	109621	10962.1
6266	74	61			1	(+)E1A_r60_n11	E1A_r60_n11	E1A_r60_n11	53904.1	5390.41
6393	76	18			1	(+)E1A_r60_a107	E1A_r60_a107	E1A_r60_a107	33.5098	5.77338
6476	77	16			1	ETG10_13482	ETG10_13482	ETG10_13482	4.62248	4.59977
6519	77	59			1	RC7	RC7	RC7	4.20107	4.18022
6549	78	4			1	(+)E1A_r60_3	E1A_r60_3	E1A_r60_3	18.9861	5.04963
6626	78	81			1	AT_nB_5	AT_nB_5	AT_nB_5	39.4376	5.95461
6632	79	2			1	AT_L_5	AT_L_5	AT_L_5	4.69232	4.66906
6669	79	39			1	(+)eQC-40	EQC	EQC	4.3642	4.33549
6741	80	26			1	(+)E1A_r60_a104	E1A_r60_a104	E1A_r60_a104	6.87387	4.53541
6753	80	38			1	AT_L_3	AT_L_3	AT_L_3	4.35367	4.33393
6842	81	42			1	AT_D_3	AT_D_3	AT_D_3	4.3109	4.29012
6864	81	64			1	AT_P_M	AT_P_M	AT_P_M	4.47253	4.1663
6867	81	67			1	(+)E1A_r60_n11	E1A_r60_n11	E1A_r60_n11	52274.5	5227.46
7029	83	59			1	RC10	RC10	RC10	4.1772	4.15647
7125	84	70			1	ETG09_35454	ETG09_35454	ETG09_35454	4.85033	4.17827
7151	85	11			1	(+)E1A_r60_n11	E1A_r60_n11	E1A_r60_n11	52635.2	5263.53
7301	86	76			1	(+)E1A_r60_a97	E1A_r60_a97	E1A_r60_a97	15234.5	1523.46
7337	87	27			1	AT_ssM_TR_3	AT_ssM_TR_3	AT_ssM_TR_3	197.366	20.2714
7343	87	33			1	(+)E1A_r60_a135	E1A_r60_a135	E1A_r60_a135	335.819	33.8841
7346	87	36			1	(+)E1A_r60_a107	E1A_r60_a107	E1A_r60_a107	37.2299	5.78109
7348	87	38			1	AT_D_3	AT_D_3	AT_D_3	4.94763	4.32128
7395	87	85			1	RC3	RC3	RC3	4.35296	4.33136
7497	89	17			1	ETG02_36680	ETG02_36680	ETG02_36680	4.54664	4.52419
7538	89	58			1	AT_nB_5	AT_nB_5	AT_nB_5	36.2481	5.57369
7584	90	19			1	RC6	RC6	RC6	5.18329	4.51074
7597	90	32			1	(+)E1A_r60_a97	E1A_r60_a97	E1A_r60_a97	15346	1534.61
7637	90	72			1	AT_D_5	AT_D_5	AT_D_5	4.17113	4.15098
7643	90	78			1	(+)E1A_r60_a20	E1A_r60_a20	E1A_r60_a20	914.413	91.5475
7705	91	55			1	(+)E1A_r60_a135	E1A_r60_a135	E1A_r60_a135	334.729	33.7467
7719	91	69			1	RC4	RC4	RC4	4.14898	4.12837
7778	92	43			1	(+)E1A_r60_n11	E1A_r60_n11	E1A_r60_n11	55933.2	5593.32
7893	93	73			1	AT_D_M	AT_D_M	AT_D_M	4.1642	4.14352
7932	94	27			1	RC9	RC9	RC9	6.81392	4.45514
7973	94	68			1	(+)E1A_r60_a104	E1A_r60_a104	E1A_r60_a104	9.03969	4.26019
7993	95	3			1	AT_D_5	AT_D_5	AT_D_5	4.60084	4.58127
8061	95	71			1	(+)E1A_r60_3	E1A_r60_3	E1A_r60_3	13.2096	4.35665
8087	96	12			1	(+)E1A_r60_a104	E1A_r60_a104	E1A_r60_a104	10.38	4.66042
8134	96	59			1	(+)E1A_r60_3	E1A_r60_3	E1A_r60_3	16.6708	4.49478
8150	96	75			1	(+)E1A_r60_1	E1A_r60_1	E1A_r60_1	297358	29735.8
8169	97	9			1	(+)E1A_r60_1	E1A_r60_1	E1A_r60_1	311132	31113.2
8187	97	27			1	ETG10_195139	ETG10_195139	ETG10_195139	6.10124	4.4245
8218	97	58			1	RC2	RC2	RC2	4.12933	4.10884
8393	99	63			1	(+)E1A_r60_a22	E1A_r60_a22	E1A_r60_a22	3824.23	382.446
8395	99	65			1	ETG10_195139	ETG10_195139	ETG10_195139	5.17082	4.11415
8569	101	69			1	AT_W_3	AT_W_3	AT_W_3	4.11545	4.09501
8757	104	2			1	(+)E1A_r60_n9	E1A_r60_n9	E1A_r60_n9	109789	10978.9
8888	105	48			1	RC11	RC11	RC11	4.1594	4.13908
8977	106	52			1	(+)E1A_r60_a104	E1A_r60_a104	E1A_r60_a104	16.9732	4.5263
9118	108	23			1	(+)E1A_r60_n9	E1A_r60_n9	E1A_r60_n9	114050	11405
9170	108	75			1	(+)E1A_r60_a107	E1A_r60_a107	E1A_r60_a107	39.2544	5.77177
9200	109	20			1	AT_W_3	AT_W_3	AT_W_3	6.89117	4.46427
9217	109	37			1	RC12	RC12	RC12	4.24456	4.22506
9223	109	43			1	(+)E1A_r60_a107	E1A_r60_a107	E1A_r60_a107	43.9199	6.1189
9318	110	53			1	(+)E1A_r60_a20	E1A_r60_a20	E1A_r60_a20	918.419	91.9403
9339	110	74			1	AT_W_M	AT_W_M	AT_W_M	15.0729	4.39726
9348	110	83			1	AT_D_M	AT_D_M	AT_D_M	4.24107	4.22012
9389	111	39			1	(+)E1A_r60_a20	E1A_r60_a20	E1A_r60_a20	961.838	96.2827
9528	113	8			1	(+)eQC-39	EQC	EQC	159.491	16.6138
9622	114	17			1	AT_ssM_PC_3	AT_ssM_PC_3	AT_ssM_PC_3	1392.24	139.299
9738	115	48			1	AT_nC_5	AT_nC_5	AT_nC_5	13.8344	4.44388
9889	117	29			1	AT_nD_5	AT_nD_5	AT_nD_5	5.364	4.2967
9970	118	25			1	(+)E1A_r60_3	E1A_r60_3	E1A_r60_3	19.0551	4.85965
9989	118	44			1	(+)E1A_r60_1	E1A_r60_1	E1A_r60_1	298144	29814.4
10004	118	59			1	AT_L_5	AT_L_5	AT_L_5	10.6596	4.27646
10036	119	6			1	(+)E1A_r60_a135	E1A_r60_a135	E1A_r60_a135	328.461	33.1707
10037	119	7			1	AT_ssM_AB_5	AT_ssM_AB_5	AT_ssM_AB_5	28928.7	2892.88
10083	119	53			1	RC6	RC6	RC6	13.0037	4.86653
10105	119	75			1	(+)E1A_r60_a22	E1A_r60_a22	E1A_r60_a22	3923.83	392.406
10127	120	12			1	(+)E1A_r60_a20	E1A_r60_a20	E1A_r60_a20	870.056	87.1259
10150	120	35			1	(+)E1A_r60_a22	E1A_r60_a22	E1A_r60_a22	4073.92	407.415
10172	120	57			1	RC3	RC3	RC3	4.05879	4.03865
10203	121	3			1	RC5	RC5	RC5	4.47164	4.44948
10310	122	25			1	ETG05_36762	ETG05_36762	ETG05_36762	9.52551	4.4576
10314	122	29			1	ETG10_236652	ETG10_236652	ETG10_236652	4.26946	4.24828
10348	122	63			1	AT_T_5	AT_T_5	AT_T_5	4.52722	4.03397
10430	123	60			1	(+)E1A_r60_n9	E1A_r60_n9	E1A_r60_n9	107723	10772.3
10441	123	71			1	AT_W_M	AT_W_M	AT_W_M	16.0079	4.38407
10564	125	24			1	AT_D_3	AT_D_3	AT_D_3	6.41545	4.34521
10587	125	47			1	ETG09_35454	ETG09_35454	ETG09_35454	7.63255	4.16915
10634	126	9			1	(+)E1A_r60_a97	E1A_r60_a97	E1A_r60_a97	15263.5	1526.36
10660	126	35			1	(+)E1A_r60_1	E1A_r60_1	E1A_r60_1	301914	30191.4
10701	126	76			1	RC8	RC8	RC8	4.09776	4.0774
10785	127	75			1	AT_W_M	AT_W_M	AT_W_M	19.4275	4.57814
10989	130	24			1	AT_L_3	AT_L_3	AT_L_3	25.7639	5.60289
11018	130	53			1	(+)E1A_r60_a97	E1A_r60_a97	E1A_r60_a97	15489.1	1548.92
11184	132	49			1	(+)eQC-39	EQC	EQC	141.622	14.7802
11210	132	75			1	AT_nC_3	AT_nC_3	AT_nC_3	20.8898	4.6144
11297	133	77			1	RC10	RC10	RC10	4.08644	4.06614
11373	134	68			1	AT_D_5	AT_D_5	AT_D_5	4.02428	4.00444
11410	135	20			1	ETG10_234183	ETG10_234183	ETG10_234183	18.566	5.10668
11488	136	13			1	ETG09_35454	ETG09_35454	ETG09_35454	9.8974	4.44962
11549	136	74			1	(+)E1A_r60_a107	E1A_r60_a107	E1A_r60_a107	37.6766	5.61421
11576	137	16			1	(+)E1A_r60_a135	E1A_r60_a135	E1A_r60_a135	340.831	34.3729
11593	137	33			1	AT_nX_3	AT_nX_3	AT_nX_3	4.18103	4.16029
11714	138	69			1	(+)E1A_r60_1	E1A_r60_1	E1A_r60_1	283228	28322.8
11757	139	27			1	AT_ssM_GD_5	AT_ssM_GD_5	AT_ssM_GD_5	5195.38	519.557
11798	139	68			1	RC11	RC11	RC11	4.01146	3.99158
11883	140	68			1	ETG07_105829	ETG07_105829	ETG07_105829	4.01114	3.9915
11885	140	70			1	RC2	RC2	RC2	4.02003	4.00007
11945	141	45			1	(+)E1A_r60_a104	E1A_r60_a104	E1A_r60_a104	21.8732	4.65705
12043	142	58			1	ETG05_36762	ETG05_36762	ETG05_36762	5.063	4.00231
12084	143	14			1	AT_L_3	AT_L_3	AT_L_3	4.42307	4.30398
12118	143	48			1	(+)eQC-42	EQC	EQC	4.34078	4.03661
12143	143	73			1	ETG10_13482	ETG10_13482	ETG10_13482	4.02927	4.0116
12221	144	66			1	AT_P_5	AT_P_5	AT_P_5	4.69503	3.99057
12394	146	69			1	RC12	RC12	RC12	4.00299	3.9865
12408	146	83			1	RC1	RC1	RC1	4.14863	4.12802
12427	147	17			1	AT_L_M	AT_L_M	AT_L_M	4.28361	4.26237
12577	148	82			1	(+)E1A_r60_a104	E1A_r60_a104	E1A_r60_a104	8.59669	4.21437
12586	149	6			1	(+)E1A_r60_a104	E1A_r60_a104	E1A_r60_a104	17.0686	4.66837
12628	149	48			1	AT_W_5	AT_W_5	AT_W_5	4.028	4.00802
12630	149	50			1	(+)E1A_r60_n9	E1A_r60_n9	E1A_r60_n9	109231	10923.1
12642	149	62			1	(+)E1A_r60_n11	E1A_r60_n11	E1A_r60_n11	53235.1	5323.51
12658	149	78			1	RC4	RC4	RC4	4.06411	4.04392
12712	150	47			1	(+)E1A_r60_a20	E1A_r60_a20	E1A_r60_a20	907.772	90.8728
12775	151	25			1	AT_ssM_RR_5	AT_ssM_RR_5	AT_ssM_RR_5	148955	14895.5
12870	152	35			1	(+)E1A_r60_a20	E1A_r60_a20	E1A_r60_a20	935.393	93.6355
12872	152	37			1	(+)E1A_r60_a107	E1A_r60_a107	E1A_r60_a107	39.6199	5.77979
12886	152	51			1	RC5	RC5	RC5	4.5761	3.99394
13166	155	76			1	AT_ssM_GD_3	AT_ssM_GD_3	AT_ssM_GD_3	90790	9079
13183	156	8			1	RC1	RC1	RC1	16.6099	4.87463
13274	157	14			1	(+)E1A_r60_a107	E1A_r60_a107	E1A_r60_a107	38.0088	5.75898
13289	157	29			1	RC4	RC4	RC4	4.15092	4.13034
13441	159	11			1	ETG10_195139	ETG10_195139	ETG10_195139	11.8317	4.4382
13507	159	77			1	RC9	RC9	RC9	4.03558	4.01554
13572	160	57			1	AT_P_3	AT_P_3	AT_P_3	3.96486	3.94518
13625	161	25			1	(+)E1A_r60_1	E1A_r60_1	E1A_r60_1	299228	29922.8
13690	162	5			1	ETG02_36680	ETG02_36680	ETG02_36680	5.45657	4.29852
13717	162	32			1	(+)E1A_r60_3	E1A_r60_3	E1A_r60_3	18.0661	4.60356
13764	162	79			1	(+)eQC-40	EQC	EQC	4.06001	4.04286
13792	163	22			1	AT_D_M	AT_D_M	AT_D_M	4.18849	4.16772
13905	164	50			1	DCP_1_2	DCP_1_2	DCP_1_2	196486	19648.6
13916	164	61			1	(+)E1A_r60_3	E1A_r60_3	E1A_r60_3	12.0364	4.13743
13922	164	67			1	AT_nD_3	AT_nD_3	AT_nD_3	16.0868	4.33403
13967	165	27			1	RC6	RC6	RC6	31.2241	5.73998
14001	165	61			1	ETG04_27747	ETG04_27747	ETG04_27747	3.95172	3.93211
14008	165	68			1	ETG02_36680	ETG02_36680	ETG02_36680	3.96346	3.94378
14072	166	47			1	(+)E1A_r60_a22	E1A_r60_a22	E1A_r60_a22	3829.88	383.011
14127	167	17			1	(+)E1A_r60_a22	E1A_r60_a22	E1A_r60_a22	3914.43	391.467
14149	167	39			1	DCP_22_9	DCP_22_9	DCP_22_9	22.7718	4.69821
14169	167	59			1	DCP_1_0	DCP_1_0	DCP_1_0	279277	27927.7
14181	167	71			1	(+)E1A_r60_a22	E1A_r60_a22	E1A_r60_a22	3799.06	379.928
14247	168	52			1	AT_P_3	AT_P_3	AT_P_3	4.14562	3.95025
14266	168	71			1	AT_L_3	AT_L_3	AT_L_3	3.97632	3.95726
14312	169	32			1	DCP_20_5	DCP_20_5	DCP_20_5	241.482	24.5146
14431	170	66			1	(+)E1A_r60_a135	E1A_r60_a135	E1A_r60_a135	332.423	33.493
14473	171	23			1	RC11	RC11	RC11	7.51465	4.24371
14482	171	32			1	RC2	RC2	RC2	4.08596	4.0657
14512	171	62			1	AT_T_3	AT_T_3	AT_T_3	4.09147	3.92762
14521	171	71			1	AT_L_5	AT_L_5	AT_L_5	12.7541	4.42005
14533	171	83			1	AT_T_5	AT_T_5	AT_T_5	4.09747	4.08013
14574	172	39			1	(+)E1A_r60_a22	E1A_r60_a22	E1A_r60_a22	3923.71	392.394
14631	173	11			1	(+)E1A_r60_1	E1A_r60_1	E1A_r60_1	297056	29705.6
14673	173	53			1	DCP_1_4	DCP_1_4	DCP_1_4	143458	14345.8
14674	173	54			1	AT_T_M	AT_T_M	AT_T_M	15.3457	4.43094
14747	174	42			1	AT_L_5	AT_L_5	AT_L_5	10.4952	4.14351
14754	174	49			1	(+)E1A_r60_a135	E1A_r60_a135	E1A_r60_a135	337.834	34.0339
14801	175	11			1	AT_P_M	AT_P_M	AT_P_M	43.0109	6.56772
14817	175	27			1	(+)E1A_r60_a135	E1A_r60_a135	E1A_r60_a135	386.377	38.8818
14977	177	17			1	AT_D_5	AT_D_5	AT_D_5	4.17923	4.15851
14980	177	20			1	RC8	RC8	RC8	12.4218	4.46137
14991	177	31			1	RC10	RC10	RC10	7.84361	4.18822
14993	177	33			1	(+)E1A_r60_n9	E1A_r60_n9	E1A_r60_n9	112879	11287.9
15017	177	57			1	AT_P_3	AT_P_3	AT_P_3	3.93624	3.9167
15031	177	71			1	(+)E1A_r60_n9	E1A_r60_n9	E1A_r60_n9	106460	10646
15034	177	74			1	ETG10_236652	ETG10_236652	ETG10_236652	11.9251	4.36354
15075	178	30			1	AT_T_M	AT_T_M	AT_T_M	6.85052	4.13986
15138	179	8			1	(+)E1A_r60_a97	E1A_r60_a97	E1A_r60_a97	15280.2	1528.03
15207	179	77			1	(+)eQC-41	EQC	EQC	5.98357	4.02781
15210	179	80			1	ETG05_66023	ETG05_66023	ETG05_66023	48.4086	6.37239
15236	180	21			1	AT_ssM_PC_3	AT_ssM_PC_3	AT_ssM_PC_3	1460.8	146.143
15240	180	25			1	(+)E1A_r60_a97	E1A_r60_a97	E1A_r60_a97	16268.1	1626.82
15244	180	29			1	AT_ssM_GD_5	AT_ssM_GD_5	AT_ssM_GD_5	5135.43	513.561
15246	180	31			1	DCP_22_0	DCP_22_0	DCP_22_0	3998.5	399.872
15327	181	27			1	(+)E1A_r60_a104	E1A_r60_a104	E1A_r60_a104	12.6032	4.44696
15346	181	46			1	DCP_22_4	DCP_22_4	DCP_22_4	1403.95	140.455
15376	181	76			1	(+)E1A_r60_3	E1A_r60_3	E1A_r60_3	14.8121	4.31115
15385	181	85			1	(+)E1A_r60_n11	E1A_r60_n11	E1A_r60_n11	55060.9	5506.09
15398	182	13			1	(+)eQC-42	EQC	EQC	9.49632	4.28883
15414	182	29			1	AT_nB_3	AT_nB_3	AT_nB_3	8.87564	4.17342
15488	183	18			1	(+)E1A_r60_3	E1A_r60_3	E1A_r60_3	61.4482	8.07961
15491	183	21			1	(+)E1A_r60_n11	E1A_r60_n11	E1A_r60_n11	56073.6	5607.36
15502	183	32			1	ETG08_142674	ETG08_142674	ETG08_142674	4.0548	4.03599
15521	183	51			1	AT_nC_5	AT_nC_5	AT_nC_5	5.19957	3.95035
15614	184	59			1	ETG10_234183	ETG10_234183	ETG10_234183	4.22957	3.91429
15618	184	63			1	(+)E1A_r60_a107	E1A_r60_a107	E1A_r60_a107	37.6733	5.52834
15667	185	27			1	DCP_20_3	DCP_20_3	DCP_20_3	609.463	61.0967
15752	186	27			1	(+)E1A_r60_n11	E1A_r60_n11	E1A_r60_n11	56575.2	5657.52
15761	186	36			1	ETG09_205211	ETG09_205211	ETG09_205211	4.01648	4.00124
15969	188	74			1	AT_ssM_RR_3	AT_ssM_RR_3	AT_ssM_RR_3	310255	31025.5
15970	188	75			1	AT_ssM_GD_3	AT_ssM_GD_3	AT_ssM_GD_3	91127.4	9112.74
15996	189	16			1	RC7	RC7	RC7	4.1488	4.12824
16064	189	84			1	(+)E1A_r60_a97	E1A_r60_a97	E1A_r60_a97	15372.9	1537.29
16091	190	26			1	ETG07_105829	ETG07_105829	ETG07_105829	6.24304	4.10288
16122	190	57			1	AT_P_3	AT_P_3	AT_P_3	3.9168	3.89754
16156	191	6			1	AT_D_M	AT_D_M	AT_D_M	4.19348	4.17271
16158	191	8			1	(+)E1A_r60_n9	E1A_r60_n9	E1A_r60_n9	110077	11007.7
16167	191	17			1	(+)E1A_r60_a20	E1A_r60_a20	E1A_r60_a20	931.458	93.2441
16202	191	52			1	(+)E1A_r60_a97	E1A_r60_a97	E1A_r60_a97	15323.6	1532.37
16220	191	70			1	(+)E1A_r60_a20	E1A_r60_a20	E1A_r60_a20	937.614	93.8493
16257	192	22			1	ETG09_48764	ETG09_48764	ETG09_48764	4.25106	4.08897
16381	193	61			1	AT_nX_5	AT_nX_5	AT_nX_5	5.60448	3.93014
16450	194	45			1	ETG10_195139	ETG10_195139	ETG10_195139	14.3205	4.31905
16550	195	60			1	DCP_22_2	DCP_22_2	DCP_22_2	2751.47	275.177
16592	196	17			1	AT_P_3	AT_P_3	AT_P_3	4.1196	4.09918
16707	197	47			1	DCP_20_7	DCP_20_7	DCP_20_7	85.9454	9.50989
16786	198	41			1	AT_D_3	AT_D_3	AT_D_3	13.5508	4.3755
16798	198	53			1	(+)E1A_r60_1	E1A_r60_1	E1A_r60_1	283608	28360.8
16819	198	74			1	AT_P_5	AT_P_5	AT_P_5	5.26917	3.97416
16846	199	16			1	RC3	RC3	RC3	4.12024	4.09982
16854	199	24			1	(+)eQC-40	EQC	EQC	4.96704	4.06784
17096	202	11			1	RC9	RC9	RC9	20.0449	5.21905
17210	203	40			1	AT_ssM_TR_5	AT_ssM_TR_5	AT_ssM_TR_5	127.957	13.4266
17285	204	30			1	DCP_1_1	DCP_1_1	DCP_1_1	256700	25670
17303	204	48			1	ETG08_142674	ETG08_142674	ETG08_142674	10.7888	4.2353
17327	204	72			1	ETG09_205211	ETG09_205211	ETG09_205211	6.49671	3.9989
17328	204	73			1	(+)E1A_r60_3	E1A_r60_3	E1A_r60_3	21.0109	4.54679
17367	205	27			1	(+)eQC-41	EQC	EQC	4.36019	4.02521
17461	206	36			1	ETG10_13482	ETG10_13482	ETG10_13482	12.5739	4.77732
17515	207	5			1	(+)E1A_r60_a135	E1A_r60_a135	E1A_r60_a135	346.29	34.891
17538	207	28			1	(+)E1A_r60_a20	E1A_r60_a20	E1A_r60_a20	910.007	91.0955
17544	207	34			1	(+)E1A_r60_1	E1A_r60_1	E1A_r60_1	291686	29168.6
17560	207	50			1	(+)E1A_r60_1	E1A_r60_1	E1A_r60_1	285369	28536.9
17682	209	2			1	(+)E1A_r60_3	E1A_r60_3	E1A_r60_3	11.526	4.29758
17714	209	34			1	DCP_22_6	DCP_22_6	DCP_22_6	655.836	65.713
17719	209	39			1	ETG05_66023	ETG05_66023	ETG05_66023	51.6237	6.56586
17741	209	61			1	ETG09_48764	ETG09_48764	ETG09_48764	4.08004	3.88423
17885	211	35			1	ETG04_27747	ETG04_27747	ETG04_27747	3.97504	3.95534
17986	212	51			1	RC7	RC7	RC7	6.69499	3.96533
18156	214	51			1	(+)E1A_r60_3	E1A_r60_3	E1A_r60_3	17.6154	4.29402
18175	214	70			1	(+)E1A_r60_n11	E1A_r60_n11	E1A_r60_n11	53512.7	5351.27
18226	215	36			1	AT_P_M	AT_P_M	AT_P_M	4.44519	3.95395
18228	215	38			1	AT_ssM_GD_5	AT_ssM_GD_5	AT_ssM_GD_5	5032.58	503.274
18282	216	7			1	(+)E1A_r60_a104	E1A_r60_a104	E1A_r60_a104	5.74705	4.13874
18390	217	30			1	(+)E1A_r60_a135	E1A_r60_a135	E1A_r60_a135	345.145	34.7608
18394	217	34			1	DCP_1_11	DCP_1_11	DCP_1_11	12.1145	4.17264
18480	218	35			1	AT_D_3	AT_D_3	AT_D_3	3.9599	3.94329
18499	218	54			1	(+)E1A_r60_a104	E1A_r60_a104	E1A_r60_a104	17.5178	4.48811
18517	218	72			1	(+)E1A_r60_a107	E1A_r60_a107	E1A_r60_a107	38.1586	5.53694
18528	218	83			1	(+)E1A_r60_a22	E1A_r60_a22	E1A_r60_a22	3999.29	399.952
18573	219	43			1	DCP_20_1	DCP_20_1	DCP_20_1	805.683	80.6704
18599	219	69			1	(+)E1A_r60_a135	E1A_r60_a135	E1A_r60_a135	339.946	34.242
18674	220	59			1	(+)E1A_r60_a107	E1A_r60_a107	E1A_r60_a107	37.9771	5.48179
18698	220	83			1	(+)E1A_r60_1	E1A_r60_1	E1A_r60_1	300836	30083.6
18896	223	26			1	AT_P_5	AT_P_5	AT_P_5	4.00405	3.98421
18908	223	38			1	(+)E1A_r60_a107	E1A_r60_a107	E1A_r60_a107	63.16	7.82636
18978	224	23			1	ETG10_13482	ETG10_13482	ETG10_13482	4.01624	3.99634
19010	224	55			1	(+)E1A_r60_a97	E1A_r60_a97	E1A_r60_a97	15303.3	1530.33
19076	225	36			1	RC4	RC4	RC4	3.94592	3.93052
19241	227	31			1	DCP_20_9	DCP_20_9	DCP_20_9	14.2448	4.22234
19322	228	27			1	RC12	RC12	RC12	3.98609	3.96633
19333	228	38			1	(+)E1A_r60_a97	E1A_r60_a97	E1A_r60_a97	15504.3	1550.43
19370	228	75			1	ETG04_27747	ETG04_27747	ETG04_27747	19.8415	5.80172
19461	229	81			1	(+)E1A_r60_a20	E1A_r60_a20	E1A_r60_a20	981.08	98.1989
19513	230	48			1	AT_D_M	AT_D_M	AT_D_M	3.89022	3.87093
19523	230	58			1	AT_T_3	AT_T_3	AT_T_3	4.14582	3.86995
19673	232	38			1	(+)E1A_r60_a104	E1A_r60_a104	E1A_r60_a104	41.0202	6.50911
19792	233	72			1	AT_L_M	AT_L_M	AT_L_M	3.92923	3.90972
19804	233	84			1	(+)E1A_r60_a104	E1A_r60_a104	E1A_r60_a104	12.3934	4.26238
19826	234	21			1	(+)E1A_r60_a107	E1A_r60_a107	E1A_r60_a107	35.732	5.40359
19893	235	3			1	AT_T_5	AT_T_5	AT_T_5	4.15145	4.0719
19983	236	8			1	RC7	RC7	RC7	4.06509	4.04494
19984	236	9			1	(+)E1A_r60_a22	E1A_r60_a22	E1A_r60_a22	3977.09	397.731
20012	236	37			1	ETG05_36762	ETG05_36762	ETG05_36762	9.46981	4.06809
20017	236	42			1	DCP_20_0	DCP_20_0	DCP_20_0	900.683	90.159
20066	237	6			1	AT_ssM_AB_5	AT_ssM_AB_5	AT_ssM_AB_5	30312	3031.2
20077	237	17			1	(+)E1A_r60_n9	E1A_r60_n9	E1A_r60_n9	111843	11184.3
20079	237	19			1	(+)E1A_r60_n11	E1A_r60_n11	E1A_r60_n11	54993.9	5499.39
20170	238	25			1	(+)E1A_r60_n11	E1A_r60_n11	E1A_r60_n11	55265.4	5526.55
20173	238	28			1	AT_L_3	AT_L_3	AT_L_3	3.96351	3.94386
20174	238	29			1	ETG05_66023	ETG05_66023	ETG05_66023	42.3624	5.84849
20218	238	73			1	(+)E1A_r60_a97	E1A_r60_a97	E1A_r60_a97	15432	1543.2
20249	239	19			1	AT_P_M	AT_P_M	AT_P_M	12.4832	4.33552
20262	239	32			1	(+)E1A_r60_3	E1A_r60_3	E1A_r60_3	13.3181	4.18112
20310	239	80			1	ETG10_236652	ETG10_236652	ETG10_236652	4.0423	3.99646
20334	240	19			1	RC11	RC11	RC11	5.54699	4.0173
20348	240	33			1	ETG10_195139	ETG10_195139	ETG10_195139	3.93605	3.91876
20394	240	79			1	(+)E1A_r60_n9	E1A_r60_n9	E1A_r60_n9	110230	11023
20614	243	44			1	DCP_22_7	DCP_22_7	DCP_22_7	302.176	30.4854
20628	243	58			1	(+)eQC-42	EQC	EQC	10.2743	4.11713
20635	243	65			1	RC9	RC9	RC9	6.08938	3.93084
20662	244	7			1	AT_nB_3	AT_nB_3	AT_nB_3	4.05212	4.03321
20716	244	61			1	RC6	RC6	RC6	5.71992	3.90435
20856	246	31			1	DCP_1_7	DCP_1_7	DCP_1_7	99896.1	9989.61
20945	247	35			1	RC10	RC10	RC10	5.5469	3.9343
20954	247	44			1	(+)E1A_r60_n11	E1A_r60_n11	E1A_r60_n11	53321	5332.11
21028	248	33			1	RC6	RC6	RC6	3.92544	3.90598
21032	248	37			1	(+)E1A_r60_n9	E1A_r60_n9	E1A_r60_n9	109980	10998
21132	249	52			1	ETG10_13482	ETG10_13482	ETG10_13482	3.87065	3.85145
21347	252	12			1	(+)E1A_r60_a97	E1A_r60_a97	E1A_r60_a97	15099.1	1509.91
21508	254	3			1	(+)E1A_r60_a20	E1A_r60_a20	E1A_r60_a20	932.015	93.2962
21545	254	40			1	(+)E1A_r60_a22	E1A_r60_a22	E1A_r60_a22	3772.37	377.259
21552	254	47			1	(+)E1A_r60_a20	E1A_r60_a20	E1A_r60_a20	904.427	90.5319
21566	254	61			1	RC10	RC10	RC10	3.8767	3.85746
21615	255	25			1	AT_T_M	AT_T_M	AT_T_M	3.95421	3.93461
21720	256	45			1	(+)E1A_r60_n9	E1A_r60_n9	E1A_r60_n9	108689	10868.9
21728	256	53			1	(+)eQC-41	EQC	EQC	5.31752	3.88431
21743	256	68			1	ETG08_142674	ETG08_142674	ETG08_142674	3.90656	3.88717
21746	256	71			1	AT_L_5	AT_L_5	AT_L_5	4.24758	3.91918
21774	257	14			1	(+)E1A_r60_1	E1A_r60_1	E1A_r60_1	293804	29380.4
21811	257	51			1	AT_ssM_GD_3	AT_ssM_GD_3	AT_ssM_GD_3	90898.3	9089.83
21875	258	30			1	ETG09_35454	ETG09_35454	ETG09_35454	3.92602	3.90817
21904	258	59			1	(+)E1A_r60_a22	E1A_r60_a22	E1A_r60_a22	3814.87	381.508
22079	260	64			1	AT_ssM_RR_5	AT_ssM_RR_5	AT_ssM_RR_5	141965	14196.5
22106	261	6			1	(+)eQC-39	EQC	EQC	147.255	15.3048
22178	261	78			1	AT_L_M	AT_L_M	AT_L_M	3.992	3.97218
22236	262	51			1	(+)E1A_r60_a135	E1A_r60_a135	E1A_r60_a135	332.887	33.5301
22286	263	16			1	AT_nB_5	AT_nB_5	AT_nB_5	36.4067	5.51113
22307	263	37			1	ETG07_105829	ETG07_105829	ETG07_105829	3.93258	3.88304
22350	263	80			1	AT_D_5	AT_D_5	AT_D_5	4.01856	4.00234
22428	264	73			1	RC12	RC12	RC12	7.35676	4.03598
22487	265	47			1	RC1	RC1	RC1	3.86976	3.85057
22583	266	58			1	ETG09_35454	ETG09_35454	ETG09_35454	6.38657	3.91021
22603	266	78			1	ETG07_105829	ETG07_105829	ETG07_105829	15.5043	4.35105
22607	266	82			1	ETG02_36680	ETG02_36680	ETG02_36680	7.10592	4.13311
22625	267	15			1	ETG10_234183	ETG10_234183	ETG10_234183	3.98058	3.96085
22780	268	85			1	(+)E1A_r60_a135	E1A_r60_a135	E1A_r60_a135	350.776	35.3362
22890	270	25			1	ETG02_36680	ETG02_36680	ETG02_36680	3.93258	3.91309
22897	270	32			1	DCP_1_0	DCP_1_0	DCP_1_0	282295	28229.5
22908	270	43			1	(+)E1A_r60_a107	E1A_r60_a107	E1A_r60_a107	37.2821	5.43669
22909	270	44			1	(+)E1A_r60_a97	E1A_r60_a97	E1A_r60_a97	14998.8	1499.88
23086	272	51			1	ETG10_234183	ETG10_234183	ETG10_234183	4.11609	3.85676
23102	272	67			1	AT_T_3	AT_T_3	AT_T_3	41.3927	6.7846
23146	273	26			1	RC9	RC9	RC9	3.92731	3.90784
23188	273	68			1	(+)E1A_r60_a104	E1A_r60_a104	E1A_r60_a104	66.6825	8.87291
23444	276	69			1	ETG09_48764	ETG09_48764	ETG09_48764	5.39281	3.93268
23525	277	65			1	RC4	RC4	RC4	7.64912	3.96676
23584	278	39			1	(+)eQC-40	EQC	EQC	3.879	3.86083
23591	278	46			1	DCP_22_9	DCP_22_9	DCP_22_9	35.8955	5.61344
23639	279	9			1	(+)E1A_r60_a107	E1A_r60_a107	E1A_r60_a107	34.4617	5.31445
23670	279	40			1	AT_nD_3	AT_nD_3	AT_nD_3	12.4517	4.0895
23692	279	62			1	(+)E1A_r60_n11	E1A_r60_n11	E1A_r60_n11	53722.3	5372.23
23698	279	68			1	ETG09_205211	ETG09_205211	ETG09_205211	61.7279	9.10405
23771	280	56			1	(+)E1A_r60_a20	E1A_r60_a20	E1A_r60_a20	893.844	89.4744
23827	281	27			1	RC8	RC8	RC8	3.91557	3.89624
23836	281	36			1	(+)E1A_r60_a135	E1A_r60_a135	E1A_r60_a135	318.814	32.1352
23838	281	38			1	RC5	RC5	RC5	5.58721	3.89756
23846	281	46			1	ETG05_66023	ETG05_66023	ETG05_66023	61.1102	7.37373
23871	281	71			1	AT_nC_3	AT_nC_3	AT_nC_3	56.6539	8.35191
23881	281	81			1	(+)E1A_r60_a107	E1A_r60_a107	E1A_r60_a107	41.0617	5.84288
23955	282	70			1	RC11	RC11	RC11	12.831	4.26366
23972	283	2			1	AT_W_5	AT_W_5	AT_W_5	4.00753	3.98769
23983	283	13			1	AT_ssM_AB_3	AT_ssM_AB_3	AT_ssM_AB_3	193070	19307
24150	285	10			1	ETG09_205211	ETG09_205211	ETG09_205211	3.97613	3.95643
24173	285	33			1	RC2	RC2	RC2	3.89273	3.8765
24263	286	38			1	AT_L_3	AT_L_3	AT_L_3	3.87787	3.85865
24299	286	74			1	RC5	RC5	RC5	4.1248	3.96376
24314	287	4			1	(+)eQC-42	EQC	EQC	3.99589	3.97674
24362	287	52			1	RC2	RC2	RC2	3.86508	3.84591
24382	287	72			1	(+)E1A_r60_1	E1A_r60_1	E1A_r60_1	277160	27716
24424	288	29			1	AT_D_M	AT_D_M	AT_D_M	3.95206	3.88648
24463	288	68			1	(+)E1A_r60_n9	E1A_r60_n9	E1A_r60_n9	103540	10354
24545	289	65			1	AT_D_M	AT_D_M	AT_D_M	3.90213	3.88276
24677	291	27			1	(+)E1A_r60_a97	E1A_r60_a97	E1A_r60_a97	15325.7	1532.58
24822	293	2			1	AT_W_3	AT_W_3	AT_W_3	5.3987	4.01202
24846	293	26			1	(+)E1A_r60_n11	E1A_r60_n11	E1A_r60_n11	51508.5	5150.85
24874	293	54			1	(+)E1A_r60_1	E1A_r60_1	E1A_r60_1	276601	27660.1
24903	293	83			1	ETG10_195139	ETG10_195139	ETG10_195139	8.73452	4.16697
24935	294	30			1	AT_L_3	AT_L_3	AT_L_3	7.47339	3.95893
24994	295	4			1	(+)E1A_r60_a97	E1A_r60_a97	E1A_r60_a97	15249.1	1524.92
25025	295	35			1	ETG10_236652	ETG10_236652	ETG10_236652	3.88266	3.86341
25030	295	40			1	DCP_22_4	DCP_22_4	DCP_22_4	1340.77	134.138
25061	295	71			1	(+)eQC-40	EQC	EQC	4.8142	3.95026
25112	296	37			1	RC1	RC1	RC1	3.877	3.85888
25132	296	57			1	(+)E1A_r60_a104	E1A_r60_a104	E1A_r60_a104	14.4628	4.21536
25171	297	11			1	(+)E1A_r60_1	E1A_r60_1	E1A_r60_1	288378	28837.8
25237	297	77			1	(+)E1A_r60_a20	E1A_r60_a20	E1A_r60_a20	878.228	87.9207
25247	298	2			1	(+)eQC-41	EQC	EQC	3.99008	3.97064
25331	299	1			1	RC3	RC3	RC3	5.48314	4.00986
25340	299	10			1	(+)E1A_r60_a104	E1A_r60_a104	E1A_r60_a104	6.0926	3.98907
25531	301	31			1	ETG04_27747	ETG04_27747	ETG04_27747	3.89048	3.87317
25562	301	62			1	(+)E1A_r60_n9	E1A_r60_n9	E1A_r60_n9	104612	10461.2
25572	301	72			1	ETG05_36762	ETG05_36762	ETG05_36762	7.33943	4.01442
25575	301	75			1	AT_nD_5	AT_nD_5	AT_nD_5	6.83543	4.06041
25675	303	5			1	(+)E1A_r60_3	E1A_r60_3	E1A_r60_3	9.02242	4.09752
25727	303	57			1	RC8	RC8	RC8	3.88052	3.86126
25818	304	63			1	RC7	RC7	RC7	33.367	5.88469
25820	304	65			1	AT_T_3	AT_T_3	AT_T_3	3.98518	3.90297
25832	304	77			1	(+)E1A_r60_3	E1A_r60_3	E1A_r60_3	18.0729	4.41608
25840	304	85			1	AT_ssM_AB_3	AT_ssM_AB_3	AT_ssM_AB_3	188813	18881.3
25849	305	9			1	(+)E1A_r60_a135	E1A_r60_a135	E1A_r60_a135	345.974	34.8396
25889	305	49			1	DCP_22_6	DCP_22_6	DCP_22_6	650.389	65.1639
25953	306	28			1	(+)E1A_r60_a104	E1A_r60_a104	E1A_r60_a104	12.6468	4.21305
25967	306	42			1	ETG08_142674	ETG08_142674	ETG08_142674	13.2983	4.14845
25983	306	58			1	AT_P_3	AT_P_3	AT_P_3	3.88736	3.86807
26020	307	10			1	(+)E1A_r60_a22	E1A_r60_a22	E1A_r60_a22	3963.06	396.327
26058	307	48			1	AT_nD_5	AT_nD_5	AT_nD_5	3.94289	3.85467
26067	307	57			1	(+)E1A_r60_a135	E1A_r60_a135	E1A_r60_a135	334.402	33.6776
26076	307	66			1	RC3	RC3	RC3	4.70039	3.92023
26125	308	30			1	DCP_1_7	DCP_1_7	DCP_1_7	96626.8	9662.68
26135	308	40			1	(+)E1A_r60_a22	E1A_r60_a22	E1A_r60_a22	3704.21	370.443
26160	308	65			1	AT_T_M	AT_T_M	AT_T_M	3.92227	3.9028
26215	309	35			1	DCP_1_4	DCP_1_4	DCP_1_4	141217	14121.7
26247	309	67			1	AT_W_3	AT_W_3	AT_W_3	3.93313	3.9136
26349	310	84			1	(+)E1A_r60_a22	E1A_r60_a22	E1A_r60_a22	3920.5	392.073
26482	312	47			1	(+)eQC-39	EQC	EQC	142.403	14.8046
26488	312	53			1	(+)E1A_r60_3	E1A_r60_3	E1A_r60_3	21.6199	4.56998
26569	313	49			1	AT_P_3	AT_P_3	AT_P_3	3.87261	3.85341
26606	314	1			1	ETG09_48764	ETG09_48764	ETG09_48764	10.2016	4.12919
26661	314	56			1	AT_T_3	AT_T_3	AT_T_3	3.88779	3.87233
26779	316	4			1	(+)E1A_r60_n11	E1A_r60_n11	E1A_r60_n11	54969.3	5496.93
26794	316	19			1	(+)E1A_r60_a20	E1A_r60_a20	E1A_r60_a20	902.142	90.3062
26809	316	34			1	(+)E1A_r60_a107	E1A_r60_a107	E1A_r60_a107	72.4554	8.39557
26885	317	25			1	AT_W_M	AT_W_M	AT_W_M	21.1423	4.47933
26984	318	39			1	AT_L_5	AT_L_5	AT_L_5	7.50311	3.94377
27145	320	30			1	(+)E1A_r60_a20	E1A_r60_a20	E1A_r60_a20	887.89	88.8796
27162	320	47			1	(+)E1A_r60_a22	E1A_r60_a22	E1A_r60_a22	3798.65	379.887
27200	320	85			1	AT_ssM_TR_5	AT_ssM_TR_5	AT_ssM_TR_5	124.654	13.187
27338	322	53			1	DCP_20_5	DCP_20_5	DCP_20_5	244.284	24.7672
27369	322	84			1	RC2	RC2	RC2	4.15905	4.13877
27376	323	6			1	RC6	RC6	RC6	6.32798	4.00291
27443	323	73			1	RC10	RC10	RC10	4.00423	3.98435
27492	324	37			1	AT_D_M	AT_D_M	AT_D_M	9.2403	4.35498
27614	325	74			1	(+)E1A_r60_n11	E1A_r60_n11	E1A_r60_n11	53913.5	5391.35
27622	325	82			1	ETG10_13482	ETG10_13482	ETG10_13482	4.12321	4.10273
27661	326	36			1	(+)E1A_r60_n9	E1A_r60_n9	E1A_r60_n9	103803	10380.3
27744	327	34			1	AT_D_3	AT_D_3	AT_D_3	9.25668	4.09566
27747	327	37			1	AT_D_3	AT_D_3	AT_D_3	9.0067	4.02991
27768	327	58			1	AT_T_5	AT_T_5	AT_T_5	5.10348	3.91552
27797	328	2			1	AT_ssM_RR_3	AT_ssM_RR_3	AT_ssM_RR_3	322032	32203.2
27853	328	58			1	RC3	RC3	RC3	13.8527	4.47662
27878	328	83			1	ETG05_66023	ETG05_66023	ETG05_66023	50.0428	6.59327
27889	329	9			1	(+)E1A_r60_n9	E1A_r60_n9	E1A_r60_n9	113399	11339.9
27921	329	41			1	(+)E1A_r60_1	E1A_r60_1	E1A_r60_1	281383	28138.3
28038	330	73			1	(+)E1A_r60_a97	E1A_r60_a97	E1A_r60_a97	15551.6	1555.16
28076	331	26			1	(+)E1A_r60_3	E1A_r60_3	E1A_r60_3	67.3794	8.62933
28097	331	47			1	DCP_1_2	DCP_1_2	DCP_1_2	194993	19499.3
28107	331	57			1	RC5	RC5	RC5	52.5156	7.30848
28137	332	2			1	AT_W_M	AT_W_M	AT_W_M	14.1531	4.25475
28267	333	47			1	AT_ssM_TR_5	AT_ssM_TR_5	AT_ssM_TR_5	132.921	13.8913
28357	334	52			1	DCP_22_2	DCP_22_2	DCP_22_2	2773.65	277.395
28364	334	59			1	ETG10_236652	ETG10_236652	ETG10_236652	3.9228	3.90346
28384	334	79			1	AT_ssM_RR_3	AT_ssM_RR_3	AT_ssM_RR_3	331198	33119.8
28450	335	60			1	ETG05_36762	ETG05_36762	ETG05_36762	5.37465	3.94221
28532	336	57			1	DCP_1_11	DCP_1_11	DCP_1_11	13.9342	4.19399
28549	336	74			1	RC4	RC4	RC4	4.04435	4.02427
28748	339	18			1	AT_D_M	AT_D_M	AT_D_M	37.4519	6.96962
28788	339	58			1	DCP_1_1	DCP_1_1	DCP_1_1	256866	25686.6
28823	340	8			1	RC12	RC12	RC12	3.95067	3.93109
28869	340	54			1	DCP_22_0	DCP_22_0	DCP_22_0	3940.14	394.035
28933	341	33			1	(+)E1A_r60_n9	E1A_r60_n9	E1A_r60_n9	108009	10800.9
29074	343	4			1	AT_ssM_AB_5	AT_ssM_AB_5	AT_ssM_AB_5	29680.1	2968.02
29117	343	47			1	DCP_22_7	DCP_22_7	DCP_22_7	341.773	34.4192
29147	343	77			1	RC1	RC1	RC1	4.08967	4.06936
29157	344	2			1	AT_nX_3	AT_nX_3	AT_nX_3	15.8638	5.05836
29179	344	24			1	(+)E1A_r60_a97	E1A_r60_a97	E1A_r60_a97	14651	1465.11
29206	344	51			1	ETG02_36680	ETG02_36680	ETG02_36680	4.26432	3.89911
29222	344	67			1	(+)E1A_r60_a22	E1A_r60_a22	E1A_r60_a22	3885.4	388.563
29276	345	36			1	ETG10_234183	ETG10_234183	ETG10_234183	10.2773	4.04959
29284	345	44			1	AT_L_M	AT_L_M	AT_L_M	3.89346	3.87415
29317	345	77			1	ETG09_35454	ETG09_35454	ETG09_35454	5.39942	4.1017
29366	346	41			1	(+)E1A_r60_a107	E1A_r60_a107	E1A_r60_a107	40.7039	5.69977
29461	347	51			1	(+)E1A_r60_a22	E1A_r60_a22	E1A_r60_a22	3919.33	391.955
29572	348	77			1	(+)E1A_r60_a107	E1A_r60_a107	E1A_r60_a107	38.9333	5.70528
29643	349	63			1	(+)E1A_r60_a107	E1A_r60_a107	E1A_r60_a107	40.0892	5.73363
29647	349	67			1	ETG10_234183	ETG10_234183	ETG10_234183	5.76208	4.01353
29866	352	31			1	DCP_20_9	DCP_20_9	DCP_20_9	14.3147	4.19038
29867	352	32			1	(+)E1A_r60_a135	E1A_r60_a135	E1A_r60_a135	323.622	32.6134
29889	352	54			1	(+)E1A_r60_a20	E1A_r60_a20	E1A_r60_a20	934.399	93.5295
29896	352	61			1	RC8	RC8	RC8	4.17303	3.95034
29966	353	46			1	DCP_20_1	DCP_20_1	DCP_20_1	860.057	86.104
29981	353	61			1	AT_W_3	AT_W_3	AT_W_3	3.96322	3.94355
30110	355	20			1	ETG09_48764	ETG09_48764	ETG09_48764	86.5946	30.9111
30201	356	26			1	AT_L_M	AT_L_M	AT_L_M	3.90811	3.88873
30276	357	16			1	RC7	RC7	RC7	7.0292	3.98958
30311	357	51			1	(+)E1A_r60_n9	E1A_r60_n9	E1A_r60_n9	112092	11209.2
30313	357	53			1	(+)E1A_r60_n11	E1A_r60_n11	E1A_r60_n11	55882.8	5588.28
30344	357	84			1	AT_W_3	AT_W_3	AT_W_3	4.2318	4.21246
30356	358	11			1	ETG05_36762	ETG05_36762	ETG05_36762	11.152	4.13433
30440	359	10			1	(+)E1A_r60_n9	E1A_r60_n9	E1A_r60_n9	113691	11369.1
30462	359	32			1	ETG05_66023	ETG05_66023	ETG05_66023	60.2142	7.2239
30487	359	57			1	(+)E1A_r60_a135	E1A_r60_a135	E1A_r60_a135	354.71	35.7103
30543	360	28			1	(+)E1A_r60_n11	E1A_r60_n11	E1A_r60_n11	52743.9	5274.39
30558	360	43			1	AT_D_5	AT_D_5	AT_D_5	4.5764	3.90519
30735	362	50			1	(+)eQC-42	EQC	EQC	8.52824	4.03925
30895	364	40			1	AT_L_3	AT_L_3	AT_L_3	3.91294	3.89356
30909	364	54			1	DCP_20_7	DCP_20_7	DCP_20_7	90.3907	9.90771
30938	364	83			1	(+)E1A_r60_n9	E1A_r60_n9	E1A_r60_n9	111316	11131.6
30980	365	40			1	DCP_20_0	DCP_20_0	DCP_20_0	900.583	90.15
30991	365	51			1	(+)eQC-40	EQC	EQC	4.23114	3.92941
31029	366	4			1	AT_P_M	AT_P_M	AT_P_M	22.5205	4.97755
31177	367	67			1	(+)E1A_r60_a135	E1A_r60_a135	E1A_r60_a135	347.769	35.0318
31515	371	65			1	(+)E1A_r60_n11	E1A_r60_n11	E1A_r60_n11	56405.8	5640.58
31603	372	68			1	RC11	RC11	RC11	11.9898	4.43025
31612	372	77			1	AT_L_M	AT_L_M	AT_L_M	4.17369	4.15296
31622	373	2			1	(+)E1A_r60_1	E1A_r60_1	E1A_r60_1	279336	27933.6
31652	373	32			1	(+)E1A_r60_1	E1A_r60_1	E1A_r60_1	286612	28661.2
31707	374	2			1	(+)E1A_r60_3	E1A_r60_3	E1A_r60_3	15.8612	4.28602
31724	374	19			1	(+)E1A_r60_a20	E1A_r60_a20	E1A_r60_a20	905.029	90.5961
31734	374	29			1	(+)E1A_r60_a22	E1A_r60_a22	E1A_r60_a22	3833.27	383.349
31748	374	43			1	(+)E1A_r60_a104	E1A_r60_a104	E1A_r60_a104	39.4556	6.56131
31875	375	85			1	RC9	RC9	RC9	4.30511	4.28374
31902	376	27			1	ETG10_236652	ETG10_236652	ETG10_236652	3.92768	3.9082
31930	376	55			1	DCP_20_3	DCP_20_3	DCP_20_3	580.96	58.2427
31987	377	27			1	(+)E1A_r60_3	E1A_r60_3	E1A_r60_3	33.3981	5.87771
32007	377	47			1	(+)E1A_r60_a97	E1A_r60_a97	E1A_r60_a97	15761.9	1576.2
32008	377	48			1	RC7	RC7	RC7	3.95153	3.93193
32027	377	67			1	(+)E1A_r60_a104	E1A_r60_a104	E1A_r60_a104	12.4684	4.31394
32064	378	19			1	(+)E1A_r60_a97	E1A_r60_a97	E1A_r60_a97	15283.4	1528.34
32105	378	60			1	(+)eQC-41	EQC	EQC	6.32859	4.04998
32173	379	43			1	ETG09_205211	ETG09_205211	ETG09_205211	3.94191	3.92235
32209	379	79			1	(+)E1A_r60_1	E1A_r60_1	E1A_r60_1	303650	30365
32221	380	6			1	ETG02_36680	ETG02_36680	ETG02_36680	3.98679	3.96704
32225	380	10			1	AT_W_M	AT_W_M	AT_W_M	17.5543	4.38572
32247	380	32			1	ETG10_13482	ETG10_13482	ETG10_13482	3.93167	3.91217
32309	381	9			1	AT_P_5	AT_P_5	AT_P_5	6.64618	4.0241
32328	381	28			1	RC1	RC1	RC1	3.93441	3.91489
32367	381	67			1	RC6	RC6	RC6	4.0786	4.0596
32401	382	16			1	AT_L_3	AT_L_3	AT_L_3	23.8245	5.19742
32481	383	11			1	(+)E1A_r60_n11	E1A_r60_n11	E1A_r60_n11	54685.8	5468.59
32495	383	25			1	RC11	RC11	RC11	3.94011	3.92603
32504	383	34			1	AT_T_5	AT_T_5	AT_T_5	3.93711	3.92176
32600	384	45			1	(+)E1A_r60_1	E1A_r60_1	E1A_r60_1	291255	29125.5
32667	385	27			1	RC8	RC8	RC8	5.15298	3.94712
32762	386	37			1	(+)E1A_r60_a104	E1A_r60_a104	E1A_r60_a104	13.1377	4.18776
32764	386	39			1	(+)eQC-41	EQC	EQC	5.4342	3.96299
32780	386	55			1	AT_W_5	AT_W_5	AT_W_5	4.00621	3.98684
32899	388	4			1	(+)E1A_r60_a104	E1A_r60_a104	E1A_r60_a104	11.2568	4.1719
33057	389	77			1	(+)eQC-39	EQC	EQC	148.615	15.5022
33064	389	84			1	(+)E1A_r60_3	E1A_r60_3	E1A_r60_3	14.4475	4.58853
33093	390	28			1	ETG07_105829	ETG07_105829	ETG07_105829	4.04008	3.93595
33142	390	77			1	ETG10_195139	ETG10_195139	ETG10_195139	6.1266	4.25152
33152	391	2			1	(+)E1A_r60_a135	E1A_r60_a135	E1A_r60_a135	343.767	34.6286
33184	391	34			1	RC10	RC10	RC10	5.07032	3.95646
33194	391	44			1	AT_ssM_AB_3	AT_ssM_AB_3	AT_ssM_AB_3	195111	19511.1
33206	391	56			1	RC12	RC12	RC12	4.0228	4.00284
33250	392	15			1	AT_ssM_PC_5	AT_ssM_PC_5	AT_ssM_PC_5	19.441	4.5552
33388	393	68			1	AT_P_5	AT_P_5	AT_P_5	12.8206	4.5535
33416	394	11			1	RC2	RC2	RC2	3.98857	3.96879
33438	394	33			1	RC9	RC9	RC9	3.95754	3.93791
33462	394	57			1	AT_T_5	AT_T_5	AT_T_5	4.04106	4.02164
33497	395	7			1	(+)E1A_r60_a107	E1A_r60_a107	E1A_r60_a107	44.5067	6.00315
33508	395	18			1	AT_W_3	AT_W_3	AT_W_3	3.97148	3.95178
33563	395	73			1	(+)E1A_r60_a20	E1A_r60_a20	E1A_r60_a20	898.756	89.9825
33600	396	25			1	(+)E1A_r60_a20	E1A_r60_a20	E1A_r60_a20	886.572	88.7523
33648	396	73			1	ETG07_105829	ETG07_105829	ETG07_105829	4.93443	4.19537
33668	397	8			1	(+)E1A_r60_a22	E1A_r60_a22	E1A_r60_a22	3937.43	393.765
33688	397	28			1	AT_L_5	AT_L_5	AT_L_5	6.91287	4.03895
33799	398	54			1	(+)E1A_r60_3	E1A_r60_3	E1A_r60_3	18.4142	4.43215
33823	398	78			1	(+)E1A_r60_a97	E1A_r60_a97	E1A_r60_a97	15283.3	1528.34
33941	400	26			1	(+)eQC-42	EQC	EQC	13.0772	4.39557
34037	401	37			1	RC3	RC3	RC3	5.13278	3.98124
34062	401	62			1	(+)E1A_r60_n11	E1A_r60_n11	E1A_r60_n11	55592.1	5559.21
34142	402	57			1	ETG09_48764	ETG09_48764	ETG09_48764	8.70684	4.15554
34146	402	61			1	AT_L_5	AT_L_5	AT_L_5	5.53347	4.10916
34202	403	32			1	AT_nB_5	AT_nB_5	AT_nB_5	38.9539	5.65516
34215	403	45			1	(+)E1A_r60_1	E1A_r60_1	E1A_r60_1	288571	28857.1
34349	405	9			1	ETG08_142674	ETG08_142674	ETG08_142674	4.0201	4.00016
34369	405	29			1	ETG04_27747	ETG04_27747	ETG04_27747	3.97951	3.96047
34437	406	12			1	AT_ssM_RR_5	AT_ssM_RR_5	AT_ssM_RR_5	145071	14507.1
34448	406	23			1	ETG09_35454	ETG09_35454	ETG09_35454	8.7075	4.09516
34514	407	4			1	(+)E1A_r60_n11	E1A_r60_n11	E1A_r60_n11	54278.9	5427.89
34594	407	84			1	AT_nB_3	AT_nB_3	AT_nB_3	5.44099	4.41419
34597	408	2			1	ETG09_205211	ETG09_205211	ETG09_205211	4.06054	4.04427
34681	409	1			1	AT_T_M	AT_T_M	AT_T_M	4.07265	4.05267
34701	409	21			1	RC5	RC5	RC5	3.99457	3.97705
34716	409	36			1	(+)E1A_r60_n9	E1A_r60_n9	E1A_r60_n9	104438	10443.8
34724	409	44			1	(+)E1A_r60_a22	E1A_r60_a22	E1A_r60_a22	3902.23	390.245
34733	409	53			1	(+)E1A_r60_3	E1A_r60_3	E1A_r60_3	24.4339	4.86545
34745	409	65			1	(+)E1A_r60_a107	E1A_r60_a107	E1A_r60_a107	39.3337	5.78085
34749	409	69			1	ETG04_27747	ETG04_27747	ETG04_27747	4.19668	4.17586
34788	410	23			1	AT_P_M	AT_P_M	AT_P_M	6.40661	4.02803
34790	410	25			1	(+)E1A_r60_a107	E1A_r60_a107	E1A_r60_a107	39.4237	5.66883
34862	411	12			1	(+)E1A_r60_a135	E1A_r60_a135	E1A_r60_a135	342.748	34.526
34883	411	33			1	RC4	RC4	RC4	3.9967	3.97687
34905	411	55			1	(+)E1A_r60_n9	E1A_r60_n9	E1A_r60_n9	112869	11286.9
35015	412	80			1	(+)E1A_r60_a20	E1A_r60_a20	E1A_r60_a20	888.88	89.005
35023	413	3			1	(+)E1A_r60_a104	E1A_r60_a104	E1A_r60_a104	11.4609	4.25784
35080	413	60			1	AT_ssM_PC_5	AT_ssM_PC_5	AT_ssM_PC_5	10.2418	4.25555
35137	414	32			1	ETG10_195139	ETG10_195139	ETG10_195139	11.5353	4.22033
35144	414	39			1	AT_L_M	AT_L_M	AT_L_M	4.01728	4.00226
35238	415	48			1	ETG08_142674	ETG08_142674	ETG08_142674	4.05233	4.03529
35304	416	29			1	AT_D_5	AT_D_5	AT_D_5	4.00732	3.98778
35333	416	58			1	AT_T_5	AT_T_5	AT_T_5	4.70699	4.11465
35351	416	76			1	AT_P_M	AT_P_M	AT_P_M	5.34112	4.32561
35636	420	21			1	(+)E1A_r60_1	E1A_r60_1	E1A_r60_1	289475	28947.5
35717	421	17			1	(+)E1A_r60_a22	E1A_r60_a22	E1A_r60_a22	3950.77	395.1
35721	421	21			1	(+)eQC-40	EQC	EQC	4.12248	4.01165
35740	421	40			1	AT_ssM_TR_3	AT_ssM_TR_3	AT_ssM_TR_3	199.757	20.4158
35749	421	49			1	(+)E1A_r60_a135	E1A_r60_a135	E1A_r60_a135	349.108	35.169
35841	422	56			1	(+)E1A_r60_a20	E1A_r60_a20	E1A_r60_a20	916.56	91.7564
35844	422	59			1	AT_W_M	AT_W_M	AT_W_M	18.0926	4.57105
35872	423	2			1	(+)eQC-39	EQC	EQC	143.286	14.9624
35893	423	23			1	AT_T_5	AT_T_5	AT_T_5	4.02859	4.00861
36089	425	49			1	AT_ssM_TR_3	AT_ssM_TR_3	AT_ssM_TR_3	196.566	20.1086
36201	426	76			1	(+)E1A_r60_a97	E1A_r60_a97	E1A_r60_a97	14570.6	1457.07
36228	427	18			1	(+)E1A_r60_a97	E1A_r60_a97	E1A_r60_a97	15294.8	1529.48
36285	427	75			1	(+)E1A_r60_3	E1A_r60_3	E1A_r60_3	16.2177	4.72125
36329	428	34			1	ETG04_27747	ETG04_27747	ETG04_27747	4.0494	4.02931
36374	428	79			1	AT_T_M	AT_T_M	AT_T_M	4.4321	4.41009
36380	428	85			1	AT_ssM_PC_5	AT_ssM_PC_5	AT_ssM_PC_5	8.11265	4.61231
36388	429	8			1	(+)E1A_r60_a107	E1A_r60_a107	E1A_r60_a107	46.0353	6.31198
36416	429	36			1	AT_nX_5	AT_nX_5	AT_nX_5	4.69981	4.05654
36483	430	18			1	AT_P_3	AT_P_3	AT_P_3	4.05648	4.03636
36513	430	48			1	AT_ssM_RR_3	AT_ssM_RR_3	AT_ssM_RR_3	325948	32594.8
36612	431	62			1	(+)eQC-42	EQC	EQC	5.55052	4.22612
36624	431	74			1	(+)E1A_r60_n11	E1A_r60_n11	E1A_r60_n11	53202.8	5320.29
36647	432	12			1	AT_T_M	AT_T_M	AT_T_M	4.0803	4.06006
36655	432	20			1	(+)E1A_r60_3	E1A_r60_3	E1A_r60_3	16.219	4.39053
36665	432	30			1	AT_nD_3	AT_nD_3	AT_nD_3	14.5615	4.3339
36672	432	37			1	(+)E1A_r60_a135	E1A_r60_a135	E1A_r60_a135	346.641	34.9209
36701	432	66			1	ETG02_36680	ETG02_36680	ETG02_36680	4.26926	4.24886
36710	432	75			1	(+)E1A_r60_a104	E1A_r60_a104	E1A_r60_a104	7.50251	4.44672
36751	433	31			1	RC4	RC4	RC4	4.06096	4.04081
36774	433	54			1	RC3	RC3	RC3	4.15673	4.1361
36831	434	26			1	(+)E1A_r60_n11	E1A_r60_n11	E1A_r60_n11	54257.1	5425.71
36934	435	44			1	ETG10_234183	ETG10_234183	ETG10_234183	4.10546	4.08846
37126	437	66			1	AT_W_3	AT_W_3	AT_W_3	4.28814	4.26715
37332	440	17			1	RC8	RC8	RC8	4.09281	4.07461
37402	441	2			1	RC11	RC11	RC11	4.17189	4.15122
37425	441	25			1	(+)E1A_r60_a97	E1A_r60_a97	E1A_r60_a97	15757	1575.71
37467	441	67			1	AT_ssM_RR_5	AT_ssM_RR_5	AT_ssM_RR_5	153380	15338
37611	443	41			1	(+)E1A_r60_1	E1A_r60_1	E1A_r60_1	304951	30495.1
37701	444	46			1	ETG05_36762	ETG05_36762	ETG05_36762	4.94665	4.16112
37758	445	18			1	(+)E1A_r60_n9	E1A_r60_n9	E1A_r60_n9	113346	11334.6
37775	445	35			1	AT_W_5	AT_W_5	AT_W_5	4.11339	4.09298
37795	445	55			1	RC1	RC1	RC1	4.21929	4.19835
37812	445	72			1	(+)E1A_r60_n9	E1A_r60_n9	E1A_r60_n9	110505	11050.5
37817	445	77			1	ETG09_48764	ETG09_48764	ETG09_48764	4.76579	4.47293
37971	447	61			1	AT_nX_3	AT_nX_3	AT_nX_3	4.28491	4.26365
37976	447	66			1	ETG10_13482	ETG10_13482	ETG10_13482	4.34056	4.31901
38004	448	9			1	RC5	RC5	RC5	4.15305	4.13246
38053	448	58			1	(+)E1A_r60_a107	E1A_r60_a107	E1A_r60_a107	42.128	6.07293
38175	450	10			1	RC3	RC3	RC3	4.15651	4.1359
38176	450	11			1	AT_P_M	AT_P_M	AT_P_M	5.16528	4.16042
38204	450	39			1	(+)E1A_r60_3	E1A_r60_3	E1A_r60_3	15.2201	4.43532
38292	451	42			1	(+)E1A_r60_a22	E1A_r60_a22	E1A_r60_a22	3963.69	396.393
38308	451	58			1	AT_ssM_GD_3	AT_ssM_GD_3	AT_ssM_GD_3	93524.9	9352.49
38320	451	70			1	AT_W_M	AT_W_M	AT_W_M	18.3116	4.79001
38325	451	75			1	AT_ssM_TR_5	AT_ssM_TR_5	AT_ssM_TR_5	119.756	12.8429
38358	452	23			1	(+)E1A_r60_a20	E1A_r60_a20	E1A_r60_a20	889.286	89.0306
38362	452	27			1	(+)E1A_r60_a104	E1A_r60_a104	E1A_r60_a104	8.56112	4.21605
38388	452	53			1	AT_ssM_AB_5	AT_ssM_AB_5	AT_ssM_AB_5	29427.5	2942.76
38398	452	63			1	(+)E1A_r60_a104	E1A_r60_a104	E1A_r60_a104	8.37832	4.40463
38403	452	68			1	(+)E1A_r60_a22	E1A_r60_a22	E1A_r60_a22	3853.59	385.386
38412	452	77			1	RC10	RC10	RC10	4.53517	4.51265
38438	453	18			1	ETG10_236652	ETG10_236652	ETG10_236652	4.14304	4.12267
38462	453	42			1	AT_nB_3	AT_nB_3	AT_nB_3	5.26923	4.18213
38484	453	64			1	ETG09_205211	ETG09_205211	ETG09_205211	4.35045	4.32885
38694	456	19			1	RC6	RC6	RC6	4.31882	4.13818
38717	456	42			1	AT_nC_5	AT_nC_5	AT_nC_5	4.32221	4.17987
38886	458	41			1	RC9	RC9	RC9	7.41567	4.25354
38917	458	72			1	(+)E1A_r60_1	E1A_r60_1	E1A_r60_1	310408	31040.8
38951	459	21			1	AT_nD_5	AT_nD_5	AT_nD_5	4.16418	4.1436
39011	459	81			1	RC4	RC4	RC4	4.64259	4.61954
39053	460	38			1	ETG09_48764	ETG09_48764	ETG09_48764	5.9295	4.20792
39119	461	19			1	ETG09_35454	ETG09_35454	ETG09_35454	4.17685	4.15867
39176	461	76			1	(+)E1A_r60_a135	E1A_r60_a135	E1A_r60_a135	330.407	33.3794
39177	461	77			1	RC9	RC9	RC9	4.58501	4.56225
39265	462	80			1	RC7	RC7	RC7	4.65376	4.63066
39314	463	44			1	(+)E1A_r60_a97	E1A_r60_a97	E1A_r60_a97	15087.4	1508.75
39444	465	4			1	(+)E1A_r60_a20	E1A_r60_a20	E1A_r60_a20	909.847	91.0912
39515	465	75			1	ETG05_66023	ETG05_66023	ETG05_66023	57.7947	7.46841
39537	466	12			1	AT_T_3	AT_T_3	AT_T_3	4.39639	4.21281
39559	466	34			1	AT_T_M	AT_T_M	AT_T_M	4.2087	4.18782
39572	466	47			1	AT_W_5	AT_W_5	AT_W_5	4.2723	4.25204
39642	467	32			1	(+)E1A_r60_a107	E1A_r60_a107	E1A_r60_a107	38.5528	5.79103
39726	468	31			1	(+)E1A_r60_a22	E1A_r60_a22	E1A_r60_a22	3903.83	390.407
39728	468	33			1	(+)eQC-42	EQC	EQC	4.60065	4.20939
39772	468	77			1	RC5	RC5	RC5	4.64197	4.61892
39831	469	51			1	ETG10_195139	ETG10_195139	ETG10_195139	4.38641	4.30532
39881	470	16			1	ETG08_142674	ETG08_142674	ETG08_142674	4.22789	4.20692
39890	470	25			1	AT_nC_5	AT_nC_5	AT_nC_5	4.21534	4.19947
39967	471	17			1	ETG10_13482	ETG10_13482	ETG10_13482	4.23167	4.21067
39975	471	25			1	(+)eQC-39	EQC	EQC	155.209	16.128
40019	471	69			1	ETG04_27747	ETG04_27747	ETG04_27747	4.52849	4.506
40031	471	81			1	(+)E1A_r60_a20	E1A_r60_a20	E1A_r60_a20	897.883	89.9226
40206	474	1			1	AT_P_5	AT_P_5	AT_P_5	4.34348	4.32197
40276	474	71			1	AT_P_5	AT_P_5	AT_P_5	5.47124	4.5815
40295	475	5			1	ETG07_105829	ETG07_105829	ETG07_105829	4.31788	4.29819
40296	475	6			1	(+)eQC-41	EQC	EQC	4.67786	4.30609
40364	475	74			1	(+)eQC-40	EQC	EQC	5.29116	4.62962
40474	477	14			1	ETG10_234183	ETG10_234183	ETG10_234183	4.3042	4.2611
40475	477	15			1	(+)eQC-40	EQC	EQC	5.55678	4.27959
40493	477	33			1	(+)E1A_r60_n11	E1A_r60_n11	E1A_r60_n11	53767.3	5376.73
40509	477	49			1	RC2	RC2	RC2	4.34885	4.32726
40513	477	53			1	(+)E1A_r60_n9	E1A_r60_n9	E1A_r60_n9	108042	10804.2
40658	479	28			1	AT_D_5	AT_D_5	AT_D_5	4.26636	4.24519
40659	479	29			1	ETG09_205211	ETG09_205211	ETG09_205211	4.26777	4.24779
40746	480	31			1	(+)E1A_r60_a97	E1A_r60_a97	E1A_r60_a97	15374.2	1537.42
40781	480	66			1	AT_L_3	AT_L_3	AT_L_3	5.32396	4.55028
40795	480	80			1	RC11	RC11	RC11	4.78787	4.7641
40842	481	42			1	AT_D_5	AT_D_5	AT_D_5	4.32642	4.30865
40859	481	59			1	(+)E1A_r60_a104	E1A_r60_a104	E1A_r60_a104	9.02899	4.5688
40888	482	3			1	RC2	RC2	RC2	4.37474	4.35307
40980	483	10			1	AT_D_5	AT_D_5	AT_D_5	4.33132	4.3109
40990	483	20			1	(+)E1A_r60_n9	E1A_r60_n9	E1A_r60_n9	110558	11055.8
41026	483	56			1	(+)E1A_r60_3	E1A_r60_3	E1A_r60_3	16.5466	4.77672
41076	484	21			1	ETG02_36680	ETG02_36680	ETG02_36680	4.29639	4.27523
41093	484	38			1	AT_L_5	AT_L_5	AT_L_5	4.32697	4.3055
41139	484	84			1	(+)E1A_r60_n9	E1A_r60_n9	E1A_r60_n9	105285	10528.5
41177	485	37			1	AT_L_M	AT_L_M	AT_L_M	4.32652	4.30505
41242	486	17			1	(+)E1A_r60_3	E1A_r60_3	E1A_r60_3	16.9867	4.65444
41321	487	11			1	ETG05_36762	ETG05_36762	ETG05_36762	6.04784	4.36566
41469	488	74			1	(+)E1A_r60_a107	E1A_r60_a107	E1A_r60_a107	39.692	6.27512
41533	489	53			1	AT_P_M	AT_P_M	AT_P_M	5.76133	4.47182
41538	489	58			1	(+)E1A_r60_a135	E1A_r60_a135	E1A_r60_a135	321.495	32.4897
41710	491	60			1	RC12	RC12	RC12	4.55624	4.53362
41864	493	44			1	(+)eQC-39	EQC	EQC	144.343	15.194
41895	493	75			1	AT_P_3	AT_P_3	AT_P_3	4.79502	4.77127
41981	494	76			1	(+)E1A_r60_1	E1A_r60_1	E1A_r60_1	325873	32587.3
41991	495	1			1	DarkCorner	DarkCorner	DarkCorner	4.49432	4.47207
42066	495	76			1	AT_T_3	AT_T_3	AT_T_3	5.14972	4.81719
42075	495	85			1	AT_T_M	AT_T_M	AT_T_M	5.00901	4.98415
42096	496	21			1	AT_T_3	AT_T_3	AT_T_3	4.80624	4.36277
42146	496	71			1	(+)E1A_r60_3	E1A_r60_3	E1A_r60_3	16.7184	5.06851
42160	496	85			1	DarkCorner	DarkCorner	DarkCorner	5.02969	5.00473
42161	497	1			1	DarkCorner	DarkCorner	DarkCorner	4.50999	4.48766
42208	497	48			1	AT_D_3	AT_D_3	AT_D_3	4.47909	4.45953
42240	497	80			1	RC8	RC8	RC8	4.92471	4.90027
42300	498	55			1	AT_P_M	AT_P_M	AT_P_M	6.81386	4.59263
42330	498	85			1	DarkCorner	DarkCorner	DarkCorner	5.04824	5.02319
42331	499	1			1	DarkCorner	DarkCorner	DarkCorner	4.5261	4.50369
42357	499	27			1	(+)E1A_r60_a104	E1A_r60_a104	E1A_r60_a104	9.58719	4.52406
42416	500	1			1	DarkCorner	DarkCorner	DarkCorner	4.52792	4.5055
42430	500	15			1	(+)E1A_r60_n11	E1A_r60_n11	E1A_r60_n11	54464.2	5446.42
42500	500	85			1	DarkCorner	DarkCorner	DarkCorner	5.06764	5.04249
42501	501	1			1	DarkCorner	DarkCorner	DarkCorner	4.54246	4.51997
42578	501	78			1	(+)E1A_r60_a97	E1A_r60_a97	E1A_r60_a97	15757.7	1575.78
42585	501	85			1	DarkCorner	DarkCorner	DarkCorner	5.06599	5.04085
42586	502	1			1	DarkCorner	DarkCorner	DarkCorner	4.54438	4.52188
42605	502	20			1	AT_T_3	AT_T_3	AT_T_3	5.22139	4.4135
42670	502	85			1	DarkCorner	DarkCorner	DarkCorner	5.08687	5.06163
42671	503	1			1	DarkCorner	DarkCorner	DarkCorner	4.55909	4.53652
42672	503	2			1	DarkCorner	DarkCorner	DarkCorner	4.54663	4.52411
42755	503	85			1	DarkCorner	DarkCorner	DarkCorner	5.0858	5.06056
42756	504	1			1	DarkCorner	DarkCorner	DarkCorner	4.56116	4.53858
42839	504	84			1	DarkCorner	DarkCorner	DarkCorner	5.08439	5.05916
42840	504	85			1	DarkCorner	DarkCorner	DarkCorner	5.10649	5.08115
42841	505	1			1	DarkCorner	DarkCorner	DarkCorner	4.57625	4.55359
42842	505	2			1	DarkCorner	DarkCorner	DarkCorner	4.56364	4.54105
42865	505	25			1	(+)E1A_r60_1	E1A_r60_1	E1A_r60_1	312653	31265.3
42925	505	85			1	DarkCorner	DarkCorner	DarkCorner	5.10569	5.08036
42926	506	1			1	DarkCorner	DarkCorner	DarkCorner	4.57837	4.5557
42927	506	2			1	DarkCorner	DarkCorner	DarkCorner	4.56611	4.5435
43009	506	84			1	DarkCorner	DarkCorner	DarkCorner	5.10467	5.07934
43010	506	85			1	DarkCorner	DarkCorner	DarkCorner	5.1268	5.10136
43011	507	1			1	DarkCorner	DarkCorner	DarkCorner	4.5937	4.57096
43012	507	2			1	DarkCorner	DarkCorner	DarkCorner	4.58083	4.55815
43026	507	16			1	(+)E1A_r60_a104	E1A_r60_a104	E1A_r60_a104	9.64725	4.56828
43046	507	36			1	(+)E1A_r60_a20	E1A_r60_a20	E1A_r60_a20	899.414	90.0635
43052	507	42			1	ETG05_66023	ETG05_66023	ETG05_66023	53.7308	7.14925
43063	507	53			1	AT_W_5	AT_W_5	AT_W_5	4.6076	4.58709
43094	507	84			1	DarkCorner	DarkCorner	DarkCorner	5.1037	5.07837
43095	507	85			1	DarkCorner	DarkCorner	DarkCorner	5.12564	5.1002
43096	508	1			1	DarkCorner	DarkCorner	DarkCorner	4.59589	4.57313
43097	508	2			1	DarkCorner	DarkCorner	DarkCorner	4.58355	4.56085
43110	508	15			1	(+)E1A_r60_a20	E1A_r60_a20	E1A_r60_a20	909.162	91.0361
43116	508	21			1	(+)E1A_r60_a107	E1A_r60_a107	E1A_r60_a107	38.7918	5.97148
43142	508	47			1	(+)E1A_r60_a107	E1A_r60_a107	E1A_r60_a107	37.9644	6.0309
43145	508	50			1	ETG08_142674	ETG08_142674	ETG08_142674	4.59061	4.56805
43167	508	72			1	(+)E1A_r60_n11	E1A_r60_n11	E1A_r60_n11	53620.5	5362.05
43179	508	84			1	DarkCorner	DarkCorner	DarkCorner	5.1249	5.09947
43180	508	85			1	DarkCorner	DarkCorner	DarkCorner	5.14763	5.12209
43181	509	1			1	DarkCorner	DarkCorner	DarkCorner	4.61124	4.58841
43182	509	2			1	DarkCorner	DarkCorner	DarkCorner	4.59835	4.57558
43183	509	3			1	DarkCorner	DarkCorner	DarkCorner	4.58625	4.56354
43198	509	18			1	(+)E1A_r60_a135	E1A_r60_a135	E1A_r60_a135	339.601	34.2761
43201	509	21			1	(+)E1A_r60_a97	E1A_r60_a97	E1A_r60_a97	15606.9	1560.7
43205	509	25			1	(+)E1A_r60_3	E1A_r60_3	E1A_r60_3	21.404	5.03986
43257	509	77			1	(+)E1A_r60_a22	E1A_r60_a22	E1A_r60_a22	3913.03	391.338
43264	509	84			1	DarkCorner	DarkCorner	DarkCorner	5.12445	5.09902
43265	509	85			1	DarkCorner	DarkCorner	DarkCorner	5.14644	5.12091
43266	510	1			1	DarkCorner	DarkCorner	DarkCorner	4.61372	4.59088
43267	510	2			1	DarkCorner	DarkCorner	DarkCorner	4.60121	4.57843
43334	510	69			1	(+)E1A_r60_a104	E1A_r60_a104	E1A_r60_a104	9.45308	4.94403
43348	510	83			1	DarkCorner	DarkCorner	DarkCorner	5.12353	5.09811
43349	510	84			1	DarkCorner	DarkCorner	DarkCorner	5.14533	5.1198
43350	510	85			1	DarkCorner	DarkCorner	DarkCorner	5.16773	5.14209
43351	511	1			1	DarkCorner	DarkCorner	DarkCorner	4.62986	4.60694
43352	511	2			1	DarkCorner	DarkCorner	DarkCorner	4.6165	4.59364
43353	511	3			1	DarkCorner	DarkCorner	DarkCorner	4.60416	4.58136
43433	511	83			1	DarkCorner	DarkCorner	DarkCorner	5.12333	5.09791
43434	511	84			1	DarkCorner	DarkCorner	DarkCorner	5.14475	5.11922
43435	511	85			1	DarkCorner	DarkCorner	DarkCorner	5.16713	5.14149
43436	512	1			1	DarkCorner	DarkCorner	DarkCorner	4.63205	4.60912
43437	512	2			1	DarkCorner	DarkCorner	DarkCorner	4.61925	4.59637
43438	512	3			1	DarkCorner	DarkCorner	DarkCorner	4.60698	4.58416
43456	512	21			1	AT_ssM_TR_3	AT_ssM_TR_3	AT_ssM_TR_3	190.778	19.6435
43518	512	83			1	DarkCorner	DarkCorner	DarkCorner	5.14478	5.11925
43519	512	84			1	DarkCorner	DarkCorner	DarkCorner	5.16645	5.14082
43520	512	85			1	DarkCorner	DarkCorner	DarkCorner	5.18927	5.16352
43521	513	1			1	DarkCorner	DarkCorner	DarkCorner	4.64821	4.6252
43522	513	2			1	DarkCorner	DarkCorner	DarkCorner	4.63461	4.61166
43523	513	3			1	DarkCorner	DarkCorner	DarkCorner	4.62234	4.60034
43573	513	53			1	ETG09_35454	ETG09_35454	ETG09_35454	4.66034	4.6404
43578	513	58			1	AT_T_5	AT_T_5	AT_T_5	5.12955	4.71031
43579	513	59			1	(+)E1A_r60_a22	E1A_r60_a22	E1A_r60_a22	3881.73	388.205
43603	513	83			1	DarkCorner	DarkCorner	DarkCorner	5.14426	5.11874
43604	513	84			1	DarkCorner	DarkCorner	DarkCorner	5.16599	5.14036
43605	513	85			1	DarkCorner	DarkCorner	DarkCorner	5.18804	5.1623
43606	514	1			1	DarkCorner	DarkCorner	DarkCorner	4.65056	4.62754
43607	514	2			1	DarkCorner	DarkCorner	DarkCorner	4.63777	4.61481
43608	514	3			1	DarkCorner	DarkCorner	DarkCorner	4.6253	4.6024
43620	514	15			1	(+)E1A_r60_1	E1A_r60_1	E1A_r60_1	313204	31320.4
43669	514	64			1	(+)E1A_r60_a97	E1A_r60_a97	E1A_r60_a97	15007.3	1500.73
43687	514	82			1	DarkCorner	DarkCorner	DarkCorner	5.14454	5.11902
43688	514	83			1	DarkCorner	DarkCorner	DarkCorner	5.16581	5.14017
43689	514	84			1	DarkCorner	DarkCorner	DarkCorner	5.18775	5.16201
43690	514	85			1	DarkCorner	DarkCorner	DarkCorner	5.21037	5.18452
43691	515	1			1	DarkCorner	DarkCorner	DarkCorner	4.66708	4.64398
43692	515	2			1	DarkCorner	DarkCorner	DarkCorner	4.65344	4.6304
43693	515	3			1	DarkCorner	DarkCorner	DarkCorner	4.64086	4.61788
43694	515	4			1	DarkCorner	DarkCorner	DarkCorner	4.62864	4.60572
43729	515	39			1	(+)E1A_r60_n9	E1A_r60_n9	E1A_r60_n9	113840	11384
43773	515	83			1	DarkCorner	DarkCorner	DarkCorner	5.16598	5.14034
43774	515	84			1	DarkCorner	DarkCorner	DarkCorner	5.18791	5.16217
43775	515	85			1	DarkCorner	DarkCorner	DarkCorner	5.21	5.18415
43776	516	1			1	DarkCorner	DarkCorner	DarkCorner	4.6698	4.64668
43777	516	2			1	DarkCorner	DarkCorner	DarkCorner	4.65658	4.63352
43778	516	3			1	DarkCorner	DarkCorner	DarkCorner	4.64389	4.62089
43779	516	4			1	DarkCorner	DarkCorner	DarkCorner	4.6323	4.60936
43786	516	11			1	AT_ssM_GD_5	AT_ssM_GD_5	AT_ssM_GD_5	5005.24	500.547
43796	516	21			1	RC10	RC10	RC10	4.52855	4.50608
43797	516	22			1	RC7	RC7	RC7	4.5272	4.50474
43819	516	44			1	(+)E1A_r60_a20	E1A_r60_a20	E1A_r60_a20	887.005	88.8285
43857	516	82			1	DarkCorner	DarkCorner	DarkCorner	5.16579	5.14015
43858	516	83			1	DarkCorner	DarkCorner	DarkCorner	5.1874	5.16166
43859	516	84			1	DarkCorner	DarkCorner	DarkCorner	5.20938	5.18354
43860	516	85			1	DarkCorner	DarkCorner	DarkCorner	5.23205	5.20609
43861	517	1			1	DarkCorner	DarkCorner	DarkCorner	4.68647	4.66327
43862	517	2			1	DarkCorner	DarkCorner	DarkCorner	4.67275	4.64961
43863	517	3			1	DarkCorner	DarkCorner	DarkCorner	4.65979	4.63671
43864	517	4			1	DarkCorner	DarkCorner	DarkCorner	4.64762	4.62475
43903	517	43			1	AT_W_5	AT_W_5	AT_W_5	4.60457	4.58171
43939	517	79			1	RC6	RC6	RC6	5.10331	5.07798
43942	517	82			1	DarkCorner	DarkCorner	DarkCorner	5.16619	5.14055
43943	517	83			1	DarkCorner	DarkCorner	DarkCorner	5.18768	5.16194
43944	517	84			1	DarkCorner	DarkCorner	DarkCorner	5.20973	5.18388
43945	517	85			1	DarkCorner	DarkCorner	DarkCorner	5.23203	5.20607
43946	518	1			1	DarkCorner	DarkCorner	DarkCorner	4.68915	4.66593
43947	518	2			1	DarkCorner	DarkCorner	DarkCorner	4.67576	4.65261
43948	518	3			1	DarkCorner	DarkCorner	DarkCorner	4.66293	4.63984
43949	518	4			1	DarkCorner	DarkCorner	DarkCorner	4.651	4.62796
43998	518	53			1	AT_ssM_PC_5	AT_ssM_PC_5	AT_ssM_PC_5	9.50999	4.79447
43999	518	54			1	(+)E1A_r60_n11	E1A_r60_n11	E1A_r60_n11	54171.6	5417.17
44026	518	81			1	DarkCorner	DarkCorner	DarkCorner	5.16669	5.14105
44027	518	82			1	DarkCorner	DarkCorner	DarkCorner	5.18801	5.16226
44028	518	83			1	DarkCorner	DarkCorner	DarkCorner	5.20972	5.18387
44029	518	84			1	DarkCorner	DarkCorner	DarkCorner	5.23174	5.20578
44030	518	85			1	DarkCorner	DarkCorner	DarkCorner	5.25461	5.22855
44031	519	1			1	DarkCorner	DarkCorner	DarkCorner	4.70629	4.68299
44032	519	2			1	DarkCorner	DarkCorner	DarkCorner	4.6922	4.66897
44033	519	3			1	DarkCorner	DarkCorner	DarkCorner	4.6788	4.65563
44034	519	4			1	DarkCorner	DarkCorner	DarkCorner	5.94792	4.66943
44035	519	5			1	DarkCorner	DarkCorner	DarkCorner	4.65493	4.63187
44083	519	53			1	AT_W_M	AT_W_M	AT_W_M	18.4327	5.10248
44111	519	81			1	DarkCorner	DarkCorner	DarkCorner	5.16689	5.14125
44112	519	82			1	DarkCorner	DarkCorner	DarkCorner	5.18808	5.16233
44113	519	83			1	DarkCorner	DarkCorner	DarkCorner	5.20961	5.18376
44114	519	84			1	DarkCorner	DarkCorner	DarkCorner	5.23117	5.20522
44115	519	85			1	DarkCorner	DarkCorner	DarkCorner	5.25379	5.22772
44116	520	1			1	DarkCorner	DarkCorner	DarkCorner	4.70895	4.68564
44117	520	2			1	DarkCorner	DarkCorner	DarkCorner	4.6955	4.67225
44118	520	3			1	DarkCorner	DarkCorner	DarkCorner	4.68268	4.65949
44119	520	4			1	DarkCorner	DarkCorner	DarkCorner	4.67053	4.64739
44120	520	5			1	DarkCorner	DarkCorner	DarkCorner	4.65911	4.63603
44152	520	37			1	AT_nX_5	AT_nX_5	AT_nX_5	4.68421	4.58171
44196	520	81			1	DarkCorner	DarkCorner	DarkCorner	5.18842	5.16267
44197	520	82			1	DarkCorner	DarkCorner	DarkCorner	5.20994	5.18409
44198	520	83			1	DarkCorner	DarkCorner	DarkCorner	5.23192	5.20596
44199	520	84			1	DarkCorner	DarkCorner	DarkCorner	5.25383	5.22777
44200	520	85			1	DarkCorner	DarkCorner	DarkCorner	5.2771	5.25093
44201	521	1			1	DarkCorner	DarkCorner	DarkCorner	4.72598	4.70259
44202	521	2			1	DarkCorner	DarkCorner	DarkCorner	4.7121	4.68878
44203	521	3			1	DarkCorner	DarkCorner	DarkCorner	4.69876	4.67549
44204	521	4			1	DarkCorner	DarkCorner	DarkCorner	4.68621	4.663
44205	521	5			1	DarkCorner	DarkCorner	DarkCorner	4.67428	4.65112
44206	521	6			1	DarkCorner	DarkCorner	DarkCorner	4.66338	4.64027
44255	521	55			1	(+)E1A_r60_1	E1A_r60_1	E1A_r60_1	323068	32306.8
44266	521	66			1	ETG07_105829	ETG07_105829	ETG07_105829	4.91287	4.89737
44281	521	81			1	DarkCorner	DarkCorner	DarkCorner	5.18946	5.1637
44282	521	82			1	DarkCorner	DarkCorner	DarkCorner	5.21077	5.18492
44283	521	83			1	DarkCorner	DarkCorner	DarkCorner	5.23274	5.20677
44284	521	84			1	DarkCorner	DarkCorner	DarkCorner	5.25444	5.22837
44285	521	85			1	DarkCorner	DarkCorner	DarkCorner	5.27699	5.25081
44286	522	1			1	DarkCorner	DarkCorner	DarkCorner	4.72951	4.7061
44287	522	2			1	DarkCorner	DarkCorner	DarkCorner	4.71542	4.69207
44288	522	3			1	DarkCorner	DarkCorner	DarkCorner	4.70232	4.67903
44289	522	4			1	DarkCorner	DarkCorner	DarkCorner	4.69005	4.66682
44290	522	5			1	DarkCorner	DarkCorner	DarkCorner	4.6782	4.65503
44291	522	6			1	DarkCorner	DarkCorner	DarkCorner	4.66763	4.6445
44321	522	36			1	RC1	RC1	RC1	4.60887	4.58599
44365	522	80			1	DarkCorner	DarkCorner	DarkCorner	5.18995	5.1642
44366	522	81			1	DarkCorner	DarkCorner	DarkCorner	5.21145	5.18558
44367	522	82			1	DarkCorner	DarkCorner	DarkCorner	5.23263	5.20667
44368	522	83			1	DarkCorner	DarkCorner	DarkCorner	5.25452	5.22844
44369	522	84			1	DarkCorner	DarkCorner	DarkCorner	5.27644	5.25026
44370	522	85			1	DarkCorner	DarkCorner	DarkCorner	5.29957	5.27328
44371	523	1			1	DarkCorner	DarkCorner	DarkCorner	4.74687	4.72337
44372	523	2			1	DarkCorner	DarkCorner	DarkCorner	4.7326	4.70917
44373	523	3			1	DarkCorner	DarkCorner	DarkCorner	4.71902	4.69565
44374	523	4			1	DarkCorner	DarkCorner	DarkCorner	4.70642	4.68311
44375	523	5			1	DarkCorner	DarkCorner	DarkCorner	4.69422	4.67097
44376	523	6			1	DarkCorner	DarkCorner	DarkCorner	4.68293	4.65973
44383	523	13			1	ETG10_195139	ETG10_195139	ETG10_195139	5.3796	4.6266
44408	523	38			1	(+)E1A_r60_a135	E1A_r60_a135	E1A_r60_a135	350.08	35.3356
44450	523	80			1	DarkCorner	DarkCorner	DarkCorner	5.19099	5.16523
44451	523	81			1	DarkCorner	DarkCorner	DarkCorner	5.2117	5.18584
44452	523	82			1	DarkCorner	DarkCorner	DarkCorner	5.23331	5.20734
44453	523	83			1	DarkCorner	DarkCorner	DarkCorner	5.25533	5.22926
44454	523	84			1	DarkCorner	DarkCorner	DarkCorner	5.27787	5.25168
44455	523	85			1	DarkCorner	DarkCorner	DarkCorner	5.29973	5.27344
44456	524	1			1	DarkCorner	DarkCorner	DarkCorner	4.75015	4.727
44457	524	2			1	DarkCorner	DarkCorner	DarkCorner	4.73591	4.71246
44458	524	3			1	DarkCorner	DarkCorner	DarkCorner	4.72254	4.69916
44459	524	4			1	DarkCorner	DarkCorner	DarkCorner	4.7101	4.68677
44460	524	5			1	DarkCorner	DarkCorner	DarkCorner	4.69828	4.675
44461	524	6			1	DarkCorner	DarkCorner	DarkCorner	4.68735	4.66412
44482	524	27			1	AT_nX_5	AT_nX_5	AT_nX_5	6.64159	4.62089
44483	524	28			1	RC12	RC12	RC12	4.60001	4.57718
44528	524	73			1	AT_P_3	AT_P_3	AT_P_3	5.07459	5.0494
44534	524	79			1	DarkCorner	DarkCorner	DarkCorner	5.19217	5.16641
44535	524	80			1	DarkCorner	DarkCorner	DarkCorner	5.21314	5.18727
44536	524	81			1	DarkCorner	DarkCorner	DarkCorner	5.23424	5.20826
44537	524	82			1	DarkCorner	DarkCorner	DarkCorner	5.25608	5.23
44538	524	83			1	DarkCorner	DarkCorner	DarkCorner	5.27788	5.25169
44539	524	84			1	DarkCorner	DarkCorner	DarkCorner	5.30035	5.27405
44540	524	85			1	DarkCorner	DarkCorner	DarkCorner	5.32318	5.29677
44541	525	1			1	DarkCorner	DarkCorner	DarkCorner	4.76863	4.74585
44542	525	2			1	DarkCorner	DarkCorner	DarkCorner	4.75325	4.72972
44543	525	3			1	DarkCorner	DarkCorner	DarkCorner	4.73942	4.71595
44544	525	4			1	DarkCorner	DarkCorner	DarkCorner	4.72655	4.70315
44545	525	5			1	DarkCorner	DarkCorner	DarkCorner	4.71424	4.69089
44546	525	6			1	DarkCorner	DarkCorner	DarkCorner	4.70304	4.67974
44547	525	7			1	DarkCorner	DarkCorner	DarkCorner	4.69227	4.66902
44619	525	79			1	DarkCorner	DarkCorner	DarkCorner	5.19318	5.16741
44620	525	80			1	DarkCorner	DarkCorner	DarkCorner	5.21463	5.18875
44621	525	81			1	DarkCorner	DarkCorner	DarkCorner	5.23523	5.20925
44622	525	82			1	DarkCorner	DarkCorner	DarkCorner	5.25634	5.23026
44623	525	83			1	DarkCorner	DarkCorner	DarkCorner	5.27822	5.25203
44624	525	84			1	DarkCorner	DarkCorner	DarkCorner	5.30029	5.274
44625	525	85			1	DarkCorner	DarkCorner	DarkCorner	5.32268	5.29627
44626	526	1			1	DarkCorner	DarkCorner	DarkCorner	4.77094	4.74733
44627	526	2			1	DarkCorner	DarkCorner	DarkCorner	4.75676	4.73321
44628	526	3			1	DarkCorner	DarkCorner	DarkCorner	4.74313	4.71964
44629	526	4			1	DarkCorner	DarkCorner	DarkCorner	4.73073	4.7073
44630	526	5			1	DarkCorner	DarkCorner	DarkCorner	4.7188	4.69542
44631	526	6			1	DarkCorner	DarkCorner	DarkCorner	4.70758	4.68426
44632	526	7			1	DarkCorner	DarkCorner	DarkCorner	4.69726	4.67399
44697	526	72			1	(+)E1A_r60_a135	E1A_r60_a135	E1A_r60_a135	332.429	33.663
44703	526	78			1	DarkCorner	DarkCorner	DarkCorner	5.19442	5.16864
44704	526	79			1	DarkCorner	DarkCorner	DarkCorner	5.21483	5.18895
44705	526	80			1	DarkCorner	DarkCorner	DarkCorner	5.23593	5.20995
44706	526	81			1	DarkCorner	DarkCorner	DarkCorner	5.25728	5.2312
44707	526	82			1	DarkCorner	DarkCorner	DarkCorner	5.27902	5.25282
44708	526	83			1	DarkCorner	DarkCorner	DarkCorner	5.30128	5.27498
44709	526	84			1	DarkCorner	DarkCorner	DarkCorner	5.3237	5.29729
44710	526	85			1	DarkCorner	DarkCorner	DarkCorner	5.34698	5.32046
44711	527	1			1	DarkCorner	DarkCorner	DarkCorner	5.04259	4.78681
44712	527	2			1	DarkCorner	DarkCorner	DarkCorner	4.7746	4.75096
44713	527	3			1	DarkCorner	DarkCorner	DarkCorner	4.76042	4.73685
44714	527	4			1	DarkCorner	DarkCorner	DarkCorner	4.74737	4.72386
44715	527	5			1	DarkCorner	DarkCorner	DarkCorner	4.73482	4.71136
44716	527	6			1	DarkCorner	DarkCorner	DarkCorner	4.72339	4.69998
44717	527	7			1	DarkCorner	DarkCorner	DarkCorner	4.71251	4.68916
44718	527	8			1	DarkCorner	DarkCorner	DarkCorner	4.70253	4.67922
44768	527	58			1	ETG10_236652	ETG10_236652	ETG10_236652	4.85875	4.83468
44788	527	78			1	DarkCorner	DarkCorner	DarkCorner	5.19626	5.17047
44789	527	79			1	DarkCorner	DarkCorner	DarkCorner	5.21652	5.19063
44790	527	80			1	DarkCorner	DarkCorner	DarkCorner	5.23728	5.21129
44791	527	81			1	DarkCorner	DarkCorner	DarkCorner	5.25874	5.23265
44792	527	82			1	DarkCorner	DarkCorner	DarkCorner	5.28042	5.25422
44793	527	83			1	DarkCorner	DarkCorner	DarkCorner	5.3022	5.27589
44794	527	84			1	DarkCorner	DarkCorner	DarkCorner	5.32465	5.29824
44795	527	85			1	DarkCorner	DarkCorner	DarkCorner	5.34697	5.32044
44796	528	1			1	DarkCorner	DarkCorner	DarkCorner	9.07792	4.88207
44797	528	2			1	DarkCorner	DarkCorner	DarkCorner	4.77824	4.75469
44798	528	3			1	DarkCorner	DarkCorner	DarkCorner	4.76442	4.74083
44799	528	4			1	DarkCorner	DarkCorner	DarkCorner	4.75148	4.72795
44800	528	5			1	DarkCorner	DarkCorner	DarkCorner	4.73938	4.7159
44801	528	6			1	DarkCorner	DarkCorner	DarkCorner	4.728	4.70458
44802	528	7			1	DarkCorner	DarkCorner	DarkCorner	4.71751	4.69414
44803	528	8			1	DarkCorner	DarkCorner	DarkCorner	4.70785	4.68451
44807	528	12			1	(+)E1A_r60_a22	E1A_r60_a22	E1A_r60_a22	3787.71	378.802
44838	528	43			1	AT_W_5	AT_W_5	AT_W_5	4.7126	4.69121
44871	528	76			1	(+)eQC-41	EQC	EQC	5.17742	5.15956
44872	528	77			1	DarkCorner	DarkCorner	DarkCorner	5.19736	5.17156
44873	528	78			1	DarkCorner	DarkCorner	DarkCorner	5.21808	5.19218
44874	528	79			1	DarkCorner	DarkCorner	DarkCorner	5.23838	5.21238
44875	528	80			1	DarkCorner	DarkCorner	DarkCorner	5.25948	5.23338
44876	528	81			1	DarkCorner	DarkCorner	DarkCorner	5.28104	5.25483
44877	528	82			1	DarkCorner	DarkCorner	DarkCorner	5.30285	5.27654
44878	528	83			1	DarkCorner	DarkCorner	DarkCorner	5.32504	5.29862
44879	528	84			1	DarkCorner	DarkCorner	DarkCorner	5.34748	5.32428
44880	528	85			1	DarkCorner	DarkCorner	DarkCorner	5.67826	5.35569
44881	529	1			1	GE_BrightCorner	GE_BrightCorner	GE_BrightCorner	50534.5	5053.45
44882	529	2			1	DarkCorner	DarkCorner	DarkCorner	5.00032	4.78158
44883	529	3			1	DarkCorner	DarkCorner	DarkCorner	4.78224	4.75856
44884	529	4			1	DarkCorner	DarkCorner	DarkCorner	4.76885	4.74523
44885	529	5			1	DarkCorner	DarkCorner	DarkCorner	4.75604	4.73248
44886	529	6			1	DarkCorner	DarkCorner	DarkCorner	4.7439	4.72222
44887	529	7			1	DarkCorner	DarkCorner	DarkCorner	4.73322	4.70977
44888	529	8			1	DarkCorner	DarkCorner	DarkCorner	4.72295	4.69955
44889	529	9			1	DarkCorner	DarkCorner	DarkCorner	4.71345	4.69009
44930	529	50			1	AT_P_5	AT_P_5	AT_P_5	4.78363	4.75989
44957	529	77			1	DarkCorner	DarkCorner	DarkCorner	5.1994	5.17359
44958	529	78			1	DarkCorner	DarkCorner	DarkCorner	5.21953	5.19362
44959	529	79			1	DarkCorner	DarkCorner	DarkCorner	5.24001	5.21401
44960	529	80			1	DarkCorner	DarkCorner	DarkCorner	5.26097	5.23486
44961	529	81			1	DarkCorner	DarkCorner	DarkCorner	5.28231	5.2561
44962	529	82			1	DarkCorner	DarkCorner	DarkCorner	5.30424	5.27792
44963	529	83			1	DarkCorner	DarkCorner	DarkCorner	5.32617	5.29974
44964	529	84			1	DarkCorner	DarkCorner	DarkCorner	5.34873	5.3222
44965	529	85			1	DarkCorner	DarkCorner	DarkCorner	5.44628	5.35364
44966	530	1			1	DarkCorner	DarkCorner	DarkCorner	6.97511	4.83831
44967	530	2			1	DarkCorner	DarkCorner	DarkCorner	4.80029	4.7797
44968	530	3			1	DarkCorner	DarkCorner	DarkCorner	4.78571	4.76201
44969	530	4			1	DarkCorner	DarkCorner	DarkCorner	4.77271	4.74907
44970	530	5			1	DarkCorner	DarkCorner	DarkCorner	4.76053	4.73695
44971	530	6			1	DarkCorner	DarkCorner	DarkCorner	4.74904	4.72551
44972	530	7			1	DarkCorner	DarkCorner	DarkCorner	4.73843	4.71495
44973	530	8			1	DarkCorner	DarkCorner	DarkCorner	4.72844	4.70501
44974	530	9			1	DarkCorner	DarkCorner	DarkCorner	4.71935	4.69596
45041	530	76			1	DarkCorner	DarkCorner	DarkCorner	5.20198	5.17616
45042	530	77			1	DarkCorner	DarkCorner	DarkCorner	5.22173	5.19582
45043	530	78			1	DarkCorner	DarkCorner	DarkCorner	5.24221	5.21619
45044	530	79			1	DarkCorner	DarkCorner	DarkCorner	5.26261	5.23649
45045	530	80			1	DarkCorner	DarkCorner	DarkCorner	5.28405	5.25783
45046	530	81			1	DarkCorner	DarkCorner	DarkCorner	5.30545	5.27913
45047	530	82			1	DarkCorner	DarkCorner	DarkCorner	5.328	5.30157
45048	530	83			1	DarkCorner	DarkCorner	DarkCorner	5.34967	5.32313
45049	530	84			1	GE_BrightCorner	GE_BrightCorner	GE_BrightCorner	53444	5344.4
45050	530	85			1	GE_BrightCorner	GE_BrightCorner	GE_BrightCorner	47266.3	4726.64
45051	531	1			1	GE_BrightCorner	GE_BrightCorner	GE_BrightCorner	47780.9	4778.1
45052	531	2			1	DarkCorner	DarkCorner	DarkCorner	4.81823	4.79885
45053	531	3			1	DarkCorner	DarkCorner	DarkCorner	4.80373	4.77999
45054	531	4			1	DarkCorner	DarkCorner	DarkCorner	4.79027	4.76655
45055	531	5			1	DarkCorner	DarkCorner	DarkCorner	4.77731	4.75365
45056	531	6			1	DarkCorner	DarkCorner	DarkCorner	4.76559	4.74198
45057	531	7			1	DarkCorner	DarkCorner	DarkCorner	4.75438	4.73082
45058	531	8			1	DarkCorner	DarkCorner	DarkCorner	4.74384	4.72033
45059	531	9			1	DarkCorner	DarkCorner	DarkCorner	4.73425	4.71079
45060	531	10			1	DarkCorner	DarkCorner	DarkCorner	4.72508	4.70166
45061	531	11			1	DarkCorner	DarkCorner	DarkCorner	4.71685	4.69347
45120	531	70			1	AT_ssM_AB_3	AT_ssM_AB_3	AT_ssM_AB_3	205044	20504.4
45126	531	76			1	DarkCorner	DarkCorner	DarkCorner	5.20338	5.17755
45127	531	77			1	DarkCorner	DarkCorner	DarkCorner	5.22399	5.19806
45128	531	78			1	DarkCorner	DarkCorner	DarkCorner	5.24392	5.2179
45129	531	79			1	DarkCorner	DarkCorner	DarkCorner	5.26433	5.23821
45130	531	80			1	DarkCorner	DarkCorner	DarkCorner	5.28528	5.25905
45131	531	81			1	DarkCorner	DarkCorner	DarkCorner	5.3064	5.28007
45132	531	82			1	DarkCorner	DarkCorner	DarkCorner	5.32802	5.30159
45133	531	83			1	DarkCorner	DarkCorner	DarkCorner	5.35037	5.32382
45134	531	84			1	DarkCorner	DarkCorner	DarkCorner	5.37286	5.34621
45135	531	85			1	GE_BrightCorner	GE_BrightCorner	GE_BrightCorner	49830.1	4983.01
45136	532	1			1	GE_BrightCorner	GE_BrightCorner	GE_BrightCorner	46878.2	4687.82
45137	532	2			1	GE_BrightCorner	GE_BrightCorner	GE_BrightCorner	50592.1	5059.21
45138	532	3			1	DarkCorner	DarkCorner	DarkCorner	4.80789	4.78408
45139	532	4			1	DarkCorner	DarkCorner	DarkCorner	4.79478	4.77104
45140	532	5			1	DarkCorner	DarkCorner	DarkCorner	4.78235	4.75866
45141	532	6			1	DarkCorner	DarkCorner	DarkCorner	4.77061	4.74697
45142	532	7			1	DarkCorner	DarkCorner	DarkCorner	4.75964	4.73606
45143	532	8			1	DarkCorner	DarkCorner	DarkCorner	4.74952	4.72598
45144	532	9			1	DarkCorner	DarkCorner	DarkCorner	4.74013	4.71664
45145	532	10			1	DarkCorner	DarkCorner	DarkCorner	4.73167	4.70821
45146	532	11			1	DarkCorner	DarkCorner	DarkCorner	4.72333	4.69991
45210	532	75			1	DarkCorner	DarkCorner	DarkCorner	5.20521	5.17938
45211	532	76			1	DarkCorner	DarkCorner	DarkCorner	5.22564	5.1997
45212	532	77			1	DarkCorner	DarkCorner	DarkCorner	5.24533	5.2193
45213	532	78			1	DarkCorner	DarkCorner	DarkCorner	5.26618	5.24005
45214	532	79			1	DarkCorner	DarkCorner	DarkCorner	5.28707	5.26083
45215	532	80			1	DarkCorner	DarkCorner	DarkCorner	5.30817	5.28183
45216	532	81			1	DarkCorner	DarkCorner	DarkCorner	5.32939	5.30295
45217	532	82			1	DarkCorner	DarkCorner	DarkCorner	5.35222	5.32567
45218	532	83			1	DarkCorner	DarkCorner	DarkCorner	5.37407	5.34741
45219	532	84			1	GE_BrightCorner	GE_BrightCorner	GE_BrightCorner	48319.7	4831.97
45220	532	85			1	GE_BrightCorner	GE_BrightCorner	GE_BrightCorner	45950.8	4595.08

## Sheet: Proteases Not Expressed
FeatureNum	Row	Col	accessions	chr_coord	ControlType	ProbeName	GeneName	SystematicName	gProcessedSignal	gProcessedSigError		WITHOUT Duplicate probes
44721	527	11	ref|NM_027918|ens|ENSMUST00000035163|gb|AK005035|gb|BC021390	mm|chr9:103154211-103154152	0	A_52_P554451	1300017J02Rik	NM_027918	4.67631	4.66		1300017J02Rik
4312	51	62	ref|NM_028525|gb|AB009660|ens|ENSMUST00000022537|ens|ENSMUST00000111173	mm|chr14:64729705-64731366	0	A_51_P164148	1700049K14Rik	NM_028525	4.31078	4.28972		1700049K14Rik
43261	509	81	ref|NM_183103|ens|ENSMUST00000055340|gb|AK007173|gb|BC087878	mm|chr9:110758939-110758998	0	A_51_P397437	1700112C13Rik	NM_183103	5.06087	5.03742		1700112C13Rik
11681	138	36	gb|AK044477|riken|A930015C19|tc|TC1588918|nap|NAP076385-1	mm|chr13:63169676-63169735	0	A_51_P298578	2010111I01Rik	AK044477	4.51846	4.13845		2010111I01Rik
11614	137	54	ref|NM_027344|gb|AK145382|ens|ENSMUST00000043754|gb|AK009935	mm|chr13:60899748-60899689	0	A_51_P238796	2310051M13Rik	NM_027344	4.02672	4.00677		2310051M13Rik
39441	465	1	ref|NM_198662|gb|AK034567|ens|ENSMUST00000030328|gb|BC148288	mm|chr4:144112191-144112250	0	A_51_P489092	9430007A20Rik	NM_198662	5.23888	4.30022		9430007A20Rik
22375	264	20	gb|AK031569|riken|6030454F15|gb|BB041192|tc|TC1602631	mm|chr2:150662588-150662647	0	A_51_P400009	Abhd12	AK031569	6.11298	3.98892		Abhd12
897	11	47	gb|J04947	mm|chr11:105851478-105851537	0	A_51_P310523	Ace	J04947	5.34858	4.65258		Ace
12495	147	85	ref|NM_027286|gb|EF408739|ens|ENSMUST00000112271|ens|ENSMUST00000073973	mm|chrX:160625488-160625547	0	A_51_P257496	Ace2	NM_027286	4.76564	4.16765		Ace2
31908	376	33	ref|NM_007400|ens|ENSMUST00000067680|gb|AK051780|gb|AK220274	mm|chr7:141078630-141078571	0	A_52_P290457	Adam12	NM_007400	3.92572	3.9094		Adam12
15638	184	83	ref|NM_007400|ens|ENSMUST00000067680|gb|D50411|gb|AK165814	mm|chr7:141075886-141075827	0	A_51_P510882	Adam12	NM_007400	4.68726	4.08254		Adam18
14685	173	65	ref|NM_010084|ens|ENSMUST00000033957|gb|BC145751|gb|AK076633	mm|chr8:25740179-25740120	0	A_52_P97694	Adam18	NM_010084	3.94281	3.92411		Adam1b
5139	61	39	ref|NM_172125|ens|ENSMUST00000079368|ref|XM_001479263|ref|XM_001479268	mm|chr5:121951341-121951282	0	A_52_P407941	Adam1b	NM_172125	4.44361	4.42157		Adam22
20543	242	58	ref|NM_001007220|ens|ENSMUST00000046838|gb|AB009674|nap|NAP058509-1	mm|chr5:8092329-8092270	0	A_51_P385472	Adam22	NM_001007220	3.87366	3.85451		Adam23
5862	69	82	ref|NM_011780|ens|ENSMUST00000097717|ens|ENSMUST00000087374|ens|ENSMUST00000114107	mm|chr1:63639339-63639398	0	A_51_P282144	Adam23	NM_011780	4.37123	4.3532		Adam24
4036	48	41	ref|NM_011780|ens|ENSMUST00000097717|ens|ENSMUST00000087374|ens|ENSMUST00000114107	mm|chr1:63642544-63642603	0	A_52_P277205	Adam23	NM_011780	4.48608	4.46382		Adam26a
15991	189	11	ref|NM_010086|gb|AK029528|ens|ENSMUST00000051614|gb|BC145785	mm|chr8:41767082-41767141	0	A_51_P379083	Adam24	NM_010086	4.17701	4.16239		Adam28
37516	442	31	ref|NM_010085|ens|ENSMUST00000049577|gb|BC165952|gb|AK029756	mm|chr8:44653923-44653864	0	A_51_P152463	Adam26a	NM_010085	4.89807	4.09484		Adam29
23699	279	69	gb|AK036800|gb|AK052479|riken|D430033C21|riken|9930012G10	mm|chr14:69259550-69259491	0	A_52_P250161	Adam28	AK036800	3.91948	3.90002		Adam30
30457	359	27	ref|NM_183366|ref|NM_001048175|ref|NM_010082|ens|ENSMUST00000022642	mm|chr14:69227958-69227217	0	A_52_P302284	Adam28	NM_183366	4.70107	3.90898		Adam32
17833	210	68	ref|NM_175939|gb|AY190759|ens|ENSMUST00000053441|gb|BC048676	mm|chr8:58351685-58351626	0	A_52_P538711	Adam29	NM_175939	4.59649	3.91095		Adam33
443	6	18	gb|AK077058|riken|4932441L04|tc|TC1609643|nap|NAP013365-001	mm|chr3:97967095-97967154	0	A_51_P202305	Adam30	AK077058	5.4272	5.09389		Adam38
35582	419	52	ref|NM_153397|gb|BC060983|ens|ENSMUST00000110649|ens|ENSMUST00000041257	mm|chr8:25981230-25981171	0	A_52_P102060	Adam32	NM_153397	5.48064	4.09869		Adam39
9753	115	63	gb|AK086734|riken|D930048G01|tc|TC1606340|nap|NAP087615-1	mm|chr2:130883513-130883454	0	A_52_P333567	Adam33	AK086734	4.06325	4.04487		Adamts13
32854	387	44	gb|AK015933|riken|4930529F22	mm|chr8:41880283-41880344	0	A_51_P169305	Adam38	AK015933	3.96079	3.94114		Adamts15
15716	185	76	ref|NM_001025380|ref|NM_011781|ens|ENSMUST00000066814|ens|ENSMUST00000096663	mm|chr8:41910619-41910678	0	A_52_P40394	Adam39	NM_001025380	3.9908	3.97143		Adamts19
34150	402	65	ref|NM_001001322|ens|ENSMUST00000102891|gb|AB112362|gb|BC148362	mm|chr2:26862185-26862244	0	A_52_P400831	Adamts13	NM_001001322	4.13301	4.1125		Adamts20
13318	157	58	ref|NM_001024139|gb|BC094677|ens|ENSMUST00000065112|gb|BC043308	mm|chr9:30707092-30707033	0	A_51_P311038	Adamts15	NM_001024139	5.76194	3.99417		Adamts3
7078	84	23	gb|AK053213|riken|E030042C16|tc|TC1611078|nap|NAP087822-1	mm|chr18:59061240-59061299	0	A_52_P191200	Adamts19	AK053213	4.50711	4.48475		Adamts5
39751	468	56	gb|AK090358|riken|G630064G08|tc|TC1674195|nap|NAP017601-001	mm|chr15:94181969-94181910	0	A_52_P242480	Adamts20	AK090358	5.2159	4.35987		Adamts8
39818	469	38	ref|NM_177431|ens|ENSMUST00000035342|gb|AJ512753|gb|BC121792	mm|chr15:94114432-94114373	0	A_52_P264942	Adamts20	NM_177431	5.60431	4.24869		Agbl1
7366	87	56	ref|NM_001081401|ens|ENSMUST00000061427|gb|BC166030|tc|TC1650134	mm|chr5:90106466-90106407	0	A_52_P332527	Adamts3	NM_001081401	4.17399	4.15328		Agbl2
42032	495	42	gb|CK790536|gb|AK003167|riken|1100001H14|nap|NAP090147-1	mm|chr5:90104213-90104154	0	A_51_P462407	Adamts3	CK790536	4.42041	4.40008		Agbl3
18754	221	54	ref|NM_011782|ens|ENSMUST00000023611|ref|XM_001480027|gb|AK046558	mm|chr16:85859260-85859201	0	A_52_P70231	Adamts5	NM_011782	5.93149	3.92071		Agtpbp1
40140	473	20	ref|NM_013906|ens|ENSMUST00000068135|ref|XM_001477758|gb|AF175282	mm|chr9:30770220-30770279	0	A_51_P110830	Adamts8	NM_013906	4.23551	4.21658		AU018778
43078	507	68	ref|NM_013906|ens|ENSMUST00000068135|ref|XM_001477758|gb|AF175282	mm|chr9:30770161-30770220	0	A_52_P509020	Adamts8	NM_013906	4.80514	4.78265		Bace2
12616	149	36	ref|NM_172902|ens|ENSMUST00000026854|ens|ENSMUST00000107442|gb|DQ867033	mm|chr7:83567068-83569546	0	A_52_P165300	Agbl1	NM_172902	4.85624	4.11434		C130079G13Rik
38554	454	49	ref|NM_178755|ens|ENSMUST00000111481|gb|AK029932|riken|4932408C11	mm|chr2:90656122-90656181	0	A_52_P330359	Agbl2	NM_178755	4.22226	4.20175		Capn11
9789	116	14	ref|NM_178630|ens|ENSMUST00000115016|ens|ENSMUST00000115017|gb|DQ867032	mm|chr6:34789342-34789401	0	A_51_P273778	Agbl3	NM_178630	4.43313	4.41115		Capn12
37805	445	65	gb|AK051467|riken|D130051B03|tc|TC1606364|nap|NAP085599-1	mm|chr13:59582554-59582495	0	A_52_P156372	Agtpbp1	AK051467	4.99851	4.30988		Capn8
3695	44	40	ref|NM_144930|gb|BC013479|ens|ENSMUST00000034178|gb|AK136491	mm|chr8:95780284-95780225	0	A_51_P178772	AU018778	NM_144930	4.56594	4.50684		Ces1
10268	121	68	ref|NM_019517|gb|AK078770|ens|ENSMUST00000047275|gb|AK052309	mm|chr16:97643512-97643571	0	A_51_P376934	Bace2	NM_019517	4.05422	4.03409		Ces2
8920	105	80	ref|NM_019517|gb|AK078770|gb|AK004306|riken|1110059C24	mm|chr16:97660382-97660441	0	A_51_P481221	Bace2	NM_019517	4.19968	4.17888		Ces3
36109	425	69	ref|NM_177661|gb|AK081819|ens|ENSMUST00000049476|riken|C130079G13	mm|chr3:59741254-59741313	0	A_51_P342418	C130079G13Rik	NM_177661	4.26582	4.24639		Cfd
23632	279	2	ref|NM_001013767|gb|AY578330|ens|ENSMUST00000076593|gb|BC148637	mm|chr17:45769829-45769659	0	A_52_P508131	Capn11	NM_001013767	4.01262	3.99275		Cpa3
18019	212	84	ref|NM_001110807|ens|ENSMUST00000108266|ens|ENSMUST00000066895|ens|ENSMUST00000066880	mm|chr7:29671784-29672643	0	A_51_P224282	Capn12	NM_001110807	4.08418	4.06467		Cpa5
24111	284	56	ref|NM_130890|ens|ENSMUST00000048941|gb|AB061518|gb|BC125504	mm|chr1:184552627-184554086	0	A_51_P457820	Capn8	NM_130890	3.86982	3.85062		Cpb2
12431	147	21	gb|AK132449|gb|AB050203|riken|4732408H20|tc|TC1721943	mm|chr1:184536351-184536410	0	A_52_P530620	Capn8	AK132449	4.25215	4.23107		Cpn1
1734	21	34	ref|NM_021456|gb|AK136588|ens|ENSMUST00000044602|gb|AK136446	mm|chr8:95826781-95826722	0	A_51_P253481	Ces1	NM_021456	4.76478	4.75103		Cpxm2
12587	149	7	ref|NM_145603|gb|BC031170|gb|AK078958|gb|AK136411	mm|chr8:107378292-107378351	0	A_52_P318361	Ces2	NM_145603	4.33667	4.31926		Cpz
26092	307	82	ref|NM_053200|ens|ENSMUST00000034172|gb|AK078879|gb|BC019198	mm|chr8:95694933-95693648	0	A_51_P375969	Ces3	NM_053200	4.72877	4.09232		Cts6
22175	261	75	ref|NM_013459|ens|ENSMUST00000061653|gb|AK143817|gb|M11768	mm|chr10:79355302-79355361	0	A_51_P156955	Cfd	NM_013459	4.82173	3.95816		Cts7
14708	174	3	ref|NM_007753|gb|BC108409|ens|ENSMUST00000001921|gb|J05118	mm|chr3:20115733-20115674	0	A_51_P214127	Cpa3	NM_007753	4.81602	4.25036		Ctsc
32860	387	50	ref|NM_144537|gb|AK015256|ens|ENSMUST00000062758|ens|ENSMUST00000115139	mm|chr6:30576299-30576358	0	A_52_P668227	Cpa5	NM_144537	3.98156	3.9618		Ctsj
32934	388	39	gb|AK015095|riken|4930405E17|tc|TC1601027|nap|NAP073961-1	mm|chr14:75682637-75682578	0	A_52_P842788	Cpb2	AK015095	3.95276	3.93316		Ctsq
38209	450	44	ens|ENSMUST00000022576|gb|AF186188|gb|AK004045|gb|AB021968	mm|chr14:75683296-75683355	0	A_51_P262699	Cpb2	ENSMUST00000022576	4.17218	4.15147		Dhh
40017	471	67	ref|NM_030703|ens|ENSMUST00000026210|gb|AB021969|gb|AF326477	mm|chr19:44040784-44040725	0	A_52_P308669	Cpn1	NM_030703	4.50065	4.48119		Dpp4
15695	185	55	gb|AK038874|riken|A230070K15|tc|TC1642231|nap|NAP080271-1	mm|chr7:139248858-139248799	0	A_52_P145373	Cpxm2	AK038874	3.92805	3.90857		Dpp6
10791	127	81	ref|NM_018867|gb|AK019509|ens|ENSMUST00000033149|riken|4632435C11	mm|chr7:139234732-139234673	0	A_52_P52849	Cpxm2	NM_018867	5.9417	4.17483		Dpys
42953	506	28	ref|NM_153107|ens|ENSMUST00000038676|gb|AF356844|gb|BC156067	mm|chr5:35846385-35846326	0	A_52_P36847	Cpz	NM_153107	6.11948	4.46902		Dpysl4
8008	95	18	ref|NM_021445|gb|BC099455|ens|ENSMUST00000021890|gb|AF223401	mm|chr13:61296760-61296701	0	A_51_P229893	Cts6	NM_021445	5.38264	4.50123		Dpysl5
21990	259	60	ref|NM_019539|gb|BC050198|ens|ENSMUST00000021892|gb|BC064740	mm|chr13:61454093-61454034	0	A_51_P397575	Cts7	NM_019539	3.87297	3.854		E430002G05Rik
35566	419	36	ref|NM_009982|ens|ENSMUST00000032779|gb|U89269|gb|AK002454	mm|chr7:95458436-95458495	0	A_52_P195839	Ctsc	NM_009982	4.02385	4.00388		Ece1
5392	64	37	ref|NM_012007|gb|AK005526|ens|ENSMUST00000071526|gb|AF136272	mm|chr13:61105824-61105456	0	A_51_P427282	Ctsj	NM_012007	4.44573	4.42368		Ela2
26261	309	81	ref|NM_029636|gb|BC099415|ens|ENSMUST00000021888|gb|AK005416	mm|chr13:61136529-61136470	0	A_52_P88829	Ctsq	NM_029636	4.08011	4.05984		Emr1
28154	332	19	ref|NM_007857|ens|ENSMUST00000023737|gb|AK033392|riken|8430427E20	mm|chr15:98723524-98723465	0	A_52_P232637	Dhh	NM_007857	5.54396	3.92871		Emr4
19840	234	35	ref|NM_010074|ens|ENSMUST00000047812|gb|BC022183|gb|AK153939	mm|chr2:62170161-62170102	0	A_52_P443578	Dpp4	NM_010074	3.9351	3.91565		Es1
17620	208	25	ref|NM_010074|ens|ENSMUST00000047812|gb|BC022183|gb|AK153939	mm|chr2:62170121-62170062	0	A_51_P467110	Dpp4	NM_010074	4.03907	4.01922		F10
21042	248	47	ref|NM_010074|gb|AK163085|ens|ENSMUST00000047812|gb|AK164775	mm|chr2:62194702-62192636	0	A_52_P417368	Dpp4	NM_010074	6.13162	3.90818		Fap
17991	212	56	gb|AK082186|riken|C230021C10|tc|NP718869|nap|NAP084658-1	mm|chr5:27778770-27778829	0	A_52_P46571	Dpp6	AK082186	3.89294	3.87805		Folh1
4477	53	57	ref|NM_022722|gb|AK004899|ens|ENSMUST00000110306|ens|ENSMUST00000022915	mm|chr15:39658526-39658467	0	A_52_P470560	Dpys	NM_022722	4.55093	4.30349		Ggh
13188	156	13	ref|NM_011993|gb|BC046333|ens|ENSMUST00000026551|gb|AK145638	mm|chr7:146287534-146287593	0	A_52_P470438	Dpysl4	NM_011993	4.27406	4.25303		Gm274
36297	428	2	ref|NM_023047|gb|BC065054|ens|ENSMUST00000088081|ens|ENSMUST00000114729	mm|chr5:31100630-31100689	0	A_51_P130719	Dpysl5	NM_023047	4.11953	4.10322		Gpr64
5407	64	52	ref|NM_173749|ens|ENSMUST00000028612|gb|AK088017|gb|BC031841	mm|chr2:102483028-102483087	0	A_51_P212592	E430002G05Rik	NM_173749	4.54938	4.27921		Gzma
22978	271	28	gb|AK047359|riken|B930053B19|tc|TC1605194|nap|NAP014923-001	mm|chr4:137472100-137472159	0	A_51_P466423	Ece1	AK047359	3.93442	3.90592		Gzmc
19383	229	3	ref|NM_015779|gb|AK143710|ens|ENSMUST00000046091|gb|BC145800	mm|chr10:79350763-79350822	0	A_51_P144551	Ela2	NM_015779	4.10092	4.08106		Gzmd
21587	254	82	ref|NM_010130|gb|X93328|ens|ENSMUST00000004850|ens|ENSMUST00000086763	mm|chr17:57550221-57550280	0	A_52_P364727	Emr1	NM_010130	4.05009	4.03124		Gzmf
44956	529	76	ref|NM_139138|gb|AK037483|ens|ENSMUST00000025004|gb|AK036459	mm|chr17:55992348-55992407	0	A_51_P286357	Emr4	NM_139138	5.17927	5.15356		Gzmg
30248	356	73	ref|NM_007954|ref|NM_001081372|gb|M57960|ens|ENSMUST00000034189	mm|chr8:95623024-95622965	0	A_52_P342860	Es1	NM_007954	4.07802	4.05777		Gzmk
18633	220	18	ref|NM_007972|gb|AK171096|ens|ENSMUST00000033821|ens|ENSMUST00000063820	mm|chr8:13055774-13055833	0	A_51_P174961	F10	NM_007972	4.05301	4.0333		Gzmn
10689	126	64	ref|NM_007986|ens|ENSMUST00000102732|ens|ENSMUST00000000402|gb|BC019190	mm|chr2:62340560-62340501	0	A_51_P394210	Fap	NM_007986	4.03421	4.01418		Habp2
15076	178	31	gb|AK051959|riken|D230024E06|tc|TC1614311|nap|NAP085968-1	mm|chr2:62373921-62373862	0	A_52_P510387	Fap	AK051959	6.02725	4.09415		Hgf
39482	465	42	ref|NM_016770|ens|ENSMUST00000001824|ens|ENSMUST00000107271|gb|AF026380	mm|chr7:93868181-93868127	0	A_51_P189575	Folh1	NM_016770	4.23378	4.21277		Hp
35334	416	59	ref|NM_010281|ens|ENSMUST00000098242|ens|ENSMUST00000029904|gb|BC009809	mm|chr4:19981345-19985138	0	A_51_P439970	Ggh	NM_010281	4.13081	4.11044		Htra3
1805	22	20	ref|NM_010281|ens|ENSMUST00000098242|ens|ENSMUST00000029904|gb|AK089996	mm|chr4:19992975-19993034	0	A_51_P439966	Ggh	NM_010281	4.94672	4.92216		Kel
14112	167	2	ref|XM_905472|ref|XM_138671|ens|ENSMUST00000116396|nap|NAP026319-1	mm|chr13:65150730-65150671	0	A_52_P269482	Gm274	XM_905472	4.28632	4.2704		Klk12
21367	252	32	ref|NM_178712|ref|NM_001079857|ref|NM_001079847|ref|NM_001079848	mm|chrX:156935668-156935727	0	A_52_P549184	Gpr64	NM_178712	4.28105	3.91687		Klk1b16
4333	51	83	ref|NM_010370|gb|M13226|ens|ENSMUST00000023897|ens|ENSMUST00000109243	mm|chr13:113886045-113885986	0	A_51_P162794	Gzma	NM_010370	4.90293	4.46861		Klk1b26
6672	79	42	ref|NM_010371|ens|ENSMUST00000015585|gb|BC120755|gb|BC120757	mm|chr14:56851154-56851095	0	A_51_P138510	Gzmc	NM_010371	4.69243	4.30683		Klk5
28284	333	64	ref|NM_010372|gb|J03255|ens|ENSMUST00000082093|gb|BC165974	mm|chr14:56750175-56750116	0	A_52_P554650	Gzmd	NM_010372	4.88809	3.94612		Klk6
2089	25	49	ref|NM_010374|gb|BC100311|ens|ENSMUST00000022757|gb|J03257	mm|chr14:56824844-56824785	0	A_51_P190961	Gzmf	NM_010374	4.54207	4.51953		Klk7
15277	180	62	ref|NM_010375|gb|BC099473|ens|ENSMUST00000015578|gb|J02872	mm|chr14:56776573-56776297	0	A_51_P361318	Gzmg	NM_010375	3.92932	3.90981		Klk8
27482	324	27	ref|NM_008196|gb|AB032200|ens|ENSMUST00000038212|gb|BC117981	mm|chr13:113962159-113962100	0	A_51_P166556	Gzmk	NM_008196	3.89453	3.87758		Klk9
27350	322	65	ref|NM_153052|gb|AB100426|ens|ENSMUST00000015587|gb|BC120809	mm|chr14:56784854-56784795	0	A_51_P126365	Gzmn	NM_153052	3.93973	3.92018		Klkb1
32805	386	80	ref|NM_146101|gb|BC031775|gb|AK128915|tc|TC1585448	mm|chr19:56389790-56389849	0	A_51_P330922	Habp2	NM_146101	4.26581	4.24462		Lphn3
18235	215	45	ref|NM_010427|ens|ENSMUST00000030683|gb|X84046|gb|AK042121	mm|chr5:16124829-16124888	0	A_51_P484998	Hgf	NM_010427	3.91894	3.90009		Malt1
16336	193	16	ref|NM_010427|ens|ENSMUST00000030683|gb|D10212|gb|D10213	mm|chr5:16121326-16121385	0	A_52_P435080	Hgf	NM_010427	4.13722	4.11672		Mcpt2
24307	286	82	ref|NM_017370|ens|ENSMUST00000074898|ens|ENSMUST00000116424|gb|AK150430	mm|chr8:112099231-112099172	0	A_51_P235945	Hp	NM_017370	4.66769	4.06812		Mcpt8
16989	200	74	gb|AK020653|riken|9530081K03|tc|TC1596200|nap|NAP078907-1	mm|chr5:36021352-36021293	0	A_52_P244430	Htra3	AK020653	4.73071	3.96916		Mcpt9
11192	132	57	ref|NM_032540|gb|BC099961|ens|ENSMUST00000031899|gb|AK028430	mm|chr6:41636533-41636474	0	A_51_P299062	Kel	NM_032540	5.73444	4.04447		Mep1b
27557	325	17	gb|XM_893506|ens|ENSMUST00000107970|ens|ENSMUST00000014063|ref|XM_914283	mm|chr7:51028710-51028769	0	A_51_P489608	Klk12	XM_893506	3.92291	3.90346		Metap2
8423	100	8	ref|NM_008454|gb|J03877|ens|ENSMUST00000005933|gb|BC012237	mm|chr7:51396915-51396974	0	A_51_P443902	Klk1b16	NM_008454	4.55198	4.52941		Mgll
40313	475	23	ref|NM_010644|ref|NM_010115|ens|ENSMUST00000076835|ens|ENSMUST00000048945	mm|chr7:51271516-51271671	0	A_52_P543684	Klk1b26	NM_010644	4.2428	4.22351		Mme
4814	57	54	ref|NM_026806|gb|AK003996|ens|ENSMUST00000048444|riken|1110030O19	mm|chr7:51106169-51106228	0	A_52_P108579	Klk5	NM_026806	4.31647	4.29505		Mmp12
41946	494	41	ref|NM_011177|gb|BC031119|ens|ENSMUST00000107967|ens|ENSMUST00000005896	mm|chr7:51084748-51084807	0	A_51_P258570	Klk6	NM_011177	4.93907	4.40419		Mmp13
24568	290	3	ref|NM_011872|gb|AK029477|ens|ENSMUST00000032955|riken|4833444E03	mm|chr7:51071388-51071447	0	A_52_P538490	Klk7	NM_011872	3.99429	3.9745		Mmp15
37654	443	84	ref|NM_008940|gb|D30785|ens|ENSMUST00000085461|gb|BC055895	mm|chr7:51057455-51057514	0	A_52_P216672	Klk8	NM_008940	4.59796	4.57539		Mmp16
10106	119	76	gb|AK004807|riken|1200016C12|tc|TC1590824	unmapped	0	A_51_P417956	Klk9	AK004807	4.11061	4.0902		Mmp17
40346	475	56	ref|NM_008455|ens|ENSMUST00000026907|ens|ENSMUST00000116473|gb|M58588	mm|chr8:46357742-46357683	0	A_51_P224801	Klkb1	NM_008455	6.13724	4.4232		Mmp1a
23645	279	15	ref|NM_198702|gb|AK147374|ens|ENSMUST00000036068|ens|ENSMUST00000072521	mm|chr5:82122638-82122697	0	A_52_P184606	Lphn3	NM_198702	3.96414	3.94449		Mmp25
17715	209	35	gb|AK122367|gb|AK017260|riken|5430402I23|gb|BB337321	mm|chr5:82225574-82225633	0	A_52_P576258	Lphn3	AK122367	4.63285	3.9784		Mmp28
21965	259	35	gb|AK052347|riken|D330035D07|tc|TC1587570|nap|NAP119230-1	mm|chr5:81895935-81895994	0	A_52_P620609	Lphn3	AK052347	5.94282	3.93426		Mmp8
35519	418	74	ref|NM_172833|ens|ENSMUST00000102868|ens|ENSMUST00000049248|gb|AK085071	mm|chr18:65638289-65638348	0	A_51_P372504	Malt1	NM_172833	4.30562	4.28424		Mmp9
13219	156	44	ref|NM_008571|gb|AK133521|ens|ENSMUST00000015576|gb|BC119248	mm|chr14:56662265-56662324	0	A_51_P339843	Mcpt2	NM_008571	4.03275	4.01275		Nlgn1
39237	462	52	ref|NM_008572|gb|BC119342|ens|ENSMUST00000015594|gb|BC120607	mm|chr14:56702674-56702300	0	A_51_P413059	Mcpt8	NM_008572	4.62489	4.27404		Otud1
35423	417	63	ref|NM_010782|ref|NM_001024714|ens|ENSMUST00000095798|ens|ENSMUST00000089555	mm|chr14:56646767-56646510	0	A_52_P393669	Mcpt9	NM_010782	4.16609	4.14541		Otud7a
27949	329	69	gb|U36186|tc|TC1696804	mm|chr18:21229240-21229299	0	A_52_P281186	Mep1b	U36186	3.97697	3.95776		Pappa
4604	55	14	ref|NM_008586|gb|L15193|ens|ENSMUST00000082235|ens|ENSMUST00000115840	mm|chr18:21253554-21254638	0	A_51_P390508	Mep1b	NM_008586	4.77676	4.75305		Pcsk1
12289	145	49	ref|NM_019648|ens|ENSMUST00000047910|gb|AK016346|gb|AK165301	mm|chr10:93352845-93352786	0	A_52_P850851	Metap2	NM_019648	4.36288	4.02038		Pcsk5
15533	183	63	gb|AK006949|riken|1700074K19|tc|TC1582956|nap|NAP028313-1	mm|chr6:88716583-88716642	0	A_52_P568977	Mgll	AK006949	3.92589	3.9064		Plau
20654	243	84	ref|NM_008604|gb|AK031446|ens|ENSMUST00000107889|ens|ENSMUST00000029400	mm|chr3:63143972-63144031	0	A_52_P429723	Mme	NM_008604	5.93533	4.09342		Plg
8436	100	21	ref|NM_008605|ens|ENSMUST00000005950|gb|AK089523|gb|AK089509	mm|chr9:7354810-7355325	0	A_51_P313674	Mmp12	NM_008605	4.44701	4.42495		Pm20d1
13106	155	16	ref|NM_008607|gb|X66473|ens|ENSMUST00000015394|gb|AK150728	mm|chr9:7282762-7282821	0	A_51_P184484	Mmp13	NM_008607	4.2609	4.23978		Proz
40604	478	59	ref|NM_008609|gb|BC047278|ens|ENSMUST00000034243|gb|D86332	mm|chr8:97897703-97897762	0	A_51_P220062	Mmp15	NM_008609	4.56905	4.44191		Prss16
15782	186	57	ref|NM_019724|gb|AB021228|gb|AF282844|gb|BC057926	mm|chr4:18020570-18037588	0	A_51_P195775	Mmp16	NM_019724	3.92212	3.90266		Prss21
17155	202	70	gb|AK048543|ens|ENSMUST00000029881|ens|ENSMUST00000108257|ens|ENSMUST00000108256	mm|chr4:18044343-18044402	0	A_52_P975	Mmp16	AK048543	3.93311	3.91487		Prss23
11524	136	49	ref|NM_011846|ens|ENSMUST00000031390|gb|AB021224|gb|AK143521	mm|chr5:130113388-130113447	0	A_51_P508775	Mmp17	NM_011846	4.12868	4.03786		Prss28
37557	442	72	ref|NM_032006|ens|ENSMUST00000034492|gb|BC117756|gb|AK049552	mm|chr9:7476558-7476617	0	A_51_P185688	Mmp1a	NM_032006	5.87411	4.40857		Prss7
43314	510	49	ref|NM_001033339|gb|BC059059|ens|ENSMUST00000024696|gb|AK089273	mm|chr17:23767149-23767090	0	A_51_P187262	Mmp25	NM_001033339	4.69	4.58403		Psma2
30191	356	16	ref|NM_080453|ref|NM_172797|gb|AY065653|gb|AY071828	mm|chr11:83256199-83256140	0	A_52_P270175	Mmp28	NM_080453	5.78688	3.95541		Psmb11
8719	103	49	ref|NM_008611|ens|ENSMUST00000018765|gb|AK155832|gb|AK171168	mm|chr9:7568238-7568297	0	A_51_P231320	Mmp8	NM_008611	5.52005	4.16721		Qpct
26189	309	9	ref|NM_013599|gb|BC046991|ens|ENSMUST00000017881|gb|AK004651	mm|chr2:164780620-164780679	0	A_52_P507214	Mmp9	NM_013599	3.95763	3.93807		RP23-395H4.4
10935	129	55	ref|NM_013599|gb|BC046991|ens|ENSMUST00000017881|gb|AK004651	mm|chr2:164780620-164780679	0	A_52_P507214	Mmp9	NM_013599	4.07729	4.0289		Shh
5942	70	77	ref|NM_013599|gb|BC046991|ens|ENSMUST00000017881|gb|AK004651	mm|chr2:164780620-164780679	0	A_52_P507214	Mmp9	NM_013599	4.29794	4.28119		Sppl3
696	9	16	ref|NM_013599|gb|BC046991|ens|ENSMUST00000017881|gb|AK159292	mm|chr2:164780303-164780362	0	A_51_P401797	Mmp9	NM_013599	5.10827	5.08886		Tesp2
33640	396	65	ref|NM_013599|gb|BC046991|ens|ENSMUST00000017881|gb|AK004651	mm|chr2:164780620-164780679	0	A_52_P507214	Mmp9	NM_013599	5.25317	4.11781		Tinag
35183	414	78	gb|AK083116|riken|C630015D03|tc|TC1627018|nap|NAP116966-1	mm|chr3:26030812-26030753	0	A_52_P497105	Nlgn1	AK083116	4.92178	4.34056		Tll1
29604	349	24	gb|AK016972|ens|ENSMUST00000052168|ref|XM_991213|ref|XM_622877	mm|chr2:19581150-19581209	0	A_52_P177142	Otud1	AK016972	6.15949	3.93404		Tmprss11b
24826	293	6	ref|NM_130880|gb|AJ430384|ens|ENSMUST00000058476|ref|XM_001471785	mm|chr7:70903828-70903887	0	A_51_P126327	Otud7a	NM_130880	3.98215	3.96242		Tmprss11d
15494	183	24	ref|NM_021362|ens|ENSMUST00000102859|ens|ENSMUST00000084501|gb|AK018411	mm|chr4:65017507-65017566	0	A_52_P107406	Pappa	NM_021362	6.1455	4.14366		Tmprss11e
26255	309	75	ref|NM_013628|gb|M58589|ens|ENSMUST00000022075|gb|BC108982	mm|chr13:75269727-75269786	0	A_52_P500979	Pcsk1	NM_013628	4.00364	3.98376		Tmprss12
9615	114	10	ref|NM_013628|gb|M58589|ens|ENSMUST00000022075|gb|AK043742	mm|chr13:75236748-75243404	0	A_52_P164524	Pcsk1	NM_013628	4.47059	4.44989		Tmprss2
24780	292	45	gb|AK032736|riken|6720422L05|tc|TC1616663|nap|NAP100494-001	mm|chr19:17633491-17633432	0	A_52_P571794	Pcsk5	AK032736	4.01607	3.85402		Tpp2
10232	121	32	gb|AK087337|riken|E030046G19|gb|BB535883|tc|TC1618934	mm|chr19:17745498-17745439	0	A_52_P347053	Pcsk5	AK087337	4.24844	4.22737		Trhde
19848	234	43	gb|XM_129214|ens|ENSMUST00000050715|ens|ENSMUST00000025618|ref|XM_987372	mm|chr19:17639236-17638365	0	A_52_P544043	Pcsk5	XM_129214	4.42003	3.89668		Uchl1
42062	495	72	gb|XM_129214|ref|XM_987372|gb|D17583|tc|TC1604566	mm|chr19:17507556-17507497	0	A_51_P375680	Pcsk5	XM_129214	4.76142	4.74128		Usp11
16862	199	32	ref|NM_008873|gb|X02389|ens|ENSMUST00000022368|gb|BC120709	mm|chr14:21659855-21660221	0	A_51_P305311	Plau	NM_008873	4.01752	3.99786		Usp16
30403	358	58	ref|NM_008873|gb|X02389|ens|ENSMUST00000022368|tc|TC1587755	mm|chr14:21662242-21662301	0	A_52_P302433	Plau	NM_008873	5.26792	3.96968		Usp26
24588	290	23	ref|NM_008877|ens|ENSMUST00000014578|gb|AK132254|gb|J04766	mm|chr17:12611971-12612030	0	A_51_P267836	Plg	NM_008877	3.96016	3.9087		Usp27x
23521	277	61	ens|ENSMUST00000048660|gb|AK028766|gb|AK028883|riken|4732454L05	mm|chr1:133717942-133718001	0	A_52_P405416	Pm20d1	ENSMUST00000048660	3.87873	3.85948		Usp29
29743	350	78	gb|AK128969|gb|BC049922|gb|BC025830|gb|BB744352	mm|chr1:133714481-133714540	0	A_52_P300344	Pm20d1	AK128969	4.12669	4.1062		Usp34
28941	341	41	ref|NM_025834|gb|BC038045|gb|BC024104|gb|AK008819	mm|chr8:13072477-13072536	0	A_52_P203398	Proz	NM_025834	5.31003	3.89988		Usp50
7440	88	45	ref|NM_019429|gb|AK088019|ens|ENSMUST00000006341|gb|BC125481	mm|chr13:22094428-22094369	0	A_51_P429335	Prss16	NM_019429	4.27648	4.23263		Usp53
44953	529	73	gb|AK037514|riken|A130022O15|tc|TC1605886|nap|NAP079506-1	mm|chr13:22096514-22096455	0	A_52_P64907	Prss16	AK037514	5.12173	5.09631		Usp54
38859	458	14	ref|NM_020487|gb|BC049588|ens|ENSMUST00000024928|gb|BC116755	mm|chr17:24009860-24009919	0	A_51_P473308	Prss21	NM_020487	4.17526	4.15508		Usp9y
16029	189	49	ref|NM_029614|ens|ENSMUST00000041761|gb|AK033671|gb|AK078518	mm|chr7:96657714-96657655	0	A_52_P679105	Prss23	NM_029614	3.94114	3.92162
20515	242	30	ref|NM_053259|gb|AK144498|ens|ENSMUST00000015267|gb|AF184895	mm|chr17:25448523-25448582	0	A_51_P379837	Prss28	NM_053259	3.94738	3.92822
29129	343	59	ref|NM_008941|ref|NM_178855|gb|U73378|ens|ENSMUST00000060402	mm|chr16:78954018-78953959	0	A_52_P483409	Prss7	NM_008941	3.93412	3.91721
42617	502	32	gb|AK035578|riken|9530069L07|tc|TC1573272|nap|NAP092306-001	mm|chr13:14718558-14718617	0	A_52_P440773	Psma2	AK035578	4.42709	4.40512
17842	210	77	ref|NM_175204|gb|AK162727|ref|XM_909371|gb|AK037368	mm|chr14:55247705-55247764	0	A_52_P366790	Psmb11	NM_175204	3.98703	3.96723
17584	207	74	ref|NM_027455|gb|AK045974|ens|ENSMUST00000040789|ens|ENSMUST00000112450	mm|chr17:79489133-79489192	0	A_51_P497295	Qpct	NM_027455	3.95476	3.93716
971	12	36	ref|NM_007919|ens|ENSMUST00000102481|gb|X04573|gb|BC026552	mm|chr4:141377647-141377348	0	A_51_P504538	RP23-395H4.4	NM_007919	4.79649	4.77315
30459	359	29	ref|NM_009170|ens|ENSMUST00000002708|gb|AK077688|gb|AK052447	mm|chr5:28784042-28783983	0	A_52_P49014	Shh	NM_009170	3.9074	3.88802
33446	394	41	ref|NM_009170|ens|ENSMUST00000002708|gb|AK077688|gb|AK052447	mm|chr5:28784042-28783983	0	A_52_P49014	Shh	NM_009170	3.9701	3.9504
22091	260	76	ref|NM_009170|ens|ENSMUST00000002708|gb|AK077688|gb|AK052447	mm|chr5:28784042-28783983	0	A_52_P49014	Shh	NM_009170	3.97457	3.95523
3628	43	58	ref|NM_009170|ens|ENSMUST00000002708|gb|AK077688|gb|AK052447	mm|chr5:28784042-28783983	0	A_52_P49014	Shh	NM_009170	4.36588	4.34424
7087	84	32	ref|NM_009170|ens|ENSMUST00000002708|gb|AK077688|gb|AK052447	mm|chr5:28784042-28783983	0	A_52_P49014	Shh	NM_009170	4.40351	4.38167
4755	56	80	ref|NM_009170|ens|ENSMUST00000002708|gb|AK077688|gb|AK052447	mm|chr5:28784042-28783983	0	A_52_P49014	Shh	NM_009170	4.40813	4.38624
2438	29	58	ref|NM_009170|ens|ENSMUST00000002708|gb|AK077688|gb|AK052447	mm|chr5:28784042-28783983	0	A_52_P49014	Shh	NM_009170	4.44655	4.42448
35613	419	83	ref|NM_009170|ens|ENSMUST00000002708|gb|AK077688|gb|AK052447	mm|chr5:28784042-28783983	0	A_52_P49014	Shh	NM_009170	4.44839	4.42631
2969	35	79	ref|NM_009170|ens|ENSMUST00000002708|gb|AK077688|gb|AK052447	mm|chr5:28784042-28783983	0	A_52_P49014	Shh	NM_009170	4.50117	4.47884
25867	305	27	ref|NM_009170|ens|ENSMUST00000002708|gb|AK077688|gb|AK052447	mm|chr5:28784042-28783983	0	A_52_P49014	Shh	NM_009170	5.8765	3.92301
29226	344	71	gb|AK047886|riken|C130020C07|tc|TC1590537	mm|chr5:115526093-115526152	0	A_52_P545158	Sppl3	AK047886	4.84204	4.02806
2714	32	79	ref|NM_009356|ens|ENSMUST00000047840|gb|BC145989|gb|AK006524	mm|chr1:34609536-34609477	0	A_52_P48480	Tesp2	NM_009356	4.52797	4.5055
14600	172	65	ref|NM_012033|ens|ENSMUST00000034911|gb|AF153366|gb|AK008374	mm|chr9:76799731-76799672	0	A_51_P283004	Tinag	NM_012033	3.94531	3.92781
15714	185	74	gb|U34042|tc|TC1588560|nap|NAP057424-1	mm|chr8:66494152-66494080	0	A_51_P439446	Tll1	U34042	3.97299	3.95326
43803	516	28	gb|AK137654|ens|ENSMUST00000038448|gb|AK036858|riken|9930019B18	mm|chr5:87088386-87088327	0	A_51_P329027	Tmprss11b	AK137654	4.52892	4.50645
41933	494	28	ref|NM_145561|gb|BC020151|ens|ENSMUST00000031175|gb|AF539752	mm|chr5:86732349-86732290	0	A_51_P365066	Tmprss11d	NM_145561	4.36125	4.3396
10723	127	13	ref|NM_172880|gb|AK037235|ens|ENSMUST00000067649|riken|A030012E10	mm|chr5:87134884-87134825	0	A_51_P182975	Tmprss11e	NM_172880	4.39448	4.37269
29064	342	79	ref|NM_183109|gb|AK132967|ens|ENSMUST00000050474|ens|ENSMUST00000096200	mm|chr15:100115640-100115699	0	A_51_P439531	Tmprss12	NM_183109	4.66102	4.11247
39304	463	34	ref|NM_015775|gb|BC054348|ens|ENSMUST00000000395|gb|AK141350	mm|chr16:97786751-97786692	0	A_52_P557293	Tmprss2	NM_015775	5.31101	4.19746
11745	139	15	gb|AK040859|riken|A530031F21|tc|TC1591894|nap|NAP081140-1	mm|chr1:43992493-43992552	0	A_52_P488720	Tpp2	AK040859	4.32973	4.31383
37674	444	19	gb|AK085724|riken|D730028C14|tc|TC1596866|nap|NAP090016-1	mm|chr10:114224881-114224822	0	A_52_P81544	Trhde	AK085724	4.10347	4.08311
41934	494	29	ref|NM_146241|gb|BC032288|ens|ENSMUST00000061632|gb|AK034093	mm|chr10:113836387-113836328	0	A_51_P320452	Trhde	NM_146241	4.36275	4.34372
36242	427	32	ref|NM_011670|gb|BU525633|ens|ENSMUST00000031131|gb|AB025313	mm|chr5:67073886-67074977	0	A_52_P24308	Uchl1	NM_011670	4.46828	4.03615
38603	455	13	gb|AK220478|gb|AK172230|gb|AK049053|riken|C230095K20	mm|chrX:20294268-20294327	0	A_52_P529176	Usp11	AK220478	4.16741	4.1468
8396	99	66	gb|AK043931|riken|A830054C22|tc|TC1650803|nap|NAP082688-1	mm|chr16:87461255-87461314	0	A_52_P306479	Usp16	AK043931	4.11378	4.09336
33445	394	40	ref|NM_031388|gb|AF285570|ens|ENSMUST00000114869|ens|ENSMUST00000069509	mm|chrX:49110627-49110568	0	A_52_P419603	Usp26	NM_031388	3.96777	3.94809
18105	213	85	ref|NM_031388|gb|AF285570|ens|ENSMUST00000114869|ens|ENSMUST00000069509	mm|chrX:49107518-49107459	0	A_51_P453849	Usp26	NM_031388	4.09244	4.07346
10738	127	28	gb|AK028249|ens|ENSMUST00000066557|riken|3002003A21|tc|TC1586088	mm|chrX:6949518-6949459	0	A_52_P165532	Usp27x	AK028249	4.26468	4.24353
27069	319	39	gb|AF229257|ens|ENSMUST00000108555|gb|AK084156|gb|BC048472	mm|chr7:6683435-6683494	0	A_52_P438144	Usp29	AF229257	5.42746	3.89502
10648	126	23	gb|AK041081|riken|A530081C03|nap|NAP081377-1	mm|chr11:23320519-23320578	0	A_52_P795363	Usp34	AK041081	4.31154	4.29016
23730	280	15	ref|NM_029163|ens|ENSMUST00000110405|ens|ENSMUST00000028842|gb|AK007018	mm|chr2:126605713-126603832	0	A_52_P517984	Usp50	NM_029163	3.96094	3.94131
17959	212	24	gb|AK045953|riken|B230326M20|tc|NP577422|nap|NAP083175-1	mm|chr3:122660417-122660358	0	A_52_P569327	Usp53	AK045953	4.03633	4.01926
30972	365	32	gb|AK030317|riken|5031428M13|tc|TC1588626|nap|NAP074813-1	mm|chr3:122659549-122659490	0	A_51_P341852	Usp53	AK030317	4.59038	3.90814
28040	330	75	gb|AK036864|riken|9930019P17|tc|TC1593333|nap|NAP117533-1	mm|chr14:21400569-21400510	0	A_52_P212408	Usp54	AK036864	4.04408	4.024
39085	460	70	ref|NM_148943|gb|AJ307017|ens|ENSMUST00000091188|tc|NP523634	mm|chrY:640788-640729	0	A_51_P453079	Usp9y	NM_148943	4.47658	4.45435
23511	277	51		mm|chrX:131284134-131284193	0	A_51_P409327	A_51_P409327	A_51_P409327	3.86398	3.84489
23596	278	51	gb|AK050569|riken|C820020M21|nap|NAP077422-1	mm|chr17:51247113-51247054	0	A_51_P204217	AK050569	AK050569	3.86401	3.84953
24021	283	51	ref|NM_146741|ens|ENSMUST00000061993|gb|BC111435|tc|TC1687830	mm|chr19:13869219-13869160	0	A_51_P243153	Olfr1497	NM_146741	3.86413	3.84603
23257	274	52	gb|AK020953|riken|B230104C08|tc|NP739066|nap|NAP076507-1	mm|chr6:147955500-147955441	0	A_52_P826798	B230104C08Rik	AK020953	3.8642	3.84709
24190	285	50	ens|ENSMUST00000109220|gb|AK047384|riken|B930054G04|tc|TC1594507	mm|chr11:46709846-46709787	0	A_52_P623117	ENSMUST00000109220	ENSMUST00000109220	3.86421	3.84504
23087	272	52	gb|AK028451|riken|4631409B15|tc|TC1590562|nap|NAP077904-1	mm|chr11:110018194-110018135	0	A_52_P314217	Abca9	AK028451	3.8643	3.84513
23679	279	49	gb|AK043653|riken|A830015J19|tc|TC1623502	mm|chr1:4768399-4768340	0	A_52_P1060359	AK043653	AK043653	3.86441	3.84525
24529	289	49	ref|NM_010610|ens|ENSMUST00000100831|ens|ENSMUST00000065788|ens|ENSMUST00000074983	mm|chr14:24130975-24130916	0	A_51_P187352	Kcnma1	NM_010610	3.86458	3.84546
23937	282	52	ref|NM_146786|ens|ENSMUST00000057755|tc|TC1762828|nap|NAP021187-001	mm|chr9:38414264-38414323	0	A_51_P313432	Olfr914	NM_146786	3.86459	3.84542
23509	277	49	gb|AK049927|riken|C630012A10|nap|NAP077177-1	mm|chr2:80458267-80458326	0	A_52_P394981	Dusp19	AK049927	3.86461	3.84545
23428	276	53	ref|NM_001033397|gb|AK028682|ens|ENSMUST00000100482|gb|AK162718	mm|chr11:99190431-99190372	0	A_51_P501873	Krt26	NM_001033397	3.86469	3.84592
22918	270	53	gb|AK036026|riken|9630027P11|tc|TC1621841	mm|chr8:10492496-10492555	0	A_52_P747012	AK036026	AK036026	3.86469	3.84552
22831	269	51	ref|NM_021532|gb|AK196313|gb|AK204986|gb|AF488775	mm|chr12:72419784-72419843	0	A_52_P141417	Dact1	NM_021532	3.86478	3.84569
23853	281	53	gb|AK021343|gb|AK052789|riken|D730045B19|riken|D730003B11	mm|chr5:88246304-88246363	0	A_52_P413429	Csn1s2b	AK021343	3.86478	3.84561
22746	268	51	gb|AK019493|riken|4632412I06|ens|ENSMUST00000036477|tc|TC1657582	mm|chr19:34955719-34955778	0	A_51_P123320	Pank1	AK019493	3.86479	3.84611
22662	267	52	gb|AK053090|riken|D930048M10|gb|BB528872	mm|chr8:93800889-93800830	0	A_52_P545273	Rpgrip1l	AK053090	3.86486	3.8457
23084	272	49	gb|AK017240|riken|5330411O13|nap|NAP075322-1	mm|chr7:85963765-85963824	0	A_52_P1059496	5330411O13Rik	AK017240	3.86503	3.84607
24362	287	52			1	RC2	RC2	RC2	3.86508	3.84591
22576	266	51	gb|AK034330|riken|9330178I03|nap|NAP078311-1	mm|chr2:65855507-65855448	0	A_52_P1188028	AK034330	AK034330	3.86518	3.84762
22579	266	54	gb|AK046488|riken|B230398C05|nap|NAP083363-1	mm|chr17:44082350-44082409	0	A_52_P827306	AK046488	AK046488	3.86539	3.84621
24867	293	47	gb|AK079944|riken|A530020H22|tc|TC1710041	mm|chr15:3505519-3505460	0	A_51_P390926	AK079944	AK079944	3.86545	3.84628
22324	263	54	gb|AK081610|riken|C130051F11|tc|TC1607404	mm|chr13:97347287-97347346	0	A_51_P434250	AK081610	AK081610	3.86556	3.84831
22999	271	49	gb|AK049921|riken|C630011C20	mm|chr1:168232960-168233019	0	A_52_P931438	AK049921	AK049921	3.86559	3.84642
23847	281	47	gb|AK034238|riken|9330166I09|tc|TC1591273	mm|chr6:99049933-99049874	0	A_51_P116343	AK034238	AK034238	3.86559	3.8469
22575	266	50	ref|NM_001037719|ref|NM_177584|ens|ENSMUST00000063654|ens|ENSMUST00000102802	mm|chr16:45252118-45252177	0	A_51_P402359	Btla	NM_001037719	3.86568	3.84651
25037	295	47	ens|ENSMUST00000020165|gb|AK035385|riken|9530027O16|tc|TC1585644	mm|chr10:20117990-20117931	0	A_52_P329185	Pde7b	ENSMUST00000020165	3.86569	3.84652
22154	261	54	ref|NM_009313|gb|BC075631|ens|ENSMUST00000032122|gb|AK038558	mm|chr6:82509613-82509672	0	A_52_P149545	Tacr1	NM_009313	3.86591	3.84674
25207	297	47	gb|AK043817|riken|A830036E02|nap|NAP082673-1	mm|chr11:99286184-99286243	0	A_52_P803471	A830036E02Rik	AK043817	3.86601	3.84684
25209	297	49	gb|AK080429|riken|A730011C05|nap|NAP082039-1	mm|chr11:18768950-18768891	0	A_52_P296026	AK080429	AK080429	3.86604	3.84687
25293	298	48	ref|NM_019915|gb|X87612|ens|ENSMUST00000063920|gb|AF016463	mm|chr7:108728908-108728849	0	A_51_P505372	Art2b	NM_019915	3.86619	3.84807
22069	260	54	ref|NM_001045518|gb|AK049628|gb|BC120577|gb|BC120579	mm|chr9:76340241-76340182	0	A_51_P469357	C530008M07Rik	NM_001045518	3.86622	3.84705
23685	279	55	ref|NM_013526|gb|AJ537425|ens|ENSMUST00000057613|tc|TC1587838	mm|chr4:9789396-9789455	0	A_52_P28960	Gdf6	NM_013526	3.86636	3.8472
24787	292	52	ref|NM_146834|ens|ENSMUST00000097326	mm|chr17:37437179-37437120	0	A_52_P621707	Olfr101	NM_146834	3.86671	3.8482
23855	281	55	gb|AK042905|riken|A730037G20|nap|NAP082159-1	mm|chr1:125268310-125268251	0	A_52_P971826	AK042905	AK042905	3.86672	3.84754
25463	300	48	gb|AK015575|riken|4930474H20|nap|NAP074284-1	mm|chr14:90663820-90663879	0	A_52_P1035446	4930474H20Rik	AK015575	3.86675	3.84757
25548	301	48	gb|AK029592|riken|4930407G06|tc|TC1626280	mm|chr7:91015714-91015655	0	A_51_P112456	AK029592	AK029592	3.86693	3.84775
25380	299	50	gb|AK011946|riken|2610300M13|nap|NAP091322-1	mm|chr6:66402932-66402868	0	A_52_P80622	2610300M13Rik	AK011946	3.86705	3.84865
25549	301	49	gb|AK038031|riken|A130072N09	mm|chr16:45984527-45984468	0	A_51_P271091	A130072N09Rik	AK038031	3.86722	3.84804
25042	295	52	ref|NM_176959|ens|ENSMUST00000059204|gb|AK129227|gb|BC091646	mm|chr15:26470281-26470222	0	A_52_P423364	Fbxl7	NM_176959	3.86722	3.84803
25633	302	48	ref|NM_009866|ens|ENSMUST00000075190|gb|D21253|gb|AK028271	mm|chr8:105157532-105157473	0	A_52_P437795	Cdh11	NM_009866	3.86735	3.84817
24015	283	45	ref|NM_144845|gb|AK143815|ens|ENSMUST00000058565|ens|ENSMUST00000072403	mm|chr15:9280929-9291221	0	A_52_P557240	Ugt3a2	NM_144845	3.86737	3.8492
22573	266	48	ref|NM_026261|gb|AK015868|gb|AK016746|riken|4930522D07	mm|chr3:107356751-107356692	0	A_51_P320993	Ubl4b	NM_026261	3.86743	3.85093
23261	274	56	gb|AK028622|riken|4732419E09|nap|NAP119155-1	mm|chr8:83561773-83561832	0	A_52_P59778	EG70793	AK028622	3.86759	3.85146
23845	281	45	ref|NM_009306|gb|D37792|gb|AK164153|gb|BC042519	mm|chr10:107937107-107937048	0	A_51_P298873	Syt1	NM_009306	3.86774	3.84856
21560	254	55	ref|NM_011173|ens|ENSMUST00000023629|gb|BC128316|gb|AK163032	mm|chr16:62928674-62928733	0	A_51_P393426	Pros1	NM_011173	3.86793	3.85106
25886	305	46	gb|AK015994|riken|4930539C22|tc|NP742004|nap|NAP074527-1	mm|chr3:134083919-134083130	0	A_52_P706656	4930539C22Rik	AK015994	3.868	3.84881
21474	253	54	ref|NM_009560|ref|NM_029531|ens|ENSMUST00000042641|ens|ENSMUST00000108336	mm|chr7:28534503-28534562	0	A_52_P504677	Zfp60	NM_009560	3.86801	3.85312
25127	296	52	gb|BY718203|gb|CD363788|gb|AK018085|riken|6230410L23	mm|chr9:28803242-28803183	0	A_52_P102207	BY718203	BY718203	3.86806	3.84903
21731	256	56	gb|AK089511|riken|F730042I22|tc|TC1606548|nap|NAP072519-1	mm|chr4:15873986-15874045	0	A_51_P476812	AK089511	AK089511	3.86807	3.84888
25803	304	48	ref|NM_028021|gb|AY363100|ens|ENSMUST00000107900|ens|ENSMUST00000107899	mm|chr7:51884220-51884161	0	A_52_P663828	Myh14	NM_028021	3.86807	3.85225
24704	291	54	gb|AK038383|ens|ENSMUST00000068632|riken|A230001G09|tc|TC1616355	mm|chr4:114528125-114528184	0	A_52_P67741	OTTMUSG00000008584	AK038383	3.86814	3.84907
23601	278	56	gb|AK020745|gb|AK080669|riken|A330108O16|riken|A830053A22	mm|chr9:29770822-29770763	0	A_52_P131752	Hnt	AK020745	3.86826	3.85171
24365	287	55	gb|AK089607|riken|F830004H11|tc|TC1607200|nap|NAP072679-1	mm|chr12:36432290-36432349	0	A_51_P166657	AK089607	AK089607	3.86827	3.84908
21980	259	50	ref|NM_146462|ens|ENSMUST00000072057|tc|TC1600406|nap|NAP102187-1	mm|chr2:88657555-88657614	0	A_52_P141387	Olfr1202	NM_146462	3.86828	3.85062
21390	252	55	ref|NM_013791|gb|U72194|tc|TC1729041|tc|TC1695186	mm|chr6:31459261-31459321	0	A_51_P288680	Mkln1	NM_013791	3.86848	3.84971
24026	283	56	ref|NM_008656|gb|AK083402|ens|ENSMUST00000000445|gb|X56182	mm|chr10:106920033-106919974	0	A_51_P188281	Myf5	NM_008656	3.86862	3.84943
24280	286	55	ref|NM_023881|ens|ENSMUST00000023328|gb|AK020240|gb|AF323083	mm|chr16:48818874-48818933	0	A_51_P428360	Retnlb	NM_023881	3.86871	3.84951
24693	291	43	gb|AK054324|riken|E330015C15|tc|NP723027|nap|NAP088321-1	mm|chr7:26589228-26589169	0	A_52_P456837	Cyp2s1	AK054324	3.86878	3.8496
25973	306	48	ref|NM_177635|gb|AF539596|ens|ENSMUST00000041964|tc|NP659936	mm|chr17:36685130-36685736	0	A_51_P245025	H2-M11	NM_177635	3.86886	3.85288
26054	307	44	ref|NM_010297|gb|AK085727|ens|ENSMUST00000018739|gb|AF462147	mm|chrX:133307319-133301936	0	A_52_P347099	Glra4	NM_010297	3.86906	3.85294
21220	250	55	ref|NM_172510|ens|ENSMUST00000086552|ens|ENSMUST00000112370|gb|BC058790	mm|chr1:133937146-133925095	0	A_52_P168524	Mfsd4	NM_172510	3.86909	3.85261
22318	263	48	gb|AK122570|ens|ENSMUST00000039750|ens|ENSMUST00000113928|gb|AK081266	mm|chr5:52924866-52924807	0	A_52_P446364	Lgi2	AK122570	3.86914	3.84995
24789	292	54	gb|AK082626|riken|C230071E14|tc|TC1616909	mm|chr8:8437099-8437040	0	A_51_P420196	LOC100039836	AK082626	3.86921	3.85002
22158	261	58	nap|NAP071393-1|nap|NAP065514-1	mm|chr16:75228544-75228603	0	A_52_P675873	NAP071393-1	NAP071393-1	3.86923	3.85004
22668	267	58	ref|NM_177577|ens|ENSMUST00000069614|ens|ENSMUST00000036932|gb|AK220370	mm|chr13:25201975-25211159	0	A_52_P31155	Dcdc2a	NM_177577	3.8693	3.8503
26225	309	45	ref|NM_053011|gb|AF270884|tc|TC1587258|tc|TC1618656	mm|chr2:40452503-40452444	0	A_51_P476428	Lrp1b	NM_053011	3.86936	3.85017
22741	268	46	gb|AK043186|riken|A730065M21|tc|TC1607933	mm|chr14:103619038-103618979	0	A_51_P399593	AK043186	AK043186	3.86937	3.85147
24450	288	55	gb|BY715711|gb|AK016107|riken|4930553J12|tc|TC1608200	mm|chr16:88816175-88816234	0	A_51_P297244	4930553J12Rik	BY715711	3.86938	3.85018
24607	290	42	gb|AK014588|riken|4632419I22|nap|NAP073191-1	mm|chr11:86117265-86117324	0	A_52_P515212	AK014588	AK014588	3.86958	3.8508
23928	282	43	gb|AK039246|riken|A330005N19|nap|NAP080496-1	mm|chr7:66491174-66491115	0	A_52_P1108190	AK039246	AK039246	3.86964	3.85045
25202	297	42	ref|NM_021400|ref|NM_001110146|ens|ENSMUST00000006171|ens|ENSMUST00000111902	mm|chr1:152297903-152297163	0	A_51_P280455	Prg4	NM_021400	3.86964	3.85045
23674	279	44	gb|AK080704|riken|A930005K07|tc|TC1612670|nap|NAP076274-1	mm|chr3:17695123-17695182	0	A_52_P35826	A930005K07Rik	AK080704	3.86966	3.85047
24183	285	43	ref|NM_145581|gb|AK146203|ens|ENSMUST00000012798|gb|BC145987	mm|chr7:50614417-50614476	0	A_51_P199475	Siglec5	NM_145581	3.86972	3.85054
22487	265	47			1	RC1	RC1	RC1	3.86976	3.85057
22826	269	46	gb|AK016490|ens|ENSMUST00000061899|ref|XM_001473688|riken|4931429P17	mm|chr13:48056169-48056110	0	A_52_P214673	4931429P17Rik	AK016490	3.86978	3.85302
21392	252	57	ref|NM_146824|gb|BC125463|ens|ENSMUST00000107670|ens|ENSMUST00000051520	mm|chr4:52868821-52868762	0	A_51_P289720	Olfr273	NM_146824	3.8698	3.85076
25712	303	42	gb|AK035175|riken|9430096G04|tc|TC1658528|nap|NAP098024-001	mm|chr13:115077182-115077123	0	A_52_P400163	Ndufs4	AK035175	3.86982	3.85063
24862	293	42	ref|NM_011259|ens|ENSMUST00000101272|gb|D63356|gb|D63357	mm|chr6:78333635-78333694	0	A_51_P267969	Reg3a	NM_011259	3.8699	3.85071
21724	256	49	gb|AK045848|riken|B230314N17|tc|TC1587770|nap|NAP083094-1	mm|chr9:119034083-119034142	0	A_52_P613788	Dlec1	AK045848	3.87012	3.85093
25626	302	41	gb|AK038727|riken|A230057H21|tc|TC1592840|nap|NAP080173-1	mm|chr7:89790932-89790873	0	A_52_P67574	1700129I04Rik	AK038727	3.87025	3.85106
25975	306	50	ref|NM_001033145|ens|ENSMUST00000113028|ref|XM_001472923|gb|AK162197	mm|chr9:94418941-94418882	0	A_52_P394291	1190002N15Rik	NM_001033145	3.87031	3.85111
25891	305	51	gb|Z78142|tc|TC1580499	mm|chr12:52702864-52702807	0	A_52_P334764	Coch	Z78142	3.87038	3.85353
23249	274	44	gb|AK036949|riken|9930029E19|tc|TC1609277|nap|NAP079418-1	mm|chr6:135263293-135263234	0	A_52_P1011717	AK036949	AK036949	3.87041	3.85122
24875	293	55	ref|NM_024198|gb|AK165221|ens|ENSMUST00000030332|ens|ENSMUST00000097926	mm|chr4:108073362-108073303	0	A_51_P461364	Gpx7	NM_024198	3.87046	3.85126
22923	270	58	gb|AK045793|riken|B230311C12|tc|TC1636810|nap|NAP083123-1	mm|chr10:102859444-102859503	0	A_52_P177635	Slc6a15	AK045793	3.87056	3.85135
21216	250	51	ref|NM_053080|ens|ENSMUST00000015278|gb|AK147006|gb|AF253409	mm|chr7:73535844-73535785	0	A_52_P87843	Aldh1a3	NM_053080	3.87064	3.85144
21132	249	52			1	ETG10_13482	ETG10_13482	ETG10_13482	3.87065	3.85145
20881	246	56	gb|AK009488|riken|2310024A14|tc|TC1600181|nap|NAP120242-1	mm|chr11:67025224-67025165	0	A_52_P99353	AK009488	AK009488	3.87078	3.85186
20963	247	53	ref|NM_008077|gb|AK148497|ens|ENSMUST00000094934|gb|AK160868	mm|chr2:70439601-70439660	0	A_51_P282538	Gad1	NM_008077	3.87081	3.85165
25541	301	41	gb|AK019898|gb|AM180091|riken|5330420D20|tc|NP1484396	mm|chr10:40394596-40394655	0	A_52_P448335	Ddo	AK019898	3.87081	3.85669
22159	261	59	ref|NM_013601|gb|AK133846|ens|ENSMUST00000021922|ref|XM_001475886	mm|chr13:53563392-53563333	0	A_51_P388661	Msx2	NM_013601	3.87091	3.85189
25201	297	41	ens|ENSMUST00000103390|ens|ENSMUST00000103382|gb|AJ131195|tc|NP061588	mm|chr6:70306191-70306250	0	A_52_P412698	ENSMUST00000103390	ENSMUST00000103390	3.87094	3.85213
21393	252	58	ref|NM_145146|ens|ENSMUST00000113179|gb|BC100597|gb|AJ011080	mm|chr5:90982490-90982549	0	A_52_P425734	Afm	NM_145146	3.87096	3.85175
20796	245	56	ref|NM_008367|gb|AK088594|ens|ENSMUST00000028111|gb|AK171665	mm|chr2:11612403-11612462	0	A_52_P277016	Il2ra	NM_008367	3.871	3.85179
26477	312	42	gb|AK045353|riken|B230105C16|tc|TC1598906|nap|NAP116772-1	mm|chr7:66922918-66922859	0	A_51_P411154	Ipw	AK045353	3.87112	3.85193
22669	267	59	gb|K01347|gb|M25937|tc|NP059125	mm|chr11:102748976-102748916	0	A_51_P395056	Gfap	K01347	3.8712	3.85199
24451	288	56	ref|NM_009141|ens|ENSMUST00000031318|ref|XM_001472699|gb|AK044397	mm|chr5:91190205-91190264	0	A_52_P295432	Cxcl5	NM_009141	3.87124	3.85204
26567	313	47	ref|NM_001081197|ens|ENSMUST00000068875|gb|BC100465|gb|BC160359	mm|chr1:154604276-154604335	0	A_51_P221035	Apobec4	NM_001081197	3.87128	3.85208
26230	309	50	gb|AK048143|riken|C130037G05|tc|TC1606265|nap|NAP084080-1	mm|chr7:122683533-122683474	0	A_52_P284996	Sox6	AK048143	3.87139	3.85219
25455	300	40	gb|AK041268|riken|A530095J01|tc|TC1604314	mm|chr14:73659470-73659411	0	A_51_P432271	AK041268	AK041268	3.87147	3.85259
21723	256	48	gb|AK086414|riken|D930026L01|nap|NAP087342-1	mm|chr6:70833535-70833476	0	A_52_P747750	AK086414	AK086414	3.87151	3.85231
22147	261	47	gb|AK017307|riken|5430414B19|tc|TC1596185	unmapped	0	A_52_P479555	5430414B19Rik	AK017307	3.87152	3.85397
20711	244	56	gb|AK076765|riken|4930440E06|nap|NAP089125-1	mm|chr2:164597104-164597045	0	A_52_P1100839	AK076765	AK076765	3.87153	3.85232
25285	298	40	ref|NM_010648|gb|U49866|ens|ENSMUST00000111998|ens|ENSMUST00000112032	mm|chr6:130273558-130273499	0	A_51_P468308	Klra3	NM_010648	3.87156	3.85246
25892	305	52	gb|AK161442|gb|AK015378|riken|4930444E23|riken|4931406K06	mm|chr3:82747002-82747061	0	A_51_P193211	4930564K09Rik	AK161442	3.87157	3.85237
20793	245	53	gb|AK041990|riken|A630051C18|tc|TC1591635|nap|NAP025448-001	mm|chr5:116165548-116165489	0	A_52_P596450	Ccdc64	AK041990	3.87178	3.85491
21053	248	58	ref|NM_013601|gb|AK133846|ens|ENSMUST00000021922|ref|XM_001475886	mm|chr13:53563392-53563333	0	A_51_P388661	Msx2	NM_013601	3.87184	3.85263
24367	287	57	gb|BB609751|gb|AK075680|riken|1110066E23|tc|TC1713184	mm|chr14:75348301-75348242	0	A_51_P443242	BB609751	BB609751	3.87185	3.85323
23248	274	43	gb|AK086643|riken|D930043H24|nap|NAP087520-1	mm|chr14:32194811-32194752	0	A_52_P1060582	AK086643	AK086643	3.87216	3.85569
25638	302	53	gb|AK087715|riken|E330010F14|tc|TC1625441	mm|chr10:20400136-20400077	0	A_51_P250049	AK087715	AK087715	3.8722	3.85359
25370	299	40	ref|NM_146392|gb|BC120861|ens|ENSMUST00000035250|gb|BC132043	mm|chr14:15008035-15007976	0	A_52_P385508	Olfr720	NM_146392	3.87221	3.8544
21139	249	59	gb|AK005634|riken|1700003F17|tc|TC1591746|nap|NAP012180-001	mm|chr11:82755913-82755854	0	A_51_P453616	1700003F17Rik	AK005634	3.87228	3.85307
22754	268	59	ref|NM_009997|ref|NM_007812|gb|BC063778|gb|AK132617	mm|chr7:27099972-27100031	0	A_51_P377154	Cyp2a4	NM_009997	3.8724	3.85495
21553	254	48	ref|NM_147220|gb|AF491299|ens|ENSMUST00000044850|ens|ENSMUST00000066516	mm|chr11:109962839-109962780	0	A_52_P51503	Abca9	NM_147220	3.87257	3.85336
23587	278	42	gb|AK086359|riken|D930023M03	mm|chr10:50450736-50450795	0	A_52_P505249	D430001L07Rik	AK086359	3.87258	3.85338
26569	313	49			1	AT_P_3	AT_P_3	AT_P_3	3.87261	3.85341
26062	307	52	ref|NM_175214|ens|ENSMUST00000043605|gb|BC116646|gb|AK032912	mm|chr13:58389578-58389519	0	A_51_P425401	Kif27	NM_175214	3.87268	3.85356
20792	245	52	ref|NM_008656|gb|AK083402|ens|ENSMUST00000000445|gb|X56182	mm|chr10:106920033-106919974	0	A_51_P188281	Myf5	NM_008656	3.8727	3.85349
20456	241	56	gb|AK043724|riken|A830025D24	mm|chr6:37008704-37008645	0	A_52_P988177	AK043724	AK043724	3.87271	3.85349
24605	290	40	gb|AK076901|riken|4930544A07|tc|TC1626876|nap|NAP089186-1	mm|chr3:151655234-151655293	0	A_52_P932110	AK076901	AK076901	3.87273	3.85353
21045	248	50	gb|AK037636|riken|A130032E17|tc|TC1622045|nap|NAP079633-1	mm|chr7:121255706-121255647	0	A_52_P1100307	AK037636	AK037636	3.87286	3.8537
24435	288	40	ref|NM_031247|gb|AF337052|ens|ENSMUST00000038811|gb|AB164418	mm|chr6:48715093-48715034	0	A_52_P374545	Gimap3	NM_031247	3.8732	3.854
20454	241	54	gb|AK004207|riken|1110049B09|tc|TC1601719|nap|NAP090265-1	mm|chr12:33744729-33744670	0	A_52_P662665	1110049B09Rik	AK004207	3.87323	3.85402
20799	245	59	ref|NM_134239|ens|ENSMUST00000091721|ens|ENSMUST00000110445|tc|NP496233	mm|chr13:23206118-23206059	0	A_52_P444554	V1rh14	NM_134239	3.87331	3.85409
20369	240	54	ref|NM_207655|ens|ENSMUST00000020329|gb|AK163338|gb|AF275367	mm|chr11:16813815-16813874	0	A_52_P106259	Egfr	NM_207655	3.87347	3.85538
23264	274	59	ref|NM_007649|gb|BC060977|ens|ENSMUST00000015499|ens|ENSMUST00000068584	mm|chr1:173625933-173625992	0	A_52_P460230	Cd48	NM_007649	3.87355	3.85467
20286	239	56	gb|AK045187|ref|XM_976380|gb|AK052116|riken|D230046P18	mm|chr6:136751164-136751105	0	A_51_P148860	Hist4h4	AK045187	3.87366	3.85444
26219	309	39	ens|ENSMUST00000060147|ens|ENSMUST00000082153|gb|AK079908|gb|BC051224	mm|chr6:60347322-60347263	0	A_52_P137778	ENSMUST00000060147	ENSMUST00000060147	3.87367	3.85446
20884	246	59	gb|AK086393|riken|D930025K08|tc|TC1624445|nap|NAP087390-1	mm|chr1:88477563-88477622	0	A_51_P309068	AK086393	AK086393	3.87368	3.85447
22230	262	45	ref|NM_053171|ens|ENSMUST00000082104|gb|AY017475|ens|ENSMUST00000110790	mm|chr8:15910436-15909132	0	A_51_P429592	Csmd1	NM_053171	3.87376	3.85455
20285	239	55	gb|AK039835|riken|A430016A09|tc|TC1590487|nap|NAP080649-1	mm|chr11:51698355-51698414	0	A_52_P851001	AK039835	AK039835	3.87377	3.85456
21468	253	48	gb|AK045677|riken|B230220P09|nap|NAP124477-1	mm|chr5:135250632-135250692	0	A_51_P361265	AK045677	AK045677	3.87395	3.85474
20453	241	53	gb|AK086698|riken|D930046F21|nap|NAP008800-001	mm|chr12:25580145-25580204	0	A_52_P518674	AK086698	AK086698	3.87395	3.85474
21976	259	46	ref|NM_008694|ens|ENSMUST00000035061|gb|BC119403|gb|BC119405	mm|chr9:110324266-110324814	0	A_52_P429450	Ngp	NM_008694	3.87437	3.85516
24095	284	40	ref|NM_001030294|ens|ENSMUST00000088735|gb|BC160356|nap|NAP026372-1	mm|chr14:80421398-80421457	0	A_52_P607507	Olfm4	NM_001030294	3.87439	3.85805
21395	252	60	ref|NM_175122|gb|BC050853|ens|ENSMUST00000033545|gb|AK160737	mm|chrX:72818241-72818182	0	A_51_P356620	Rab39b	NM_175122	3.8745	3.85528
23332	275	42	gb|AK016078|riken|4930549J05|tc|TC1601457|nap|NAP074646-1	mm|chr1:167807278-167807337	0	A_52_P198698	Cd247	AK016078	3.87475	3.85662
21213	250	48	gb|AK047873|ens|ENSMUST00000105272|riken|C130018C02|nap|NAP083916-1	mm|chr10:114900745-114900686	0	A_52_P30169	Lgr5	AK047873	3.87482	3.8556
23925	282	40	gb|AK039453|riken|A330045B10|nap|NAP080459-1	mm|chr11:86534952-86534893	0	A_52_P199142	Cltc	AK039453	3.87508	3.85587
23671	279	41	ref|NM_013674|gb|U11692|ens|ENSMUST00000110307|ens|ENSMUST00000021784	mm|chr13:30858459-30858518	0	A_51_P514985	Irf4	NM_013674	3.8752	3.85599
25538	301	38	nap|NAP123837-1	mm|chr11:68804470-68804529	0	A_52_P678650	NAP123837-1	NAP123837-1	3.87521	3.856
27078	319	48	gb|AK048856|riken|C230075P17|nap|NAP084882-1	mm|chr3:34640332-34640391	0	A_52_P843717	AK048856	AK048856	3.87537	3.85697
27154	320	39	gb|AK048022|gb|AK046374|riken|B230377J18|riken|C130030K03	mm|chr10:48813611-48813552	0	A_52_P658133	C130030K03Rik	AK048022	3.87544	3.85623
27240	321	40	ref|NM_027724|ens|ENSMUST00000074969|ens|ENSMUST00000110233|gb|AK132733	mm|chr13:38108352-38108293	0	A_52_P116919	Cage1	NM_027724	3.87548	3.85735
20114	237	54	gb|XM_001473168|ref|XM_001476535|gb|AK017349|riken|5430427M07	mm|chr12:92294847-92294906	0	A_52_P1002648	5430427M07Rik	XM_001473168	3.87551	3.85658
23755	280	40	ref|NM_021282|ens|ENSMUST00000026552|ens|ENSMUST00000106055|ens|ENSMUST00000106053	mm|chr7:147959585-147959644	0	A_51_P283456	Cyp2e1	NM_021282	3.87585	3.85663
21890	258	45	gb|AK034309|riken|9330175M20|nap|NAP078199-1	mm|chr1:51275700-51275641	0	A_52_P1027837	9330175M20Rik	AK034309	3.87597	3.85675
23501	277	41	gb|BM247313|nap|NAP019213-001	mm|chr3:79080126-79080183	0	A_52_P339111	BM247313	BM247313	3.87603	3.85997
27498	324	43	ref|NM_026505|ens|ENSMUST00000025075|gb|AK011305|gb|AK164632	mm|chr18:3512455-3512514	0	A_51_P248819	Bambi	NM_026505	3.87607	3.85685
20119	237	59	gb|AK035023|riken|9430074M08|tc|NP734981|nap|NAP078631-1	mm|chr1:136735848-136735907	0	A_51_P444158	AK035023	AK035023	3.87613	3.8569
27324	322	39	gb|XM_893814|ens|ENSMUST00000088198|ref|XM_910856|nap|NAP096093-001	mm|chrX:75436376-75436435	0	A_51_P362709	EG628991	XM_893814	3.87615	3.85693
27410	323	40	ref|NM_009806|ens|ENSMUST00000115431|ens|ENSMUST00000115436|ens|ENSMUST00000115440	mm|chrX:13138645-13136470	0	A_52_P610900	Cask	NM_009806	3.87625	3.85703
21551	254	46	ens|ENSMUST00000109461|gb|AK044046|riken|A830083P13|tc|TC1589725	mm|chr8:101548649-101548590	0	A_52_P653678	ENSMUST00000109461	ENSMUST00000109461	3.87627	3.85916
27499	324	44	gb|AK089503|riken|F730041F20|nap|NAP072505-1	mm|chr5:100840498-100840439	0	A_51_P180874	AK089503	AK089503	3.87632	3.86224
26217	309	37	gb|AK086380|riken|D930024L13|tc|TC1607786	mm|chr16:66852711-66852652	0	A_52_P851965	AK086380	AK086380	3.87645	3.85722
20545	242	60	ref|NM_001033379|gb|BC068119|ens|ENSMUST00000073909|ens|ENSMUST00000112777	mm|chr6:119167996-119170078	0	A_52_P558357	Dcp1b	NM_001033379	3.8765	3.85858
25877	305	37	gb|AK038916|gb|AK080073|riken|A230075C01|riken|A530057H04	mm|chr18:53845299-53845240	0	A_52_P271849	Ccdc100	AK038916	3.87657	3.85735
20290	239	60	ref|NM_053247|gb|AK004726|ens|ENSMUST00000033050|gb|AK004182	mm|chr7:117994230-117994171	0	A_52_P686785	Lyve1	NM_053247	3.87661	3.85776
22992	271	42	ref|NM_175328|gb|AY149280|ens|ENSMUST00000074204|gb|AK036136	mm|chr10:102881388-102881447	0	A_52_P220440	Slc6a15	NM_175328	3.87661	3.86022
25556	301	56	ref|NM_009864|gb|AK076369|ens|ENSMUST00000000312|gb|X06115	mm|chr8:109193812-109193871	0	A_51_P137336	Cdh1	NM_009864	3.87662	3.85801
21566	254	61			1	RC10	RC10	RC10	3.8767	3.85746
25707	303	37	ref|NM_020277|gb|AJ271092|gb|AK161030|gb|AB039952	mm|chr7:150257774-150257715	0	A_51_P398423	Trpm5	NM_020277	3.87674	3.85849
22076	260	61	ref|NM_008396|gb|AK156604|ens|ENSMUST00000056117|gb|AK036572	mm|chr13:115667965-115667906	0	A_52_P612019	Itga2	NM_008396	3.87676	3.85752
22398	264	43	gb|AK030813|gb|AK220311|gb|AK039869|riken|5830411N06	mm|chr7:147486456-147486515	0	A_51_P381139	5830411N06Rik	AK030813	3.87694	3.85772
25112	296	37			1	RC1	RC1	RC1	3.877	3.85888
21226	250	61	gb|AK088873|riken|E430029H22	mm|chr5:73202123-73202064	0	A_52_P1003548	AK088873	AK088873	3.87702	3.85778
23924	282	39	ref|NM_020280|gb|BC104089|ens|ENSMUST00000048675|gb|BC104088	mm|chrX:69467410-69467469	0	A_51_P362348	Magea4	NM_020280	3.87723	3.85801
27668	326	43	ref|NM_001101452|ens|ENSMUST00000116252|nap|NAP024919-001	mm|chr10:33499604-33499545	0	A_52_P301602	EG215895	NM_001101452	3.87724	3.85922
25810	304	55	gb|AK044893|riken|B130010J15|tc|TC1609742	mm|chr5:14798299-14798358	0	A_51_P276085	AK044893	AK044893	3.87734	3.8581
26641	314	36	gb|AK034092|gb|AK038707|riken|9330155M09|riken|A230056F15	mm|chr16:67444193-67444134	0	A_52_P137272	9330155M09Rik	AK034092	3.87743	3.85821
24942	294	37	gb|AK016012|riken|4930540M05|gb|AV269221|nap|NAP074505-1	mm|chr6:119846242-119846183	0	A_52_P938913	4930540M05Rik	AK016012	3.87749	3.85826
27669	326	44	ref|NM_007733|ens|ENSMUST00000115244|gb|AK051657|riken|D130062H10	mm|chr1:24265709-24265650	0	A_51_P213676	Col19a1	NM_007733	3.87757	3.85834
27164	320	49	ref|NM_009436|gb|BC049618|ens|ENSMUST00000055374|gb|AF019926	mm|chr16:17900050-17900109	0	A_51_P402044	Tssk2	NM_009436	3.87772	3.85962
24263	286	38			1	AT_L_3	AT_L_3	AT_L_3	3.87787	3.85865
24009	283	39	gb|AK086739|riken|D930048M01|tc|TC1615422|nap|NAP087632-1	mm|chr14:99975875-99975934	0	A_52_P972402	AK086739	AK086739	3.87795	3.85896
21652	255	62	ref|NM_198224|gb|BC089483|ens|ENSMUST00000113019|ens|ENSMUST00000073380	mm|chr19:11267429-11266051	0	A_52_P273803	Ms4a13	NM_198224	3.87808	3.85883
25451	300	36	gb|AK082314|riken|C230037A09|nap|NAP084681-1	mm|chr8:8044816-8044757	0	A_51_P202841	AK082314	AK082314	3.87811	3.85997
27836	328	41	gb|AK050362|riken|C730040N13	mm|chr18:62023091-62023032	0	A_51_P309095	AK050362	AK050362	3.87829	3.86025
25876	305	36	gb|AI834886	unmapped	0	A_51_P114348	AI834886	AI834886	3.87833	3.85911
27663	326	38	gb|AK038398|riken|A230004B05|nap|NAP080115-1	mm|chr8:33268419-33268360	0	A_51_P185781	EG666589	AK038398	3.87841	3.85917
22926	270	61	ref|NM_010743|gb|E03012|gb|Y07519|gb|AK033417	mm|chr1:40504769-40504828	0	A_51_P339793	Il1rl1	NM_010743	3.87842	3.86013
26896	317	36	gb|AK085794|riken|D830010H12|tc|TC1626616	mm|chr6:56036794-56036735	0	A_52_P819745	AK085794	AK085794	3.87846	3.85923
20035	236	60	ref|NM_025944|gb|AK039788|ens|ENSMUST00000042750|gb|AK075994	mm|chr4:49598471-49598412	0	A_52_P207335	2810432L12Rik	NM_025944	3.87854	3.86264
27749	327	39	gb|AK005624|gb|AK015829|riken|1700003C12|riken|4930518J20	mm|chr1:158234370-158234429	0	A_52_P8241	4930518J20Rik	AK005624	3.87856	3.85932
24602	290	37	gb|AK018536|riken|9030605E16|nap|NAP110173-1|nap|NAP116000-1	mm|chrX:136239733-136239792	0	A_51_P400411	Tbc1d8b	AK018536	3.8787	3.85947
21974	259	44	gb|AK016323|riken|4930579H20|nap|NAP074689-1	mm|chr10:27116944-27117002	0	A_52_P818624	4930579H20Rik	AK016323	3.87875	3.85952
24200	285	60	gb|AK050221|gb|AK018631|riken|9130016M20|riken|C730027O05	mm|chr19:32026637-32026696	0	A_52_P303754	9130016M20Rik	AK050221	3.87889	3.85965
19694	232	59	gb|AK085497|riken|D630035G12|tc|TC1623274|nap|NAP086718-1	mm|chr1:34329053-34329112	0	A_52_P1076613	Dst	AK085497	3.87896	3.85988
23584	278	39			1	(+)eQC-40	EQC	EQC	3.879	3.86083
20111	237	51	ref|NM_019691|ref|NM_001113181|ref|NM_001113180|ens|ENSMUST00000027020	mm|chr9:4502444-4502385	0	A_52_P349182	Gria4	NM_019691	3.87909	3.85985
25557	301	57	ref|NM_001081070|ens|ENSMUST00000039113|gb|BC116671|gb|AK007743	mm|chr17:26333676-26333537	0	A_52_P227984	Pdia2	NM_001081070	3.87914	3.86431
27236	321	36	gb|AK050466|riken|C820001I01|nap|NAP077332-1	mm|chr3:32881821-32881880	0	A_52_P1091778	AK050466	AK050466	3.87921	3.86072
27833	328	38	gb|AK080973|riken|B530033M22|tc|TC1603817|nap|NAP083387-1	mm|chr4:76997351-76997292	0	A_52_P684896	Ptprd	AK080973	3.8793	3.86006
25790	304	35	ref|NM_013823|ens|ENSMUST00000078856|gb|AK134616|gb|AB005141	mm|chr5:151795712-151795771	0	A_52_P439358	Kl	NM_013823	3.87949	3.86072
23923	282	38	gb|AK079740|riken|A430051J24|nap|NAP080817-1	mm|chr6:54698668-54698609	0	A_52_P899945	AK079740	AK079740	3.87952	3.86028
22842	269	62	gb|AK013660|riken|2900046P21|tc|TC1601337|nap|NAP091532-1	mm|chrX:162811065-162811124	0	A_52_P260366	Gpm6b	AK013660	3.87971	3.86045
21227	250	62	gb|AB059646|gb|AB059643|gb|AB059648|ens|ENSMUST00000077999	mm|chr12:106012747-106012098	0	A_51_P247928	Clmn	AB059646	3.87972	3.86046
20449	241	49			-1	(-)3xSLv1	NegativeControl	NegativeControl	3.87986	3.86062
27832	328	37	gb|AK033432|riken|9030203A06|tc|TC1593615|nap|NAP023681-001	mm|chr7:90740037-90740096	0	A_52_P128044	Tmc3	AK033432	3.87995	3.86107
21804	257	44	ref|NM_010658|gb|BC038256|ens|ENSMUST00000099126|gb|AK154830	mm|chr2:160189605-160189546	0	A_52_P495869	Mafb	NM_010658	3.88007	3.86083
24771	292	36	ref|NM_146409|ens|ENSMUST00000111580|ens|ENSMUST00000099881|gb|BC140131	mm|chr2:86393534-86393475	0	A_51_P292957	Olfr1080	NM_146409	3.88023	3.861
24008	283	38	gb|AK089204|riken|F630037E14|tc|TC1613756|nap|NAP072463-1	unmapped	0	A_51_P184591	AK089204	AK089204	3.88029	3.86105
28009	330	44	gb|AK047082|ens|ENSMUST00000067679|riken|B930018B01|tc|TC1588527	mm|chr6:17026398-17026339	0	A_52_P31632	EG232599	AK047082	3.88039	3.86114
19772	233	52	gb|AK043150|gb|AK080700|riken|A930003N04|riken|A730060I03	mm|chr13:83874955-83874896	0	A_52_P108065	LOC72758	AK043150	3.88047	3.86127
25727	303	57			1	RC8	RC8	RC8	3.88052	3.86126
22905	270	40	gb|AK033847|riken|9230119J03|nap|NAP116647-1	mm|chr13:63378939-63378880	0	A_52_P995519	AK033847	AK033847	3.88078	3.86164
27917	329	37	ref|NM_001081141|ens|ENSMUST00000107749|ref|XM_001473573|gb|BC156087	mm|chr4:46737186-46731752	0	A_52_P612928	Gabbr2	NM_001081141	3.8808	3.86341
20702	244	47	gb|AK044145|riken|A830094P16|tc|TC1607896|nap|NAP082839-1	mm|chr5:132079996-132079937	0	A_52_P851306	AK044145	AK044145	3.88085	3.8634
21549	254	44	ref|NM_011166|gb|AF015563|ens|ENSMUST00000091679|ens|ENSMUST00000091680	mm|chr13:27410930-27410989	0	A_51_P260388	Prl6a1	NM_011166	3.88089	3.86295
19434	229	54	ref|NM_146747|gb|BC132190|ens|ENSMUST00000073671|gb|BC132188	mm|chr9:38826268-38826209	0	A_52_P85334	Olfr146	NM_146747	3.88089	3.86182
28174	332	39	gb|AK041615|gb|AK079994|riken|A530041F07|riken|A630024N23	mm|chr18:21004213-21004154	0	A_52_P658070	D030074E01Rik	AK041615	3.88096	3.86171
27082	319	52	gb|AK041711|riken|A630031G17	mm|chr12:32341662-32341721	0	A_52_P384349	Dus4l	AK041711	3.88097	3.86236
19440	229	60	ref|NM_025763|gb|AK017084|ens|ENSMUST00000026325|gb|BC125317	mm|chrX:65173188-65173129	0	A_51_P187814	4933436I01Rik	NM_025763	3.88105	3.86327
21653	255	63	gb|AK039810|gb|AK046747|gb|AK037902|riken|A430004K15	mm|chr6:41520016-41520075	0	A_52_P660722	B630006K09Rik	AK039810	3.88112	3.86186
26997	318	52	ref|NM_001081178|ens|ENSMUST00000046665|ens|ENSMUST00000113599|gb|AK034382	mm|chr17:43596281-43596340	0	A_51_P156218	Gpr116	NM_001081178	3.88116	3.86191
28178	332	43	gb|AK053240|riken|E030048K18	mm|chr1:183864935-183864876	0	A_52_P14158	AK053240	AK053240	3.88131	3.86207
25365	299	35	gb|AK081463|riken|C130019H05	mm|chr12:41488863-41488922	0	A_51_P104565	AK081463	AK081463	3.88146	3.86555
22990	271	40	gb|AK007800|riken|1810047B09|tc|TC1592485|nap|NAP091098-1	mm|chr6:136858374-136858315	0	A_51_P321290	Erp27	AK007800	3.88147	3.86223
20973	247	63	ref|NM_175284|gb|AY509002|tc|TC1586435|nap|NAP051048-1	mm|chr5:129109798-129109857	0	A_52_P203560	Fzd10	NM_175284	3.8815	3.86229
27064	319	34	gb|AK054114|riken|E230020G04|tc|TC1621732|nap|NAP088084-1	mm|chr5:151514392-151514451	0	A_52_P1020129	AK054114	AK054114	3.88176	3.86251
26744	315	54	ref|NM_027934|gb|AK136632|ens|ENSMUST00000022234|ens|ENSMUST00000062286	mm|chr13:106040219-106040160	0	A_52_P676195	Rnf180	NM_027934	3.88196	3.86271
25558	301	58	gb|AK038743|riken|A230059F17|tc|NP732620|nap|NAP080133-1	mm|chr12:117378157-117378216	0	A_52_P405556	Vipr2	AK038743	3.88199	3.8628
24710	291	60	ref|NM_153118|ref|NM_001114665|ens|ENSMUST00000098637|ens|ENSMUST00000106438	mm|chr3:122249931-122249872	0	A_52_P19894	Fnbp1l	NM_153118	3.88202	3.8632
19433	229	53	gb|AK086867|riken|E030006N23|tc|TC1623950	mm|chr14:99511799-99511858	0	A_52_P836062	AK086867	AK086867	3.88209	3.86604
28344	334	39	gb|AK032987|riken|6720485J18|nap|NAP075779-1	mm|chr10:9252933-9252874	0	A_52_P1043586	ENSMUSG00000053980	AK032987	3.88219	3.86294
23522	277	62	gb|XM_132881|ens|ENSMUST00000032261|ref|XM_917847|gb|AK016908	mm|chr6:129326219-129326160	0	A_51_P192964	Clec12b	XM_132881	3.88221	3.86511
26659	314	54	gb|AK046042|riken|B230337G05|nap|NAP019098-001	mm|chr6:105624990-105624931	0	A_51_P325747	AK046042	AK046042	3.8823	3.86325
26808	316	33			-1	(-)3xSLv1	NegativeControl	NegativeControl	3.8824	3.86315
28171	332	36	ref|NM_152811|gb|BC027200|ens|ENSMUST00000031183|gb|AK050435	mm|chr5:87346369-87346310	0	A_51_P245503	Ugt2b1	NM_152811	3.88254	3.86329
24770	292	35	ref|NM_001081414|ens|ENSMUST00000061910|ens|ENSMUST00000107263|gb|AY255597	mm|chr7:94751387-94751446	0	A_52_P675611	Grm5	NM_001081414	3.88258	3.86377
20037	236	62	gb|AK054542|riken|E330039I02|tc|TC1617775	mm|chr17:89137488-89137429	0	A_51_P512513	AK054542	AK054542	3.88266	3.86535
25025	295	35			1	ETG10_236652	ETG10_236652	ETG10_236652	3.88266	3.86341
22673	267	63	gb|AK017132|riken|4933440I01|nap|NAP073645-1	mm|chr3:58600889-58600948	0	A_52_P399739	4930593A02Rik	AK017132	3.88269	3.86377
22820	269	40	gb|AK020664|riken|9530097N15	mm|chr3:103883007-103882948	0	A_52_P1043517	9530097N15Rik	AK020664	3.8827	3.86345
26151	308	56	ref|NM_010556|gb|AK153634|ens|ENSMUST00000019058|gb|E00420	mm|chr11:54079056-54078997	0	A_52_P98630	Il3	NM_010556	3.88274	3.86705
28432	335	42	ref|NM_008533|gb|D37797|ens|ENSMUST00000022124|gb|BC140436	mm|chr13:103496269-103496328	0	A_52_P258617	Cd180	NM_008533	3.88298	3.86373
25958	306	33	ref|NM_009019|ens|ENSMUST00000078494|gb|AK088725|gb|AK162974	mm|chr2:101484736-101484677	0	A_52_P646895	Rag1	NM_009019	3.88317	3.86568
21125	249	45	ref|NM_008703|gb|BC119237|ens|ENSMUST00000020015|tc|TC1667661	mm|chr10:14486776-14489964	0	A_51_P396272	Nmbr	NM_008703	3.88321	3.8643
20193	238	48	tc|TC1697841|nap|NAP035545-1	mm|chr1:52160170-52160229	0	A_52_P17430	TC1697841	TC1697841	3.88323	3.86607
26723	315	33	gb|AK032087|riken|6330579M01|nap|NAP075017-1	mm|chr14:65195361-65195420	0	A_52_P1107635	AK032087	AK032087	3.88328	3.8643
26998	318	53	ref|NM_008817|ens|ENSMUST00000051209|gb|AK141217|gb|AB003040	mm|chr7:6660499-6660440	0	A_51_P206037	Peg3	NM_008817	3.88333	3.86519
27063	319	33	ref|NM_025869|gb|AK009781|ens|ENSMUST00000036631|gb|AK007513	mm|chr8:32207432-32207491	0	A_51_P259029	Dusp26	NM_025869	3.8834	3.86514
21209	250	44	ref|NM_009345|ref|NM_001043228|ens|ENSMUST00000051806|ens|ENSMUST00000112200	mm|chr19:41133761-41133820	0	A_52_P601437	Dntt	NM_009345	3.88376	3.86653
20548	242	63	gb|AK085586|riken|D630044D14|tc|TC1623599|nap|NAP086913-1	mm|chrX:68397170-68397229	0	A_52_P1124519	AK085586	AK085586	3.88386	3.86483
27914	329	34	gb|AK005124|riken|1500002O10|tc|TC1666957|nap|NAP090329-1	mm|chr2:70328075-70328016	0	A_52_P793792	1500002O10Rik	AK005124	3.88388	3.86462
20362	240	47	ref|NM_175512|ens|ENSMUST00000063690|gb|BC118029|gb|AK050180	mm|chr2:69239833-69239892	0	A_51_P149126	Dhrs9	NM_175512	3.88396	3.8647
28434	335	44	gb|AK040746|riken|A530022K14|nap|NAP081161-1	mm|chr8:18652868-18652809	0	A_52_P699236	AK040746	AK040746	3.88397	3.8686
24795	292	60	ref|NM_177078|ens|ENSMUST00000065167|gb|AK076533|gb|BC148419	mm|chr5:113349064-113347960	0	A_52_P42336	Adrbk2	NM_177078	3.88428	3.8657
24541	289	61	ref|NM_173068|ref|NM_173067|ref|NM_018801|gb|AK080792	mm|chr19:10527150-10527209	0	A_51_P359173	Syt7	NM_173068	3.88429	3.86501
27422	323	52	ref|NM_001033416|gb|AK132558|ens|ENSMUST00000110921|ens|ENSMUST00000100530	mm|chr5:138706704-138706645	0	A_52_P1174	Gal3st4	NM_001033416	3.88437	3.86518
28013	330	48	ref|NM_130857|gb|BC115545|gb|BC115546|gb|AF345295	mm|chr16:88877945-88877886	0	A_51_P345995	Krtap16-5	NM_130857	3.88451	3.86675
25448	300	33	gb|AK039499|riken|A330050O07	mm|chr2:42062518-42062459	0	A_51_P167185	AK039499	AK039499	3.88461	3.86535
28511	336	36	ref|NM_009377|gb|AK139568|ens|ENSMUST00000000219|ens|ENSMUST00000105929	mm|chr7:150079976-150079917	0	A_51_P486223	Th	NM_009377	3.88463	3.86874
21654	255	64	ref|NM_008656|gb|AK083402|ens|ENSMUST00000000445|gb|X56182	mm|chr10:106920033-106919974	0	A_51_P188281	Myf5	NM_008656	3.88465	3.86537
26297	310	32	gb|AK030700|riken|5530401N14|tc|TC1620022	mm|chr19:4352872-4352813	0	A_52_P738676	AK030700	AK030700	3.88468	3.86542
22734	268	39	ref|NM_026200|gb|AK034091|ens|ENSMUST00000022967|gb|AK139482	mm|chr15:44938897-44938838	0	A_52_P302316	Kcnv1	NM_026200	3.88472	3.86546
20208	238	63	gb|AK014842|ens|ENSMUST00000028819|riken|4921508D12|tc|TC1594334	mm|chr2:132271311-132271370	0	A_51_P383884	4921508D12Rik	AK014842	3.88477	3.86549
27998	330	33	ref|NM_001081088|ens|ENSMUST00000080953|gb|Y08566|gb|AK166702	mm|chr2:69275529-69274792	0	A_52_P460882	Lrp2	NM_001081088	3.88486	3.8685
25703	303	33	ref|NM_011253|gb|Y15131|ens|ENSMUST00000100360|ens|ENSMUST00000092052	mm|chrY:2097187-2097246	0	A_52_P214828	Rbmy1a1	NM_011253	3.88492	3.86566
19527	230	62	ref|NM_008731|gb|D86238|ens|ENSMUST00000029633|gb|AK049892	mm|chr3:82342734-82342675	0	A_51_P311919	Npy2r	NM_008731	3.88494	3.86566
26237	309	57	gb|AK051483|riken|D130052B07|tc|TC1624311	mm|chrX:137206940-137206999	0	A_52_P899852	AK051483	AK051483	3.88503	3.86766
23353	275	63	ref|NM_011775|ens|ENSMUST00000033207|gb|M34148|gb|BC071183	mm|chr7:127279413-127279266	0	A_51_P177304	Zp2	NM_011775	3.88518	3.8659
26892	317	32	ref|NR_001463|gb|AK051106|riken|D030072M03|tc|TC1664940	mm|chrX:100656348-100656289	0	A_52_P113537	Xist	NR_001463	3.88519	3.86593
27062	319	32	gb|AK020383|riken|9330175N20|nap|NAP078207-1	unmapped	0	A_52_P746605	Polr3a	AK020383	3.88524	3.86597
25278	298	33	gb|AK031919|gb|AK039272|gb|AK045614|gb|BC057611	mm|chr3:34537493-34537552	0	A_52_P48853	B230215L15Rik	AK031919	3.88524	3.86865
23412	276	37	gb|AK035116|gb|AK075684|gb|BC116425|riken|9430090E10	mm|chr12:16828486-16828545	0	A_52_P349216	E2f6	AK035116	3.88527	3.866
25957	306	32			-1	(-)3xSLv1	NegativeControl	NegativeControl	3.88538	3.86611
27084	319	54	gb|U59155|gb|AF056215|gb|AF178621|gb|DQ321340	mm|chr6:70356512-70356453	0	A_52_P664842	Igk-V19-14	U59155	3.88538	3.86611
24006	283	36	gb|AK082143|riken|C230013H22|tc|TC1702639	mm|chr7:17101047-17100988	0	A_51_P279517	AK082143	AK082143	3.8854	3.86645
24711	291	61	gb|XM_908793|ref|XM_983220|gb|AK029814|riken|4930578L18	mm|chr7:112835074-112835722	0	A_51_P345166	Dnhd1	XM_908793	3.8855	3.86622
23158	273	38	gb|BU962268|ens|ENSMUST00000028932|ref|XM_130487|ref|XM_918155	mm|chr2:148618980-148619039	0	A_51_P131840	Cst12	BU962268	3.8857	3.87206
26999	318	54	ref|NM_011356|gb|AK029941|ens|ENSMUST00000028389|gb|AK019093	mm|chr2:80252641-80252582	0	A_51_P286748	Frzb	NM_011356	3.88576	3.86648
26806	316	31	ref|NM_019493|gb|AK136185|ens|ENSMUST00000114431|gb|AB050983	mm|chr9:50927671-50927730	0	A_51_P491190	Btg4	NM_019493	3.88618	3.86691
18587	219	57	gb|AK079851|riken|A430093A18|tc|NP720546|nap|NAP081041-1	unmapped	0	A_51_P218578	AK079851	AK079851	3.8865	3.86722
21208	250	43	ref|NM_008092|gb|AB075549|ens|ENSMUST00000067417|gb|AK134639	mm|chr14:63818206-63818147	0	A_52_P4201	Gata4	NM_008092	3.88652	3.86725
20124	237	64	ref|NM_007947|ens|ENSMUST00000028306|gb|U68546|tc|TC1590167	mm|chr2:25516501-25517080	0	A_51_P191875	Lcn5	NM_007947	3.88659	3.8673
25729	303	59	gb|CN838902|ref|XM_001473583|ref|XM_001480217|gb|AK006669	mm|chr9:57029161-57032154	0	A_52_P158438	1700041C23Rik	CN838902	3.88665	3.86737
28766	339	36	ref|NM_011364|gb|BC028467|ens|ENSMUST00000115070|ens|ENSMUST00000005839	mm|chrX:39874920-39874979	0	A_51_P172514	Sh2d1a	NM_011364	3.88673	3.86794
26296	310	31	ens|ENSMUST00000106437|tc|TC1640689	mm|chr7:131542309-131542368	0	A_52_P1189049	EG628779	ENSMUST00000106437	3.88681	3.86754
21819	257	59	gb|AK028576|riken|4732403I04|tc|TC1605099|nap|NAP116419-1	mm|chr14:33355083-33355142	0	A_51_P254736	Ercc6	AK028576	3.88683	3.85752
28167	332	32	ref|NM_147040|gb|BC104112|ens|ENSMUST00000080730|gb|BC104113	mm|chr10:78480955-78481014	0	A_51_P358303	Olfr1351	NM_147040	3.88684	3.86858
28689	338	44	gb|AK017917|ref|XM_001479729|riken|5830410O09|nap|NAP074857-1	mm|chr14:53652216-53652157	0	A_52_P407946	5830410O09Rik	AK017917	3.88699	3.86784
24175	285	35	ref|NM_145700|ens|ENSMUST00000076147|gb|AK042430|gb|AY072938	mm|chr9:104000923-104000864	0	A_52_P153291	Ccrl1	NM_145700	3.88702	3.86775
19261	227	51	ens|ENSMUST00000076157|gb|AK049967|gb|AK076608|gb|AK161925	mm|chr12:30541974-30542033	0	A_52_P639028	ENSMUST00000076157	ENSMUST00000076157	3.88719	3.86985
28082	331	32	ref|NM_207531|gb|BC023499|ens|ENSMUST00000042101|gb|AK053177	mm|chr12:36676159-36676218	0	A_51_P433789	Agr3	NM_207531	3.88727	3.86799
28938	341	38	gb|AK017011|riken|4933431L14|tc|TC1727365|nap|NAP073577-1	mm|chr13:91414123-91414182	0	A_52_P490964	AK017011	AK017011	3.88729	3.86801
25702	303	32	ref|NM_008220|ens|ENSMUST00000098192|ens|ENSMUST00000023934|gb|BC152793	mm|chr7:110962090-110962031	0	A_52_P260346	Hbb-b1	NM_008220	3.88729	3.86811
23920	282	35	gb|AK085320|riken|D630011E21|tc|TC1650466|nap|NAP086675-1	mm|chr3:115820031-115819972	0	A_52_P462332	Vcam1	AK085320	3.88732	3.86873
25983	306	58			1	AT_P_3	AT_P_3	AT_P_3	3.88736	3.86807
24768	292	33	gb|BC005705|tc|TC1596159|nap|NAP029490-1	mm|chr6:140694521-140694580	0	A_51_P136858	ENSMUSG00000042973	BC005705	3.88761	3.86834
25956	306	31	gb|AK082668|riken|C230081C12|nap|NAP084881-1	mm|chr2:113841213-113841272	0	A_52_P113522	A530058N18Rik	AK082668	3.88765	3.86837
26661	314	56			1	AT_T_3	AT_T_3	AT_T_3	3.88779	3.87233
18585	219	55	ref|NM_144903|ens|ENSMUST00000029987|gb|BC036133|gb|BC030725	mm|chr4:49549467-49549408	0	A_51_P337269	Aldob	NM_144903	3.88791	3.86863
28015	330	50	ref|NM_011406|ref|NM_001112798|ens|ENSMUST00000086538|gb|AK086978	mm|chr17:81772463-81772445	0	A_52_P876218	Slc8a1	NM_011406	3.88797	3.86868
23411	276	36	gb|AK079569|riken|A230089C23	mm|chr10:3492600-3492541	0	A_52_P699664	AK079569	AK079569	3.88809	3.86907
26975	318	30	ref|NM_020574|gb|DQ832280|ens|ENSMUST00000049333|gb|AK132773	mm|chr7:107333062-107333121	0	A_51_P336599	Kcne3	NM_020574	3.88819	3.86891
28593	337	33	gb|AK042731|riken|A730019M22|tc|TC1613253	mm|chr2:77490113-77490054	0	A_52_P553109	AK042731	AK042731	3.88824	3.87136
20191	238	46			-1	(-)3xSLv1	NegativeControl	NegativeControl	3.88825	3.8692
28166	332	31	gb|AK043935|riken|A830054G08|tc|TC1620538|nap|NAP082721-1	mm|chr1:126406856-126403378	0	A_51_P405342	AK043935	AK043935	3.88827	3.86899
28353	334	48	gb|AK122498|ens|ENSMUST00000029826|tc|TC1603569	mm|chr3:157746731-157746672	0	A_52_P407263	Lrrc7	AK122498	3.88829	3.86948
25107	296	32	gb|AK040673|riken|A530012N23|tc|TC1605550|nap|NAP081075-1	mm|chr10:13799103-13799162	0	A_52_P875662	Hivep2	AK040673	3.88853	3.86925
28522	336	47	gb|AK084877|riken|D430004P15	mm|chr3:55529994-55529935	0	A_52_P108223	D430004P15Rik	AK084877	3.8887	3.86941
18333	216	58	gb|BC057135|ref|XM_001481322|ref|XM_355166|ens|ENSMUST00000066308	mm|chr19:48036973-48037032	0	A_52_P358044	Ccdc147	BC057135	3.88872	3.86943
21123	249	43	ref|NM_001081253|ens|ENSMUST00000058643|gb|BC098484|gb|AK019714	mm|chr15:36091484-36087776	0	A_52_P260613	Fbxo43	NM_001081253	3.88886	3.86998
28607	337	47	gb|AK006559|riken|1700030L20|tc|TC1717152|nap|NAP091069-1	mm|chr3:136098347-136098288	0	A_52_P890318	1700030L20Rik	AK006559	3.88898	3.87056
27424	323	54	gb|AK049580|riken|C430045N03|tc|TC1593507|nap|NAP077083-1	mm|chr5:14236745-14236804	0	A_52_P644320	Sema3e	AK049580	3.88908	3.86979
20465	241	65	ref|NM_133690|gb|AF348324|ens|ENSMUST00000016471|ens|ENSMUST00000115134	mm|chrX:35689547-35689606	0	A_51_P113129	Atp1b4	NM_133690	3.8892	3.87102
28763	339	33	gb|M29475	mm|chr2:101479038-101478978	0	A_51_P232416	Rag1	M29475	3.88924	3.87083
23835	281	35	gb|AK015651|ens|ENSMUST00000041392|riken|4930488P18|tc|TC1596112	mm|chr4:51242303-51242362	0	A_52_P206723	Cylc2	AK015651	3.8893	3.8701
29192	344	37	ref|NM_146385|gb|BC128003|ens|ENSMUST00000036357|tc|TC1599954	mm|chr7:6441583-6441524	0	A_51_P486569	Olfr1347	NM_146385	3.88967	3.87063
25475	300	60	ref|NM_021432|gb|AK003875|gb|BC046332|gb|AB041556	mm|chr6:58855446-58855387	0	A_51_P295410	Nap1l5	NM_021432	3.8898	3.8705
29191	344	36	ref|NM_021363|ref|NM_173377|gb|DV075712|ens|ENSMUST00000017147	mm|chr2:164116031-164116901	0	A_51_P331862	Svs3a	NM_021363	3.88994	3.87065
29195	344	40	ref|NM_031384|gb|AK029799|ens|ENSMUST00000113716|ens|ENSMUST00000113718	mm|chrX:98099131-98079717	0	A_52_P384690	Tex11	NM_031384	3.88994	3.87065
28016	330	51	gb|AK009809|riken|2310045A07|tc|TC1578933|nap|NAP007798-001	mm|chr9:53701962-53702021	0	A_51_P297498	Sln	AK009809	3.89007	3.87569
28439	335	49	ref|NM_001025241|ref|NM_023546|ref|NM_207162|ref|NM_001017393	mm|chrY_random:23217635-23217576	0	A_51_P233145	LOC434960	NM_001025241	3.89014	3.87146
27144	320	29	tc|NP063435	mm|chr8:50271330-50271389	0	A_52_P356711	NP063435	NP063435	3.8902	3.87091
19513	230	48			1	AT_D_M	AT_D_M	AT_D_M	3.89022	3.87093
25022	295	32	gb|AK028486|riken|4631429I09|nap|NAP073176-1	mm|chr2:140924347-140924406	0	A_52_P763142	AK028486	AK028486	3.89027	3.87099
28945	341	45	gb|AK041339|ref|XM_001481093|riken|A630003C19|nap|NAP081600-1	mm|chr9:116103888-116103947	0	A_52_P714949	LOC100043817	AK041339	3.89042	3.87112
25531	301	31			1	ETG04_27747	ETG04_27747	ETG04_27747	3.89048	3.87317
21230	250	65	gb|AK043105|riken|A730056E01|tc|TC1614994|nap|NAP082298-1	mm|chr2:129993874-129993815	0	A_52_P1195993	AK043105	AK043105	3.89055	3.87124
22505	265	65	ref|NM_145492|ref|NM_181326|gb|AK131130|ens|ENSMUST00000025288	mm|chr18:13846783-13846724	0	A_51_P214985	Zfp521	NM_145492	3.89058	3.8724
18164	214	59	gb|AK039639|riken|A330076M02|tc|TC1625454|nap|NAP117720-1	mm|chr18:42556221-42556280	0	A_51_P444364	Pou4f3	AK039639	3.89072	3.87141
29029	342	44	gb|AK020530|riken|9430099M06|tc|TC1615794	mm|chr8:105230349-105230290	0	A_51_P311523	9430099M06Rik	AK020530	3.8909	3.87161
19682	232	47	nap|NAP059665-1	mm|chr13:49880796-49880737	0	A_52_P482543	NAP059665-1	NAP059665-1	3.89098	3.87171
21910	258	65	gb|AK020645|gb|AK020580|riken|9530076E24|riken|9530028L01	mm|chr1:135189265-135189324	0	A_51_P305008	9530028L01Rik	AK020645	3.8912	3.87189
21037	248	42	ref|NM_013932|gb|AK050693|ens|ENSMUST00000034612|gb|AF142630	mm|chr9:35358998-35358939	0	A_52_P143193	Ddx25	NM_013932	3.89123	3.87193
18848	222	63	gb|AK039428|riken|A330042F13	mm|chr2:71233107-71233166	0	A_51_P388202	AK039428	AK039428	3.89123	3.87198
29363	346	38	ens|ENSMUST00000031085|gb|AK090246|riken|G630026B05|tc|TC1591364	mm|chr5:65544429-65544488	0	A_52_P570861	Klhl5	ENSMUST00000031085	3.89132	3.87255
28861	340	46	gb|AK029633|riken|4930417J09|gb|CN835802|tc|TC1659790	mm|chr3:36951245-36951186	0	A_52_P818815	AK029633	AK029633	3.89133	3.87203
18079	213	59	gb|AK076525|ref|XM_001473678|ref|XM_001476036|ref|XM_001476282	mm|chr2:19577689-19577630	0	A_52_P1148791	AK076525	AK076525	3.89134	3.87203
21800	257	40	gb|AK040396|riken|A430091H15|tc|TC1610291|nap|NAP080919-1	mm|chr12:85643881-85643940	0	A_52_P513085	Zadh1	AK040396	3.89141	3.87212
19767	233	47	gb|AK141935|ref|XM_885191|ref|XM_917141|gb|AK019003	mm|chr18:80432217-80430219	0	A_52_P18765	1810005K13Rik	AK141935	3.89145	3.87215
29364	346	39	tc|TC1676807|nap|NAP045165-1	mm|chr10:21716710-21716769	0	A_52_P178486	TC1676807	TC1676807	3.89146	3.87422
27739	327	29	gb|AK122252|gb|AK039322|gb|BC055053|gb|AK021089	mm|chr12:45700041-45700100	0	A_52_P148222	Nrcam	AK122252	3.8915	3.87221
21461	253	41	ref|NM_177010|gb|AK089168|gb|AK089193|riken|F630003A18	unmapped	0	A_52_P215638	F630003A18Rik	NM_177010	3.8916	3.87415
29188	344	33	ref|NM_011321|ens|ENSMUST00000024940|gb|X06246|gb|AK035423	mm|chr17:24082267-24082326	0	A_52_P294663	Sbp	NM_011321	3.89171	3.87241
26719	315	29	ref|NM_009568|gb|AK138205|ens|ENSMUST00000032673|ens|ENSMUST00000098693	mm|chr7:25087277-25087218	0	A_51_P239137	Zfp94	NM_009568	3.89173	3.87243
27909	329	29	gb|AK051555|riken|D130056G21|tc|TC1624371	mm|chrX:108564937-108564878	0	A_52_P1132199	AK051555	AK051555	3.89184	3.87254
21122	249	42	gb|AK081630|riken|C130057D09|tc|TC1628596|nap|NAP084231-1	mm|chr14:27227905-27227846	0	A_52_P923893	C130057D09Rik	AK081630	3.8919	3.87404
28940	341	40	ref|NM_207247|gb|AY518698|ens|ENSMUST00000047660|gb|BC128291	mm|chr3:91830475-91834557	0	A_52_P427607	Pglyrp3	NM_207247	3.89225	3.87174
20783	245	43	ref|NM_054066|gb|BC106768|ens|ENSMUST00000032356|gb|BC106767	mm|chr6:139938329-139938270	0	A_51_P297441	Plcz1	NM_054066	3.89236	3.87306
17992	212	57	ref|NM_027600|gb|AK014808|ens|ENSMUST00000028067|ens|ENSMUST00000062060	mm|chr2:19433456-19416744	0	A_52_P187810	4921504E06Rik	NM_027600	3.89237	3.87306
27653	326	28	ref|NM_181989|gb|AY277588|ens|ENSMUST00000040925|gb|BC104134	mm|chr4:3939519-3937543	0	A_52_P224641	RP23-24J10.7	NM_181989	3.89247	3.87317
19445	229	65	ref|NM_001037800|gb|AF424795|gb|AF424796|gb|AF424790	mm|chr8:3921414-3921355	0	A_52_P267717	Cd209b	NM_001037800	3.89248	3.87316
19428	229	48	ref|NM_008123|gb|BC120513|ens|ENSMUST00000062944|gb|BC125569	mm|chr3:96723452-96723393	0	A_51_P308862	Gja8	NM_008123	3.89249	3.87319
26973	318	28	gb|AK045678|gb|AK045491|riken|B230302A06|riken|B230206N24	mm|chr6:113446362-113446303	0	A_51_P464270	Prrt3	AK045678	3.89254	3.87324
24173	285	33			1	RC2	RC2	RC2	3.89273	3.8765
20976	247	66	gb|AK037485|riken|A130021C03|nap|NAP106454-1|nap|NAP100301-001	mm|chr2:37493278-37493219	0	A_52_P351231	AK037485	AK037485	3.89273	3.87341
18244	215	54	gb|AK090144|riken|G630005F21|tc|TC1607028	mm|chr9:73571514-73571455	0	A_52_P1012756	AK090144	AK090144	3.89293	3.87362
27256	321	56	gb|AK015928|riken|4930528J11|tc|TC1619383|nap|NAP124363-1	mm|chr6:29865789-29865848	0	A_52_P738493	4930528J11Rik	AK015928	3.89295	3.87363
22590	266	65	gb|AK020529|riken|9430099H24	mm|chr3:86071808-86071867	0	A_51_P450074	9430099H24Rik	AK020529	3.89298	3.87667
21656	255	66	ref|NM_001081385|ens|ENSMUST00000113358|ens|ENSMUST00000113364|ens|ENSMUST00000050239	mm|chrX:117478965-117513056	0	A_51_P346842	Pcdh11x	NM_001081385	3.89306	3.87374
18159	214	54	ref|NM_013811|gb|AF356522|ens|ENSMUST00000035963|ref|XM_622820	mm|chr17:30878273-30878332	0	A_52_P106811	Dnahc8	NM_013811	3.89321	3.8739
27228	321	28	ref|NM_009467|gb|AK136480|ens|ENSMUST00000067790|ens|ENSMUST00000113327	mm|chr5:87554258-87554199	0	A_52_P501007	Ugt2b5	NM_009467	3.89344	3.87454
29284	345	44			1	AT_L_M	AT_L_M	AT_L_M	3.89346	3.87415
18508	218	63	gb|AK043063|riken|A730052A05|tc|TC1630057	mm|chr6:23587847-23587788	0	A_51_P410845	AK043063	AK043063	3.89357	3.87425
26748	315	58	gb|CA464738|gb|AK006512|riken|1700029N11|tc|NP746453	mm|chr13:44552836-44552896	0	A_52_P962354	1700029N11Rik	CA464738	3.89368	3.87755
20952	247	42	gb|AK006454|riken|1700028E10|nap|NAP090676-1	mm|chr5:152216552-152216611	0	A_52_P643893	1700028E10Rik	AK006454	3.89369	3.87533
22053	260	38			-1	(-)3xSLv1	NegativeControl	NegativeControl	3.89374	3.87444
17824	210	59	gb|AK083775|riken|D130007B11	mm|chr11:36098401-36098342	0	A_52_P803577	AK083775	AK083775	3.89411	3.87479
20189	238	44	gb|AK053436|riken|E130018A18|tc|TC1619168	mm|chr6:111441261-111441320	0	A_52_P923591	AK053436	AK053436	3.89415	3.87485
29619	349	39	gb|AK085649|riken|D630050I11|tc|TC1615252|nap|NAP086897-1	mm|chr7:133989640-133989699	0	A_51_P365091	AK085649	AK085649	3.89416	3.87742
17822	210	57	gb|AK076794|riken|4930465K22|tc|TC1616427|nap|NAP088680-1	mm|chr4:63915926-63915869	0	A_52_P1068580	AK076794	AK076794	3.8942	3.87488
25731	303	61	ref|NM_021408|ens|ENSMUST00000061932|ens|ENSMUST00000027905|ens|ENSMUST00000060479	mm|chr1:190174935-190180582	0	A_52_P649547	Ush2a	NM_021408	3.89425	3.87492
28441	335	51	ref|NM_011444|ref|NM_001113559|ens|ENSMUST00000038815|ens|ENSMUST00000077160	mm|chr6:143781579-143781520	0	A_51_P500318	Sox5	NM_011444	3.89429	3.87758
17911	211	61	ref|NM_023270|gb|AK146266|ens|ENSMUST00000033815|ens|ENSMUST00000113029	mm|chrX:136206442-136206501	0	A_51_P268331	Rnf128	NM_023270	3.89433	3.87554
27510	324	55	ref|NM_194058|ens|ENSMUST00000094751|ens|ENSMUST00000073151|gb|AY360471	mm|chr7:20604592-20604651	0	A_52_P353155	Nlrp9b	NM_194058	3.89444	3.87526
19258	227	48	gb|AK041422|gb|AK038583|riken|A230046K08|riken|A630008G24	mm|chr2:121815734-121815793	0	A_52_P51707	Ctdspl2	AK041422	3.89451	3.8752
21799	257	39	gb|AK084177|riken|D230005G05|tc|TC1623464	mm|chr5:148457191-148457132	0	A_52_P650151	Flt1	AK084177	3.89466	3.87573
23155	273	35	ref|NM_001081121|ens|ENSMUST00000034521|nap|NAP026461-1	mm|chr9:40752940-40752881	0	A_52_P178236	4931429I11Rik	NM_001081121	3.89471	3.87541
29369	346	44	ref|NM_177304|gb|AK046797|ens|ENSMUST00000039840|gb|AK046881	mm|chr8:48179484-48179543	0	A_52_P416280	Enpp6	NM_177304	3.89514	3.87736
20551	242	66	gb|AK038285|riken|A130092O13|tc|TC1591148|nap|NAP117605-1	mm|chr19:25222001-25222060	0	A_52_P519673	Dock8	AK038285	3.8953	3.87965
27934	329	54	gb|AK039234|riken|A330001P17|tc|TC1634211|nap|NAP080406-1	mm|chr10:6617999-6617940	0	A_51_P311372	AK039234	AK039234	3.89535	3.87602
22222	262	37	ref|NM_020043|gb|AK122535|ens|ENSMUST00000035499|ens|ENSMUST00000077696	mm|chr9:64985322-64985381	0	A_52_P88878	Nope	NM_020043	3.89537	3.87829
26632	314	27	gb|AK028856|riken|4732463D08|tc|TC1605389	mm|chr3:14601953-14602012	0	A_52_P311718	E2f5	AK028856	3.89559	3.87631
27849	328	54	gb|AK079188|gb|AK162487|riken|9530002A02|riken|9530014K06	mm|chr2:72062826-72062767	0	A_52_P900467	AK079188	AK079188	3.89575	3.87661
25901	305	61	gb|BY715473|ens|ENSMUST00000114807|ens|ENSMUST00000114809|ens|ENSMUST00000088740	mm|chrX:051540952-051541000	0	A_52_P371971	4930527E24Rik	BY715473	3.89592	3.88177
29286	345	46	ref|NM_013464|gb|AK155380|ens|ENSMUST00000110811|ens|ENSMUST00000116436	mm|chr12:36182983-36182924	0	A_51_P449133	Ahr	NM_013464	3.8961	3.87677
29789	351	39	ref|NM_145125|ref|NM_001103179|ens|ENSMUST00000023631|ens|ENSMUST00000113829	mm|chr16:96224390-96224331	0	A_52_P4347	Brwd1	NM_145125	3.89614	3.87682
20019	236	44	gb|AK034604|riken|9430013K23|tc|TC1606904|nap|NAP078302-1	mm|chr14:29560192-29560133	0	A_52_P1195858	AK034604	AK034604	3.89615	3.87683
29526	348	31	ref|NM_180600|ens|ENSMUST00000059555|gb|AK076148|gb|AK150776	mm|chr9:55054334-55054393	0	A_52_P215622	Ube2q2	NM_180600	3.89617	3.87685
18168	214	63	ref|NM_146371|ens|ENSMUST00000082006|tc|NP646943|nap|NAP021568-001	mm|chr19:13028962-13029021	0	A_51_P205850	Olfr1450	NM_146371	3.89621	3.87947
28442	335	52	gb|BU961976|gb|AK006560|riken|1700030L22|tc|TC1608710	mm|chr12:54410664-54410605	0	A_51_P370363	1700030L22Rik	BU961976	3.89669	3.87765
18326	216	51	ref|NM_023114|ens|ENSMUST00000034586|gb|AK008260|gb|AK002908	mm|chr9:46041412-46041353	0	A_51_P310629	Apoc3	NM_023114	3.89679	3.87746
29872	352	37	ref|NM_178413|ref|NM_001033929|gb|AK165463|ens|ENSMUST00000074241	mm|chr6:71078656-71078597	0	A_52_P487599	Thnsl2	NM_178413	3.89679	3.88245
27821	328	26	ref|NM_001081385|ens|ENSMUST00000113358|ens|ENSMUST00000113364|ens|ENSMUST00000050239	mm|chrX:117514627-117514686	0	A_52_P679869	Pcdh11x	NM_001081385	3.89688	3.87755
17827	210	62	ens|ENSMUST00000025635|gb|AK006056|riken|1700017D01|tc|TC1587873	mm|chr19:11171519-11171460	0	A_51_P195567	ENSMUST00000025635	ENSMUST00000025635	3.89717	3.87792
18339	216	64	gb|AK083396|riken|C920029C09|tc|TC1618517	mm|chrX:75763642-75763583	0	A_52_P684989	Prrg1	AK083396	3.89745	3.8781
21374	252	39	gb|AK013589|riken|2900024I21|tc|TC1599517|nap|NAP091478-1	mm|chr14:62067802-62067861	0	A_52_P1026877	2900024I21Rik	AK013589	3.89751	3.87837
27511	324	56	gb|AK046345|riken|B230373M19|tc|TC1610026	mm|chr12:74609153-74609094	0	A_52_P81120	AK046345	AK046345	3.89776	3.87842
20467	241	67	gb|BB656490|gb|AK051303|riken|D130032E05|tc|TC1625905	mm|chr5:151178789-151178848	0	A_51_P279135	BB656490	BB656490	3.8978	3.87845
29624	349	44	gb|AK038314|riken|A130095D11|tc|TC1650659|nap|NAP079940-1	mm|chr7:113682908-113682849	0	A_51_P300022	AK038314	AK038314	3.89791	3.87858
29098	343	28	gb|BM941461|gb|AK034150|gb|AK046130|gb|AK038477	mm|chr16:28158872-28158813	0	A_52_P172131	BM941461	BM941461	3.89793	3.8786
24086	284	31	gb|AK082260|riken|C230030F12|tc|TC1614712|nap|NAP084657-1	mm|chrX:20516967-20516908	0	A_52_P1028571	Elk1	AK082260	3.89796	3.87864
21798	257	38	gb|AY336084|gb|AK041766|riken|A630036A01|tc|TC1596984	mm|chr9:76078301-76078242	0	A_52_P464729	Hcrtr2	AY336084	3.89807	3.87877
24680	291	30	ref|NM_013661|gb|BC052397|gb|AK129362|gb|BB336038	mm|chr16:35664275-35664334	0	A_52_P385824	Sema5b	NM_013661	3.8981	3.87878
26631	314	26	ref|NM_153118|ref|NM_001114665|ens|ENSMUST00000098637|ens|ENSMUST00000106438	mm|chr3:122293080-122273838	0	A_52_P418313	Fnbp1l	NM_153118	3.89812	3.87896
25223	297	63	ref|NM_178669|gb|AK146608|ens|ENSMUST00000053716|gb|AK085267	mm|chr7:142704717-142704658	0	A_52_P3070	Clrn3	NM_178669	3.89821	3.88028
29954	353	34	ref|NM_029326|gb|CA464663|ens|ENSMUST00000033909|gb|AK006092	mm|chr8:11840530-11840589	0	A_51_P518228	1700018L24Rik	NM_029326	3.89831	3.87932
21120	249	40	gb|AK020677|riken|9630013K17|nap|NAP079040-1	mm|chr11:63781471-63781530	0	A_51_P348122	9630013K17Rik	AK020677	3.8986	3.87927
24459	288	64	gb|AK081101|riken|B930087A11|tc|TC1607046|nap|NAP023438-001	mm|chr4:97229372-97229312	0	A_52_P338748	AK081101	AK081101	3.89881	3.87946
29953	353	33	gb|AK085881|riken|D830023G23|tc|TC1616008|nap|NAP087051-1	mm|chr15:41593768-41593709	0	A_52_P884135	AK085881	AK085881	3.89884	3.87951
20781	245	41	ref|NM_146835|gb|BC130246|ens|ENSMUST00000031086|tc|NP646758	mm|chr17:37603250-37603309	0	A_51_P109097	Olfr109	NM_146835	3.89904	3.87971
30039	354	34	ref|NM_147113|tc|NP646535|nap|NAP021335-001	mm|chr7:109902000-109901941	0	A_51_P216165	Olfr560	NM_147113	3.89906	3.88735
17828	210	63	ens|ENSMUST00000049726|gb|AK015576|gb|BC089489|riken|4930474M22	mm|chr17:14526293-14526234	0	A_52_P106773	ENSMUST00000049726	ENSMUST00000049726	3.8991	3.8811
27650	326	25	gb|AK046060|riken|B230339C10|nap|NAP083270-1	mm|chr15:51063619-51063560	0	A_52_P1075947	AK046060	AK046060	3.89915	3.87986
27820	328	25	gb|AK170682|gb|DV050503|gb|AK035894|gb|AK169861	mm|chr4:15213622-15213681	0	A_51_P268953	Tmem64	AK170682	3.89919	3.87988
18510	218	65	gb|XM_977593|ens|ENSMUST00000048603|ref|XM_918655|gb|Z83815	mm|chr14:32099389-32099239	0	A_52_P113861	Dnahc1	XM_977593	3.89943	3.8813
22984	271	34	gb|AK081049|riken|B930074P22|tc|TC1636535	mm|chr2:136211038-136210979	0	A_51_P216839	AK081049	AK081049	3.89959	3.88026
21967	259	37	gb|AK040585|riken|A430107N10|tc|TC1595030	mm|chrX:110537312-110537371	0	A_52_P819451	AK040585	AK040585	3.89968	3.88035
25612	302	27	ref|NM_001081141|ens|ENSMUST00000107749|tc|TC1636374|nap|NAP015957-001	mm|chr4:46677089-46677030	0	A_52_P111145	Gabbr2	NM_001081141	3.89969	3.88035
18494	218	49	ref|NM_001033500|ens|ENSMUST00000055879|gb|AK142559|gb|AK139209	mm|chr9:74130576-74130635	0	A_52_P537827	Wdr72	NM_001033500	3.8998	3.88546
28330	334	25	ref|NM_172854|ens|ENSMUST00000057279|gb|AK220202|gb|AK035313	mm|chr2:38813381-38815283	0	A_52_P404302	Olfml2a	NM_172854	3.89983	3.88168
21893	258	48	ref|NM_028480|gb|BC100349|ens|ENSMUST00000081907|gb|AK005559	mm|chr7:18300438-18330746	0	A_51_P349505	Psg30	NM_028480	3.89989	3.85773
26970	318	25	ref|NM_001001320|ref|NM_011533|gb|AY229976|ens|ENSMUST00000041871	mm|chr19:3996925-3997283	0	A_51_P194065	Tbx10	NM_001001320	3.89992	3.88058
19021	224	66	ref|NM_015767|gb|AK050374|ens|ENSMUST00000098244|gb|AK004882	mm|chr4:19957240-19957299	0	A_52_P29610	Ttpa	NM_015767	3.90012	3.88076
20552	242	67	gb|AK085440|gb|AK047788|riken|D630025H15|riken|C030040A22	mm|chr7:109130517-109130576	0	A_52_P617486	C030040A22Rik	AK085440	3.90016	3.8808
20103	237	43	gb|AK041486|riken|A630014I05|tc|TC1630940|nap|NAP117923-1	mm|chr2:103408912-103408971	0	A_52_P408280	Abtb2	AK041486	3.90017	3.88141
21402	252	67	gb|AK035148|riken|9430093I10|tc|TC1607636	mm|chr5:114031639-114031698	0	A_52_P899396	AK035148	AK035148	3.90026	3.8809
29962	353	42	gb|AK076723|riken|4930421H17|tc|TC1615557|nap|NAP088667-1	mm|chr1:98439927-98439868	0	A_52_P1036629	AK076723	AK076723	3.90031	3.88096
20526	242	41	ref|NM_028709|ref|NM_001017525|gb|BC096535|ens|ENSMUST00000038045	mm|chr10:85122180-85122239	0	A_51_P217509	Btbd11	NM_028709	3.90031	3.88098
22507	265	67	gb|AK037724|riken|A130041O12|tc|TC1600830|nap|NAP120609-001	mm|chr17:91102749-91102690	0	A_52_P362651	Nrxn1	AK037724	3.90038	3.88102
26834	316	59	gb|AK083778|riken|D130007G21|tc|TC1615441|nap|NAP085369-1	mm|chr10:13249049-13248990	0	A_52_P585729	Pex3	AK083778	3.90039	3.88103
30129	355	39	ref|NM_023635|gb|AK030529|ens|ENSMUST00000034722|gb|AK017093	mm|chr9:72943705-72943764	0	A_52_P29615	Rab27a	NM_023635	3.90041	3.88176
22051	260	36	gb|XM_884181|ens|ENSMUST00000032872|ref|XM_912445|gb|AK005840	mm|chr7:90005909-90005968	0	A_52_P241335	LOC619808	XM_884181	3.90057	3.88527
19256	227	46	ref|NM_145364|ens|ENSMUST00000040987|gb|BC018333|tc|TC1587808	mm|chr6:37517413-37517472	0	A_51_P391631	Akr1d1	NM_145364	3.90064	3.8813
17229	203	59	ref|NM_028825|gb|BU938995|ens|ENSMUST00000063456|gb|BC049736	mm|chr6:70863270-70863211	0	A_52_P190630	1700011F03Rik	NM_028825	3.90072	3.88521
21742	256	67	ref|NM_198415|ens|ENSMUST00000022122|gb|AK009042|gb|BC061221	mm|chr13:91995390-91993242	0	A_51_P165293	Ckmt2	NM_198415	3.90081	3.88191
29626	349	46	gb|AK047191|riken|B930033H07|nap|NAP083516-1	mm|chr3:13474276-13474335	0	A_52_P365491	Ralyl	AK047191	3.90088	3.88154
17228	203	58	gb|AK050309|riken|C730036E19|nap|NAP077323-1	mm|chr1:152990893-152990952	0	A_52_P972003	C730036E19Rik	AK050309	3.901	3.88164
20042	236	67	gb|AK033945|riken|9330123L03|nap|NAP124549-1	mm|chr1:59707063-59707122	0	A_52_P1092157	9330123L03Rik	AK033945	3.90101	3.88165
18071	213	51	ref|NM_031493|ref|NM_001111293|ref|NM_001045539|gb|BC051681	mm|chrX:70530623-70530564	0	A_51_P262471	Xlr5c	NM_031493	3.90129	3.88194
28159	332	24	gb|AK039840|riken|A430017P04|tc|TC1612759|nap|NAP080700-1	mm|chr2:32142743-32142684	0	A_51_P444401	2900010J23Rik	AK039840	3.90176	3.88347
17144	202	59	ref|NM_009061|gb|AK029310|gb|AK031603|riken|6030458L23	mm|chr1:145847286-145847227	0	A_52_P378968	Rgs2	NM_009061	3.90177	3.88241
30214	356	39		unmapped	0	A_51_P510301	A_51_P510301	A_51_P510301	3.9018	3.88309
30296	357	36	gb|BE656555|tc|TC1679117	mm|chr3:31272385-31271940	0	A_51_P406613	BE656555	BE656555	3.9018	3.88245
28329	334	24	ref|NM_001001176|gb|AK135097|ens|ENSMUST00000055497|ens|ENSMUST00000113495	mm|chrX:103413780-103413721	0	A_52_P592749	Taf9b	NM_001001176	3.90202	3.88267
24545	289	65			1	AT_D_M	AT_D_M	AT_D_M	3.90213	3.88276
21119	249	39	ref|NM_008430|ens|ENSMUST00000046765|gb|AK005326|gb|AK137224	mm|chr8:128554281-128554340	0	A_52_P642488	Kcnk1	NM_008430	3.90216	3.88425
19933	235	43	gb|AK040970|riken|A530052K23|tc|TC1591034	mm|chr16:44384310-44384369	0	A_52_P99948	Ccdc52	AK040970	3.90229	3.88294
17488	206	63	ref|NM_009866|ens|ENSMUST00000075190|gb|D31963|gb|D21253	mm|chr8:105157955-105157896	0	A_51_P506204	Cdh11	NM_009866	3.90232	3.8833
28499	336	24	gb|AK038413|riken|A230005M16|nap|NAP121480-001	mm|chr2:25561419-25561360	0	A_51_P289017	A230005M16Rik	AK038413	3.90236	3.88301
17142	202	57	gb|AK029160|riken|4732499D12|tc|TC1616138|nap|NAP075281-1	mm|chr13:42298162-42298221	0	A_51_P400932	4732499D12Rik	AK029160	3.90238	3.88302
23576	278	31	ref|NM_054053|gb|AF435926|ens|ENSMUST00000109565|ens|ENSMUST00000095585	mm|chr13:81699773-81699714	0	A_52_P192596	Gpr98	NM_054053	3.90238	3.88304
26545	313	25	ref|NM_001034102|ens|ENSMUST00000095916|gb|BC100479|gb|BC049651	mm|chr14:52335695-52334283	0	A_52_P527416	EG545047	NM_001034102	3.90245	3.88324
19509	230	44	gb|AK083501|riken|D030034A15|tc|TC1597437|nap|NAP014871-001	mm|chr10:38889391-38889332	0	A_51_P113033	D030034A15Rik	AK083501	3.90247	3.88313
18937	223	67	gb|AK036001|riken|9630025P11|nap|NAP079063-1	mm|chr6:45197492-45197551	0	A_51_P364503	AK036001	AK036001	3.90272	3.88335
18493	218	48	ref|NM_172522|ens|ENSMUST00000068967|gb|AK122555|gb|AK047798	mm|chr9:64556858-64556917	0	A_52_P668442	Megf11	NM_172522	3.90278	3.8879
28359	334	54	gb|AK080985|riken|B830015B02|tc|TC1609389	mm|chr17:91004095-91004036	0	A_52_P1132648	AK080985	AK080985	3.90278	3.88342
28669	338	24	gb|XM_358382|ens|ENSMUST00000047765|ref|XM_917435|gb|AK053672	mm|chr9:54263514-54263455	0	A_51_P141660	Dmxl2	XM_358382	3.90281	3.88346
26120	308	25	gb|AK049060|riken|C230096B09|tc|TC1624062|nap|NAP020384-001	mm|chr11:49938078-49938137	0	A_51_P188352	LOC552912	AK049060	3.90284	3.88415
17146	202	61	ref|NM_134236|ens|ENSMUST00000091729|gb|BC146393|gb|BC148814	mm|chr13:22616708-22616767	0	A_52_P130663	V1rh11	NM_134236	3.90287	3.88451
27564	325	24	gb|AK037594|gb|AK079474|riken|A130028O03|riken|A130014H13	mm|chr12:109208868-109208809	0	A_52_P518257	A130014H13Rik	AK037594	3.90289	3.8839
20298	239	68	gb|AK015759|riken|4930511J24|tc|TC1604851|nap|NAP016400-001	mm|chr12:111151557-111151616	0	A_52_P32393	4930511J24Rik	AK015759	3.903	3.88362
20441	241	41	ref|NM_177845|gb|BC066085|ens|ENSMUST00000090071|gb|AK009507	mm|chr2:119992702-119992643	0	A_52_P203948	Pla2g4e	NM_177845	3.90312	3.88377
29436	347	26	nap|NAP022882-001	mm|chr15:84285783-84286129	0	A_52_P423462	NAP022882-001	NAP022882-001	3.90326	3.88677
30048	354	43	gb|AK053247|riken|E030050G16|tc|TC1611242|nap|NAP087919-1	mm|chr17:67292236-67292177	0	A_52_P650016	AK053247	AK053247	3.90331	3.88395
30378	358	33	gb|XM_001472165|ens|ENSMUST00000053799|ens|ENSMUST00000074388|ref|XM_919084	mm|chr7:146842484-146841814	0	A_52_P439887	9330101J02Rik	XM_001472165	3.90331	3.8855
17563	207	53	gb|AK006354|ref|XM_923007|ref|XM_901213|riken|1700025K24	mm|chr17:54492003-54491944	0	A_52_P978481	1700025K24Rik	AK006354	3.90341	3.88522
19192	226	67	gb|AK089749|riken|F830014K21|nap|NAP072734-1	mm|chr8:37165184-37165243	0	A_52_P478496	D8Ertd82e	AK089749	3.9038	3.88442
27259	321	59	ref|NM_194357|gb|BC048084|ens|ENSMUST00000109760|ens|ENSMUST00000088950	mm|chr2:153751342-153751518	0	A_52_P63739	RP23-244H7.9	NM_194357	3.90381	3.88505
26205	309	25	nap|NAP053909-1	mm|chr2:062648397-062648456	0	A_52_P342211	NAP053909-1	NAP053909-1	3.90386	3.8894
16974	200	59	gb|AK017242|ref|XM_001477403|ref|XM_001478760|riken|5330417H12	mm|chr7:114767886-114767827	0	A_51_P401337	5330417H12Rik	AK017242	3.90388	3.88477
30033	354	28	ref|NM_139270|gb|AK045576|gb|BB430390|ens|ENSMUST00000027083	mm|chr1:65435716-65435775	0	A_51_P422360	Pth2r	NM_139270	3.90388	3.88452
29691	350	26	gb|BB641698|gb|AK080653|riken|A830041H15|tc|TC1649995	mm|chr6:9216810-9216869	0	A_51_P169987	BB641698	BB641698	3.90406	3.8847
26472	312	37	ref|NM_010402|ens|ENSMUST00000040104|ref|XM_001475550|gb|AJ131846	mm|chr8:59801214-59802573	0	A_52_P420479	Hand2	NM_010402	3.90443	3.86162
19022	224	67	ref|NM_175549|gb|DQ533875|ens|ENSMUST00000089242|ens|ENSMUST00000064435	mm|chr16:73971464-73971405	0	A_51_P157612	Robo2	NM_175549	3.90459	3.88672
25780	304	25	ref|NM_001001881|gb|BC052490|ens|ENSMUST00000053336|gb|AK044207	mm|chr16:21649873-21649814	0	A_52_P94521	2510009E07Rik	NM_001001881	3.90463	3.88527
30290	357	30	ref|NM_001025435|gb|BC053393|ens|ENSMUST00000050937|gb|AK166706	mm|chr11:46401494-46401553	0	A_52_P682557	BC053393	NM_001025435	3.90465	3.88584
25271	298	26	gb|AK053115|riken|E030004A12|nap|NAP087540-1	mm|chr5:13495798-13495857	0	A_52_P679511	Sema3a	AK053115	3.90474	3.88593
29712	350	47	gb|AK006485|riken|1700029E06|tc|TC1615391|nap|NAP091050-1	mm|chr5:58846341-58846400	0	A_52_P769867	1700029E06Rik	AK006485	3.90488	3.88553
23830	281	30	gb|AK048202|riken|C130040E12|tc|TC1606753	mm|chr3:113797350-113797409	0	A_52_P107956	AK048202	AK048202	3.90506	3.8857
30032	354	27	ref|NM_007605|ens|ENSMUST00000043797|gb|D87471|gb|BC049620	mm|chr6:139990904-139990963	0	A_51_P302087	Capza3	NM_007605	3.90516	3.88579
17575	207	65	ref|NM_009757|ens|ENSMUST00000024049|gb|AK136127|gb|AK136129	mm|chrX:5891609-5891550	0	A_52_P386639	Bmp15	NM_009757	3.9052	3.88582
27903	329	23	ref|XM_156070|ref|XM_906157|ens|ENSMUST00000114851|nap|NAP019043-001	mm|chr16:36312661-36312720	0	A_52_P569846	EG209324	XM_156070	3.90524	3.88849
21796	257	36	ref|NM_011661|gb|M24560|gb|D84001|tc|TC1588329	mm|chr7:94576324-94576265	0	A_51_P102311	Tyr	NM_011661	3.90526	3.88592
24762	292	27	gb|AK083222|riken|C630029D13|tc|TC1587612|nap|NAP116964-1	mm|chr12:38901404-38901462	0	A_51_P515612	Dgkb	AK083222	3.90535	3.88599
27563	325	23	ref|NM_009766|gb|AK038616|ens|ENSMUST00000033464|gb|BC106961	mm|chrX:54300677-54300736	0	A_51_P211416	Brs3	NM_009766	3.90545	3.88768
30552	360	37	ref|NM_001012307|ens|ENSMUST00000098896|ens|ENSMUST00000098899|ref|XM_001477034	mm|chr8:22194930-22195548	0	A_52_P476535	Defcr23	NM_001012307	3.90549	3.88735
21063	248	68	ref|NM_010154|ens|ENSMUST00000097703|ens|ENSMUST00000081091|ens|ENSMUST00000082184	mm|chr1:68393201-68393142	0	A_52_P608535	Erbb4	NM_010154	3.90556	3.88822
30218	356	43	ref|NM_178731|ens|ENSMUST00000064509|gb|AK038656|riken|A230052N11	mm|chr6:79975089-79975148	0	A_51_P123892	Lrrtm4	NM_178731	3.90584	3.88647
17646	208	51	ref|NM_133200|ref|NM_001008497|gb|AF177211|ens|ENSMUST00000091112	mm|chr3:58919072-58919013	0	A_51_P120738	P2ry14	NM_133200	3.90585	3.88647
26751	315	61	gb|AK043964|riken|A830060N17|tc|TC1611424|nap|NAP082736-1	mm|chr16:21247925-21247866	0	A_52_P802927	A830060N17	AK043964	3.90587	3.88676
29605	349	25	ref|NM_009877|ref|NM_001040654|ens|ENSMUST00000107131|ens|ENSMUST00000030237	mm|chr4:88920604-88920545	0	A_51_P144813	Cdkn2a	NM_009877	3.90614	3.88677
17815	210	50	gb|AK133409|ens|ENSMUST00000099261|ref|NR_003651|riken|4933416C03	mm|chr10:115549798-115549739	0	A_52_P510871	4933416C03Rik	AK133409	3.90616	3.88883
24847	293	27	ref|NM_177070|ens|ENSMUST00000084984|gb|AK085629|gb|AK078661	mm|chr9:109335010-109334951	0	A_52_P486523	Fbxw16	NM_177070	3.90626	3.89021
21541	254	36	gb|AK035327|riken|9530016N11	mm|chr8:129910355-129910414	0	A_51_P120233	AK035327	AK035327	3.90641	3.88705
20779	245	39	ref|NM_008930|gb|AK028371|ens|ENSMUST00000095924|ens|ENSMUST00000006659	mm|chr13:27727667-27727608	0	A_51_P211695	Prl7a1	NM_008930	3.90644	3.89434
25564	301	64	gb|AK082918|riken|C430019A16|tc|TC1614913|nap|NAP089921-1	mm|chr1:43111880-43111821	0	A_52_P852266	Tgfbrap1	AK082918	3.90653	3.88714
21743	256	68			1	ETG08_142674	ETG08_142674	ETG08_142674	3.90656	3.88717
30633	361	33	gb|AK030949|riken|5830468H01|tc|TC1611144	mm|chr3:9413801-9413860	0	A_52_P242020	C030034L19Rik	AK030949	3.90657	3.8872
28327	334	22	gb|AK054477|riken|E330029M15	mm|chr19:29103554-29103613	0	A_52_P676851	AK054477	AK054477	3.9068	3.89219
23272	274	67	gb|AK051030|riken|D030057D14|tc|TC1612281	mm|chr6:52711286-52711345	0	A_51_P475842	AK051030	AK051030	3.90685	3.88745
29965	353	45	ref|NM_139220|gb|AJ298147|ens|ENSMUST00000047851|tc|TC1596171	mm|chr8:19497669-19497728	0	A_51_P341543	Defb7	NM_139220	3.90687	3.8901
26883	317	23	gb|AK033226|riken|8030468K01|tc|TC1618556|nap|NAP077984-1	mm|chr15:37549247-37549188	0	A_52_P883277	Ncald	AK033226	3.90691	3.88754
29434	347	24	gb|AK018356|riken|6820402A03|tc|TC1628694	mm|chr1:66840288-66840229	0	A_52_P1179549	6820402A03Rik	AK018356	3.90708	3.8878
16718	197	58	ens|ENSMUST00000114008|ref|XM_001471865|ref|XM_001471866|gb|BC116430	mm|chr1:66529927-66532386	0	A_52_P72965	ENSMUST00000114008	ENSMUST00000114008	3.90771	3.8928
26288	310	23	gb|AK033789|ens|ENSMUST00000056401|gb|AK039160|riken|A230103J20	mm|chr15:25068424-25068365	0	A_51_P183693	9230109A22Rik	AK033789	3.90792	3.88854
28699	338	54	gb|AK084707|riken|D330034M15	mm|chrX:97895384-97895443	0	A_52_P739547	AK084707	AK084707	3.90793	3.88861
30201	356	26			1	AT_L_M	AT_L_M	AT_L_M	3.90811	3.88873
27562	325	22	gb|AK163637|gb|AK138594|gb|AK089133|riken|A330072N08	mm|chr12:67571529-67571470	0	A_52_P1012558	Mdga2	AK163637	3.90821	3.89085
24761	292	26	gb|AK015602|riken|4930480K23|tc|NP742250|nap|NAP074322-1	mm|chr14:70133071-70133130	0	A_52_P1163494	4930480K23Rik	AK015602	3.90856	3.89046
26797	316	22	gb|BC024760|ens|ENSMUST00000035327|ens|ENSMUST00000099282|gb|BC048610	mm|chr2:146040393-146040452	0	A_52_P224844	4930529M08Rik	BC024760	3.90869	3.88987
24168	285	28	gb|AK086485|riken|D930031K22	mm|chr18:22653123-22653181	0	A_52_P1188614	AK086485	AK086485	3.90874	3.88937
24716	291	66	tc|TC1626288|nap|NAP062636-1	mm|chr7:19841089-19841148	0	A_52_P1033349	TC1626288	TC1626288	3.90913	3.89633
21456	253	36	gb|AK038232|riken|A130088N11|tc|TC1620548|nap|NAP079970-1	mm|chr14:53875427-53875486	0	A_52_P448696	Trav13d-4	AK038232	3.90935	3.88997
18491	218	46	gb|AK084909|riken|D430009M07|tc|TC1617348	mm|chrX:39153484-39153425	0	A_52_P1180792	AK084909	AK084909	3.90938	3.88999
21659	255	69	ens|ENSMUST00000079738|ref|XM_001001192|ref|XM_980728|gb|AK005868	mm|chr18:57723681-57751665	0	A_51_P484559	1700011I03Rik	ENSMUST00000079738	3.9094	3.88999
28496	336	21	gb|AK033103|riken|8030425H06|nap|NAP078015-1	mm|chr1:162842098-162842157	0	A_52_P1075681	AK033103	AK033103	3.90955	3.89016
25694	303	24	ref|NM_183222|ref|NM_001113238|ens|ENSMUST00000049926|gb|AY506558	mm|chr3:87261107-87261345	0	A_52_P186302	Fcrl5	NM_183222	3.90977	3.89154
30888	364	33	ref|NM_025746|ref|XM_001474610|ref|XM_001476648|gb|BC115556	mm|chr1:23108404-23108345	0	A_52_P94149	4933415F23Rik	NM_025746	3.90978	3.89039
28666	338	21	ref|NM_153319|ens|ENSMUST00000039988|gb|AF461135|gb|U80888	mm|chrX:141880959-141880951	0	A_51_P515262	Amot	NM_153319	3.90987	3.89133
23782	280	67		mm|chr8:078508343-078508284	0	A_52_P901184	A_52_P901184	A_52_P901184	3.91029	3.89448
23998	283	28	ref|NM_008602|ens|ENSMUST00000114776|ens|ENSMUST00000114777|ens|ENSMUST00000080968	mm|chr18:77367785-77368832	0	A_52_P85945	Pias2	NM_008602	3.91034	3.89163
27136	320	21	gb|AK019839|riken|4930594C11|tc|TC1604963|nap|NAP013705-001	mm|chr1:37542966-37542907	0	A_51_P292823	4930594C11Rik	AK019839	3.91044	3.89105
18660	220	45	gb|BB240897|ens|ENSMUST00000065921|gb|AK041179|gb|AK169535	mm|chr17:32541401-32541460	0	A_52_P668686	BB240897	BB240897	3.9105	3.89111
24337	287	27	gb|AK083698|ens|ENSMUST00000064445|riken|D030068E18|tc|TC1593629	mm|chr9:96894619-96894560	0	A_51_P512960	Spsb4	AK083698	3.91058	3.89277
30713	362	28	gb|AK032343|ref|XM_979851|ref|XM_982358|ref|XM_001478660	mm|chr7:86677283-86677342	0	A_51_P301603	AI854517	AK032343	3.91073	3.89134
26033	307	23	gb|AK041472|gb|AK084706|riken|A630013F22|riken|D330034E12	mm|chr2:84278917-84278858	0	A_52_P191353	Tfpi	AK041472	3.91077	3.89264
25778	304	23	gb|AK038013|riken|A130071I18|tc|TC1625129|nap|NAP079813-1	mm|chr17:51162458-51162399	0	A_52_P413684	Tbc1d5	AK038013	3.91078	3.89487
18002	212	67	ref|NM_007937|ens|ENSMUST00000053733|ens|ENSMUST00000113411|ens|ENSMUST00000113403	mm|chr5:84496476-84496417	0	A_52_P100484	Epha5	NM_007937	3.9108	3.89227
28581	337	21	ens|ENSMUST00000099847|gb|AK012973|riken|2810403D23	mm|chr10:45176723-45176664	0	A_52_P321857	ENSMUST00000099847	ENSMUST00000099847	3.91098	3.89159
23065	272	30	ref|NM_028648|gb|BC103787|ens|ENSMUST00000101056|ens|ENSMUST00000002310	mm|chr5:88272477-88272536	0	A_51_P464691	4930432K09Rik	NM_028648	3.91108	3.89255
16799	198	54	ref|NM_001007580|gb|DQ192038|ens|ENSMUST00000039447|gb|BC076625	mm|chrX:103615825-103615766	0	A_52_P89884	Gm784	NM_001007580	3.9111	3.8917
21625	255	35	gb|AK039681|riken|A330085A08|tc|TC1609705|nap|NAP080628-1	mm|chr13:19554876-19554817	0	A_52_P247593	9330199G10Rik	AK039681	3.91112	3.89324
30456	359	26	ref|NM_199155|ens|ENSMUST00000082014|gb|BC146402|tc|NP1221510	mm|chr6:132818847-132818906	0	A_52_P310261	Tas2r110	NM_199155	3.91119	3.8918
28192	332	57	gb|AK054510|riken|E330034B14|tc|TC1623597|nap|NAP088876-1	mm|chr5:76357698-76357639	0	A_52_P478193	Kdr	AK054510	3.9112	3.8918
20894	246	69	gb|AK172930|gb|AK077484|riken|5730420G01|tc|TC1610422	mm|chr9:106953924-106953865	0	A_52_P739775	Dock3	AK172930	3.91139	3.89231
25863	305	23	ref|NM_212433|ens|ENSMUST00000111136|ens|ENSMUST00000028603|gb|AK085686	mm|chr2:103902465-103902524	0	A_52_P336357	Fbxo3	NM_212433	3.91177	3.89421
25354	299	24	gb|XM_001479463|ens|ENSMUST00000029548|ref|XM_982763|ref|XM_622896	mm|chr3:89971728-89971787	0	A_52_P884807	Nup210l	XM_001479463	3.91212	3.893
18406	217	46	gb|AK085047|riken|D430030C04	mm|chr3:122255499-122255440	0	A_52_P472971	AK085047	AK085047	3.91239	3.89299
30970	365	30	gb|AK079943|riken|A530019J06|nap|NAP081197-1	mm|chr7:6108959-6109018	0	A_51_P220466	AK079943	AK079943	3.91247	3.89307
30727	362	42	ref|NM_010834|gb|AK142222|ens|ENSMUST00000027269|gb|U84005	mm|chr1:53124482-53124541	0	A_51_P384901	Mstn	NM_010834	3.91263	3.89322
19704	232	69	ref|NM_011648|ref|NM_001113404|ens|ENSMUST00000021343|ens|ENSMUST00000021346	mm|chr12:92743738-92746173	0	A_52_P145539	Tshr	NM_011648	3.91263	3.89432
21744	256	69	gb|AK034724|riken|9430029A11|nap|NAP078473-1	mm|chr6:32404307-32404366	0	A_52_P45080	9430029A11Rik	AK034724	3.91274	3.89393
30053	354	48	gb|AK036755|gb|AK037119|riken|9930118P07|riken|9830169O16	mm|chr2:22631458-22631517	0	A_52_P467221	Apbb1ip	AK036755	3.91277	3.89336
24845	293	25	gb|AK086157|riken|D930008M17|tc|TC1619809|nap|NAP087221-1	mm|chr3:118224713-118224772	0	A_52_P1028636	AK086157	AK086157	3.91281	3.89341
21031	248	36	ref|NM_013893|gb|AB028625|ens|ENSMUST00000089667|gb|BC113760	mm|chr6:78326065-78326006	0	A_51_P397414	Reg3d	NM_013893	3.9129	3.8935
29516	348	21	gb|AK007425|riken|1810010K12|tc|NP585895|nap|NAP090351-1	mm|chr2:19376306-19376365	0	A_52_P485654	1810010K12Rik	AK007425	3.91291	3.89625
30895	364	40			1	AT_L_3	AT_L_3	AT_L_3	3.91294	3.89356
23912	282	27	gb|AK088106|riken|E430004F02	mm|chr4:141249212-141249153	0	A_52_P1115424	AK088106	AK088106	3.91298	3.89358
30711	362	26	tc|TC1728254	mm|chr12:91976910-91976851	0	A_52_P555144	TC1728254	TC1728254	3.91312	3.89371
16967	200	52	gb|AF190166	mm|chr14:57053463-57053522	0	A_52_P350756	Rnf17	AF190166	3.91327	3.89441
21455	253	35	gb|AK031919|riken|6330444I21|tc|TC1592933|nap|NAP088745-1	mm|chr3:34579188-34579247	0	A_52_P568001	B230215L15Rik	AK031919	3.91328	3.89388
31144	367	34	ref|NM_146568|ens|ENSMUST00000099916|gb|BC111581|gb|BC143104	mm|chr2:85600093-85600034	0	A_51_P154495	Olfr1012	NM_146568	3.91336	3.89395
30812	363	42	ref|NM_010678|gb|XM_001477293|ens|ENSMUST00000039827|ref|XM_001478017	mm|chr1:38592533-38592474	0	A_51_P289193	Aff3	NM_010678	3.91338	3.89397
22217	262	32	gb|AK081106|riken|B930088D18|tc|TC1636283|nap|NAP083800-1	mm|chr2:117064927-117064986	0	A_51_P271150	AK081106	AK081106	3.9135	3.89688
26583	313	63	gb|AK053777|riken|E130308C11|tc|TC1609930|nap|NAP119039-1	mm|chr12:70721570-70721511	0	A_52_P30220	AK053777	AK053777	3.91354	3.89412
29431	347	21	gb|AK045569|riken|B230211M23|nap|NAP076574-1	mm|chr1:18001426-18001367	0	A_52_P786757	AK045569	AK045569	3.91367	3.89465
16639	196	64	gb|AK016217|ref|XM_001003502|ref|XM_484637|riken|4930564C03	mm|chr17:45017381-45017322	0	A_52_P190659	4930564C03Rik	AK016217	3.91379	3.89542
24929	294	24	gb|AK038984|riken|A230081H15|tc|TC1626582|nap|NAP080377-1	mm|chr10:31984217-31984158	0	A_52_P762869	LOC432449	AK038984	3.91381	3.89441
19930	235	40	gb|AK047433|riken|B930062B16|tc|TC1592773	mm|chr18:11898016-11898075	0	A_52_P344020	AK047433	AK047433	3.91383	3.89443
30391	358	46	ens|ENSMUST00000061000|gb|AV256778|nap|NAP058317-1	mm|chr12:58838729-58838785	0	A_52_P1016836	ENSMUST00000061000	ENSMUST00000061000	3.91402	3.89511
26965	318	20	gb|AK013705|riken|2900056M07|tc|TC1593770|nap|NAP016019-001	mm|chr8:111772945-111772886	0	A_51_P400160	4922502B01Rik	AK013705	3.91403	3.90025
30454	359	24	ref|NM_009864|gb|AK076369|ens|ENSMUST00000000312|gb|X06115	mm|chr8:109193812-109193871	0	A_51_P137336	Cdh1	NM_009864	3.91447	3.89736
20300	239	70	ref|NM_146906|ens|ENSMUST00000058296|gb|BC141445|tc|NP646700	mm|chr9:19341600-19341541	0	A_51_P256294	Olfr853	NM_146906	3.9147	3.89526
23742	280	27	gb|BC025881|gb|AK049058|riken|C230095O06|tc|TC1585989	mm|chr5:52766150-52766091	0	A_52_P188589	Gm447	BC025881	3.91474	3.89533
23019	271	69	ref|NM_020578|gb|AK141265|ens|ENSMUST00000024860|gb|AF155883	mm|chr17:74181371-74181430	0	A_51_P360918	Ehd3	NM_020578	3.9149	3.89851
23064	272	29	ref|NM_001043355|ref|NM_010837|ens|ENSMUST00000068973|ens|ENSMUST00000107100	mm|chr7:106485137-106485196	0	A_51_P497263	Mtap6	NM_001043355	3.91491	3.8994
29964	353	44	ref|NM_009788|gb|AK005081|gb|AK078358|gb|M21531	mm|chr4:15832543-15832602	0	A_51_P335801	Calb1	NM_009788	3.91515	3.88898
31231	368	36	gb|AK085058|riken|D430031C23|nap|NAP086518-1	mm|chr17:80010736-80010795	0	A_52_P1172782	AK085058	AK085058	3.91527	3.89763
16125	190	60	gb|AK015184|riken|4930422N03|tc|TC1658457	mm|chrX:155998834-155998893	0	A_51_P427540	4930422N03Rik	AK015184	3.91538	3.89807
16124	190	59	ref|NM_146434|gb|BC125413|ens|ENSMUST00000099924|gb|BC125415	mm|chr2:85278429-85278370	0	A_52_P216507	Olfr995	NM_146434	3.91538	3.89596
30645	361	45	ref|NM_008165|ref|NM_001113325|ens|ENSMUST00000036315|ens|ENSMUST00000094179	mm|chr11:57143457-57143516	0	A_52_P39575	Gria1	NM_008165	3.91543	3.89624
19252	227	42	ref|NM_178278|gb|AK085286|ens|ENSMUST00000092176|ens|ENSMUST00000105273	mm|chr10:111645397-111645456	0	A_52_P18841	Caps2	NM_178278	3.91552	3.89611
31225	368	30	gb|AK082509|riken|C230058B11|tc|TC1611691	mm|chr2:135822778-135822837	0	A_52_P497164	Plcb4	AK082509	3.91554	3.89612
23827	281	27			1	RC8	RC8	RC8	3.91557	3.89624
27770	327	60	gb|AK043345|riken|A730087J20|tc|TC1634016	mm|chr16:31816611-31816670	0	A_52_P738960	AK043345	AK043345	3.91559	3.89616
31232	368	37	ref|NM_011168|gb|AK131665|ens|ENSMUST00000006660|gb|AK005455	mm|chr13:27752748-27751106	0	A_51_P236074	Prl7a2	NM_011168	3.91584	3.89642
22810	269	30	ref|NM_010820|ens|ENSMUST00000070461|ens|ENSMUST00000107258|ens|ENSMUST00000102830	mm|chr4:80925661-80925602	0	A_52_P327537	Mpdz	NM_010820	3.9159	3.89835
31314	369	34	ref|NM_008757|ens|ENSMUST00000081966|gb|X79446|gb|BC145758	mm|chr15:38149190-38149249	0	A_52_P294490	Odf1	NM_008757	3.91591	3.89793
30026	354	21	gb|AK082671|riken|C230081H03|nap|NAP124858-1	mm|chr12:53072636-53072695	0	A_51_P289002	AK082671	AK082671	3.91602	3.89752
16640	196	65	gb|BC031891|ref|NR_002861|ref|XM_001471933|gb|BC018155	mm|chr12:105319419-105319478	0	A_52_P677262	Serpina4-ps1	BC031891	3.91635	3.89691
16122	190	57			1	AT_P_3	AT_P_3	AT_P_3	3.9168	3.89754
21793	257	33	ref|NM_145820|gb|AB085187|gb|BC128271	mm|chr3:65962022-65961963	0	A_52_P200582	Veph1	NM_145820	3.91691	3.89749
22555	266	30	ref|NM_001081277|ens|ENSMUST00000045262|gb|AK053807|riken|E130309L01	mm|chr3:152166834-152162282	0	A_52_P430676	Ak5	NM_001081277	3.91704	3.89795
16290	192	55	gb|AK084230|riken|D230011E06|tc|TC1611044	mm|chr4:5662593-5662652	0	A_52_P811777	AK084230	AK084230	3.91705	3.90011
31066	366	41	ref|NM_025416|gb|BC046437|ens|ENSMUST00000029794|gb|AK009228	mm|chr3:94150131-94150478	0	A_51_P267441	Them5	NM_025416	3.91709	3.89766
26031	307	21	gb|AK051360|gb|AK051866|riken|D230012E17|riken|D130039I04	mm|chr1:54612966-54612907	0	A_51_P211832	Pgap1	AK051360	3.9171	3.89768
25776	304	21	gb|AK044704|riken|A930034L24|tc|TC1587022|nap|NAP018618-001	mm|chr1:141143003-141142944	0	A_52_P325020	Crb1	AK044704	3.91714	3.89772
27389	323	19	ref|NM_001038621|gb|AK147634|ens|ENSMUST00000028052|gb|AK018430	mm|chr1:162153942-162153883	0	A_51_P286610	Rabgap1l	NM_001038621	3.91719	3.89777
31397	370	32	gb|AK041537|riken|A630020A06|nap|NAP081572-1	mm|chr15:3964989-3965048	0	A_52_P963716	A630020A06	AK041537	3.9173	3.89787
31137	367	27	gb|AK077196|riken|4933427K10|tc|TC1617724|nap|NAP089236-1	mm|chr8:95934376-95934316	0	A_52_P1020707	AK077196	AK077196	3.91745	3.89802
30646	361	46	ref|NM_175234|gb|BC059864|tc|TC1601262	mm|chr4:21923422-21923481	0	A_52_P315926	6230409E13Rik	NM_175234	3.91749	3.89806
18066	213	46	gb|AK047552|gb|AF464153|riken|B930087D19|tc|TC1691734	mm|chr18:37852177-37852236	0	A_52_P616567	AK047552	AK047552	3.91759	3.90214
18574	219	44	gb|AK046924|riken|B930003G01|tc|TC1620796|nap|NAP083434-1	mm|chr9:53176464-53176523	0	A_52_P464640	Exph5	AK046924	3.91761	3.89823
17473	206	48	gb|AK044945|riken|B130014P16|nap|NAP082873-1	mm|chr12:57874688-57874629	0	A_51_P454057	Slc25a21	AK044945	3.91774	3.90143
24674	291	24	ref|NM_007576|gb|AK149468|gb|AK162345|gb|BC012257	mm|chr1:132532783-132532724	0	A_52_P60194	C4bp	NM_007576	3.91775	3.89993
29514	348	19	gb|AK080796|riken|B230118I11|tc|NP719859|nap|NAP076537-1	mm|chrX:39757036-39757095	0	A_52_P923921	B230118I11Rik	AK080796	3.91783	3.8984
16299	192	64			-1	(-)3xSLv1	NegativeControl	NegativeControl	3.91788	3.89843
19505	230	40	gb|X01134|ens|ENSMUST00000103740|gb|U07662|gb|U95921	mm|chr14:54841807-54842701	0	A_52_P112591	A130082M07Rik	X01134	3.91796	3.89854
27940	329	60	gb|AK020224|riken|8030496P19|tc|TC1645370|nap|NAP077634-1	mm|chrX:162811750-162811809	0	A_52_P440260	Gpm6b	AK020224	3.91821	3.89876
26370	311	20	ref|NM_147046|gb|BC130247|ens|ENSMUST00000056222|tc|TC1599868	mm|chr7:110494939-110494880	0	A_51_P163671	Olfr600	NM_147046	3.91823	3.90107
21538	254	33	gb|AK050671|ens|ENSMUST00000096000|ens|ENSMUST00000070328|riken|D030001E08	mm|chr14:41627807-41627748	0	A_51_P116179	Sh2d4b	AK050671	3.91825	3.89883
23741	280	26	gb|AK087235|riken|E030037M04	mm|chr5:102298755-102298696	0	A_51_P495319	Wdfy3	AK087235	3.91838	3.89895
24378	287	68	gb|AK048346|riken|C130051G18|tc|TC1637014|nap|NAP037330-1	mm|chr3:6111605-6111664	0	A_52_P110846	C130051G18Rik	AK048346	3.91845	3.899
24419	288	24	gb|AK047379|riken|B930054C19|tc|TC1643733	mm|chr10:26077661-26077602	0	A_51_P209798	AK047379	AK047379	3.91849	3.90123
31483	371	33	ref|NM_009020|gb|AK040375|ens|ENSMUST00000044031|riken|A430089J05	mm|chr2:101472445-101472504	0	A_52_P259521	Rag2	NM_009020	3.91857	3.90104
29548	348	53	gb|AK049071|riken|C230096N03|tc|TC1596574|nap|NAP084932-1	mm|chrX:23327659-23327718	0	A_52_P27564	Wdr44	AK049071	3.91871	3.89932
28408	335	18	ref|NM_177274|ens|ENSMUST00000041425|gb|AK035218|riken|9530002M20	mm|chr3:156834624-156834683	0	A_52_P237997	Negr1	NM_177274	3.91899	3.90209
31221	368	26	ref|NM_007420|gb|AK080276|gb|BC030346|gb|BC032883	mm|chr18:62337831-62337772	0	A_51_P487791	Adrb2	NM_007420	3.9191	3.89966
24165	285	25	gb|AK044317|riken|A930007E04|nap|NAP124450-1	mm|chr3:95862263-95862322	0	A_51_P304654	AK044317	AK044317	3.9192	3.90137
17238	203	68	ref|NM_013724|gb|AB020741|ens|ENSMUST00000064937|tc|TC1581325	mm|chrX:135541959-135542018	0	A_51_P461005	Nrk	NM_013724	3.91929	3.89983
19535	230	70	ref|NM_027309|gb|BC048545|ens|ENSMUST00000034702|gb|AK008800	mm|chr9:75485278-75485337	0	A_51_P233160	Lysmd2	NM_027309	3.91934	3.89998
18745	221	45	gb|AK173225|gb|AK029143|riken|4732496O19|tc|TC1601309	mm|chr3:103817539-103817480	0	A_52_P534183	Magi3	AK173225	3.91946	3.90333
15869	187	59	gb|AK034235|gb|AK013907|riken|3021401L19|riken|9330166I03	mm|chr2:139499247-139499188	0	A_52_P647023	3021401L19Rik	AK034235	3.91948	3.90003
24123	284	68			-1	(-)3xSLv1	NegativeControl	NegativeControl	3.91956	3.90407
24843	293	23	gb|AK083889|riken|D130047M02|nap|NAP085558-1	mm|chr4:120126781-120126840	0	A_52_P499851	Scmh1	AK083889	3.91967	3.90024
19674	232	39	ref|NM_178687|ref|NM_001039149|ens|ENSMUST00000037142|ens|ENSMUST00000097496	mm|chr18:89439381-89439440	0	A_52_P416327	Cd226	NM_178687	3.91968	3.90025
26709	315	19	gb|AK037480|riken|A130020P03|tc|TC1614466	mm|chr13:90167989-90167930	0	A_51_P257972	AK037480	AK037480	3.91973	3.90029
25436	300	21	ref|NM_139233|ref|NM_139234|gb|AF402612|gb|AK034504	mm|chr16:16461783-16461724	0	A_52_P357445	Fgd4	NM_139233	3.91976	3.90035
23232	274	27	gb|AK034024|riken|9330142K14|tc|TC1612184|nap|NAP005425-001	mm|chr15:94547243-94547302	0	A_52_P373335	Tmem117	AK034024	3.92043	3.90099
31404	370	39	ref|NM_172874|gb|AK034987|ens|ENSMUST00000106708|ens|ENSMUST00000106709	mm|chr4:107690347-107688277	0	A_51_P432958	Podn	NM_172874	3.9206	3.90345
30365	358	20	ref|NM_130866|gb|AK028467|ens|ENSMUST00000060187|gb|AK036356	mm|chr7:109890364-109890305	0	A_52_P225912	Olfr78	NM_130866	3.92083	3.90412
22554	266	29	gb|BC046309|ens|ENSMUST00000061455|gb|AK015259|gb|BC037072	mm|chr3:100275632-100275573	0	A_51_P447976	4930431B09Rik	BC046309	3.92102	3.90338
23656	279	26	ref|NM_133197|gb|AK045424|ens|ENSMUST00000063507|ens|ENSMUST00000033478	mm|chrX:57320391-57320332	0	A_51_P271107	Mcf2	NM_133197	3.92117	3.90174
24673	291	23	ref|NM_146240|ens|ENSMUST00000055355|gb|AK033464|gb|AK086855	mm|chr10:102008350-102008409	0	A_52_P596592	Rassf9	NM_146240	3.92128	3.90184
19843	234	38	gb|AK018948|riken|1700110A09|tc|TC1604749|nap|NAP013078-001	mm|chr5:77435532-77435473	0	A_52_P550194	1700112J05Rik	AK018948	3.92134	3.90342
17472	206	47	gb|AK052457|riken|D430027K22|tc|TC1678599|nap|NAP124932-1	mm|chr15:42906269-42906210	0	A_52_P3524	Rspo2	AK052457	3.92153	3.90208
20267	239	37	ref|NM_008938|gb|AK136280|gb|X14770|gb|BC026484	mm|chr17:47061811-47061870	0	A_51_P320340	Prph2	NM_008938	3.92156	3.90345
31651	373	31	gb|AK080540|riken|A730081D18|tc|TC1609184	mm|chr8:61366043-61365984	0	A_51_P205609	AK080540	AK080540	3.92163	3.90218
29853	352	18	gb|XM_141020|ens|ENSMUST00000099963|ref|XM_913669|nap|NAP060848-1	mm|chr2:82838206-82838265	0	A_52_P72162	Fsip2	XM_141020	3.92219	3.90287
23401	276	26	ref|NM_178777|gb|AK082728|ens|ENSMUST00000055860|ens|ENSMUST00000066187	mm|chr3:101817473-101817532	0	A_51_P364364	Nhlh2	NM_178777	3.9222	3.90298
31069	366	44		mm|chr10:033764034-033763983	0	A_52_P410404	A_52_P410404	A_52_P410404	3.9222	3.90275
26160	308	65			1	AT_T_M	AT_T_M	AT_T_M	3.92227	3.9028
15874	187	64	gb|AK037794|riken|A130050E18|tc|TC1599227|nap|NAP122395-001	mm|chr2:79164263-79164322	0	A_52_P373392	Itga4	AK037794	3.92251	3.90304
29465	347	55	gb|AK051542|riken|D130055I01	mm|chr4:32644074-32644133	0	A_52_P907712	AK051542	AK051542	3.92268	3.90321
23604	278	59	gb|AK006573|riken|1700030P15|tc|TC1655873|nap|NAP125138-1	mm|chr12:77866342-77866283	0	A_52_P730513	AK006573	AK006573	3.92279	3.86162
28364	334	59			1	ETG10_236652	ETG10_236652	ETG10_236652	3.9228	3.90346
23825	281	25	gb|BU939175|ens|ENSMUST00000010985|ref|XM_126493|ref|XM_905691	mm|chr11:101852785-101852844	0	A_51_P233619	1700006E09Rik	BU939175	3.92291	3.90346
21198	250	33	ref|NM_023746|gb|BC051672|ens|ENSMUST00000017208|gb|AF226611	mm|chr13:28243046-28243105	0	A_51_P320606	Prl5a1	NM_023746	3.92298	3.90353
17726	209	46	gb|D86599	mm|chr6:112426086-112426025	0	A_51_P328870	Oxtr	D86599	3.9231	3.90364
29512	348	17	gb|AK038131|riken|A130080N14|tc|TC1616149	mm|chr1:60342046-60342105	0	A_52_P1172018	AK038131	AK038131	3.92311	3.90365
30876	364	21	ref|NM_019820|gb|BC065108|ens|ENSMUST00000063871	mm|chr14:56498851-56498792	0	A_52_P246189	Cbln3	NM_019820	3.92335	3.90649
26283	310	18	ref|NM_008737|ens|ENSMUST00000026917|gb|D50086|gb|AK159219	mm|chr8:131026650-131026709	0	A_51_P469285	Nrp1	NM_008737	3.92366	3.90421
24209	285	69	ref|XM_918061|ref|XM_001475415|nap|NAP049786-1|nap|NAP063256-1	mm|chr9:75327506-75327565	0	A_52_P379717	LOC640869	XM_918061	3.92366	3.90506
22808	269	28	gb|AK032620|riken|6430709H04|tc|TC1614137|nap|NAP120789-001	mm|chr16:26729816-26729875	0	A_52_P153592	Il1rap	AK032620	3.9237	3.90545
23570	278	25	ref|NM_009581|gb|U17108|ens|ENSMUST00000039862|gb|BC119121	mm|chr1:132473582-132473523	0	A_51_P437692	Zp3r	NM_009581	3.92392	3.90547
27217	321	17			-1	(-)3xSLv1	NegativeControl	NegativeControl	3.92394	3.90449
31741	374	36	gb|AK038624|riken|A230051F20|gb|BB174368	mm|chr10:34015786-34015727	0	A_51_P333609	Tspyl4	AK038624	3.92397	3.90487
17239	203	69	nap|NAP071540-1|nap|NAP070147-1	mm|chrX:73375408-73375467	0	A_52_P318929	NAP071540-1	NAP071540-1	3.92407	3.90515
22469	265	29	gb|AK052085|riken|D230044L08|tc|TC1593976|nap|NAP086074-1	mm|chr14:49500649-49500590	0	A_52_P1164127	Gm534	AK052085	3.92411	3.90563
29211	344	56	ref|NM_026505|ens|ENSMUST00000025075|gb|AK011305|gb|AK164632	mm|chr18:3512455-3512514	0	A_51_P248819	Bambi	NM_026505	3.92416	3.90469
16287	192	52	ref|NM_028737|gb|AK030125|ens|ENSMUST00000013497|gb|AK015992	mm|chr7:50754619-50754560	0	A_52_P593150	4931406B18Rik	NM_028737	3.92422	3.90796
29001	342	16	gb|AK028256|riken|3010015J03|tc|TC1603833|nap|NAP092154-1	mm|chr2:51513214-51513155	0	A_52_P810830	LOC433426	AK028256	3.92424	3.90663
31733	374	28	gb|AK034780|riken|9430037B07|tc|TC1588896|nap|NAP117332-1	mm|chrX:55294813-55294872	0	A_52_P622877	Zic3	AK034780	3.92429	3.90482
31821	375	31	gb|AK041004|riken|A530059G24|tc|TC1618763|nap|NAP002499-002	mm|chr6:29895099-29895158	0	A_52_P631304	D330017J20Rik	AK041004	3.92433	3.90498
16728	197	68	gb|AK036916|riken|9930024G06|tc|NP733838	mm|chr6:139794898-139794956	0	A_52_P402847	Pik3c2g	AK036916	3.92439	3.9049
17895	211	45	ens|ENSMUST00000029535|gb|AK005903|riken|1700012F11|tc|TC1582632	mm|chr3:91939161-91939102	0	A_51_P315353	ENSMUST00000029535	ENSMUST00000029535	3.92439	3.90493
30226	356	51	gb|AK047963|riken|C130024E07|nap|NAP124823-1	mm|chr3:135098132-135098191	0	A_52_P148196	8030475D13Rik	AK047963	3.92443	3.90497
16456	194	51	gb|AK015934|riken|4930529F24|tc|NP742038|nap|NAP074488-1	mm|chr14:39771005-39771064	0	A_52_P979196	4930529F24Rik	AK015934	3.92444	3.90647
25312	298	67	ref|NM_153135|ens|ENSMUST00000078597|gb|BC145695|gb|AJ487854	mm|chr8:29777268-29763416	0	A_51_P220665	Unc5d	NM_153135	3.92462	3.90546
24333	287	23	ref|NM_133990|gb|AK154675|ens|ENSMUST00000033418|gb|S80963	mm|chrX:33709153-33709212	0	A_51_P365189	Il13ra1	NM_133990	3.92472	3.90856
28619	337	59	ref|NM_008926|gb|AK081422|ens|ENSMUST00000031277|gb|L12460	mm|chr5:99405470-99402182	0	A_52_P466615	Prkg2	NM_008926	3.92475	3.90528
15529	183	59	gb|AK081964|gb|AK052888|riken|D830026I12|riken|C130090D04	mm|chr6:17151938-17151997	0	A_52_P628513	D830026I12Rik	AK081964	3.92487	3.9054
22553	266	28	nap|NAP027435-1	mm|chr17:35321163-35321292	0	A_52_P285564	NAP027435-1	NAP027435-1	3.92498	3.90553
31217	368	22	gb|AK034060|ens|ENSMUST00000113422|riken|9330152L17|tc|TC1588980	mm|chrX:108683904-108683845	0	A_52_P138919	ENSMUSG00000053892	AK034060	3.92511	3.90564
31819	375	29	ref|NM_009428|ens|ENSMUST00000040184|gb|AF060107|gb|AK047867	mm|chrX:140816497-140816438	0	A_51_P491886	Trpc5	NM_009428	3.92523	3.9062
17471	206	46	gb|AK053343|riken|E130010O07|tc|TC1593122|nap|NAP020908-001	mm|chr6:37932591-37932650	0	A_52_P47748	D6Ertd160e	AK053343	3.92535	3.90588
19876	234	71	gb|AK076937|riken|4930563K19|tc|TC1623867|nap|NAP089144-1	mm|chr9:51732728-51732787	0	A_52_P17095	4933407I05Rik	AK076937	3.92536	3.90715
21028	248	33			1	RC6	RC6	RC6	3.92544	3.90598
31388	370	23	ref|NM_028554|gb|AK006935|ens|ENSMUST00000047945|ref|XM_001477179	mm|chrX:83292098-83292157	0	A_51_P306565	1700072E05Rik	NM_028554	3.92549	3.90647
22214	262	29	gb|AK040797|riken|A530025M04|tc|TC1646061|nap|NAP081138-1	mm|chr12:100878085-100878026	0	A_52_P827452	AK040797	AK040797	3.92553	3.90608
30790	363	20	ref|NM_025949|ens|ENSMUST00000082034|ens|ENSMUST00000113428|ens|ENSMUST00000113427	mm|chrX:108502908-108502849	0	A_52_P507665	Rps6ka6	NM_025949	3.92572	3.90626
28111	331	61	ens|ENSMUST00000115059|ens|ENSMUST00000115058|gb|AK032303|riken|6430517L18	mm|chrX:39881379-39881320	0	A_52_P1084348	ENSMUST00000115059	ENSMUST00000115059	3.92599	3.90763
21875	258	30			1	ETG09_35454	ETG09_35454	ETG09_35454	3.92602	3.90817
17580	207	70	ref|NM_001011783|ens|ENSMUST00000079951|tc|TC1600265|nap|NAP108598-1	mm|chr17:37499969-37500028	0	A_51_P257712	Olfr104	NM_001011783	3.92651	3.91045
23824	281	24	gb|XM_889482|ens|ENSMUST00000051414|ref|XM_905084|gb|AK016614	mm|chrX:59544941-59545000	0	A_51_P504134	4933402E13Rik	XM_889482	3.92668	3.90722
24841	293	21			-1	(-)3xSLv1	NegativeControl	NegativeControl	3.92676	3.90798
22722	268	27	gb|BB645148|gb|AK046494|riken|B230398J20|tc|TC1629404	mm|chr16:6382668-6382727	0	A_52_P1083914	BB645148	BB645148	3.92682	3.91544
30192	356	17	gb|AK082290|riken|C230033C11	mm|chr1:16536519-16536460	0	A_52_P1004389	AK082290	AK082290	3.92695	3.90764
23485	277	25	gb|BC118947|ens|ENSMUST00000053168|ref|XM_283466|ref|XM_916685	mm|chr17:80616907-80616966	0	A_51_P184306	4930560E09Rik	BC118947	3.92705	3.91026
31302	369	22	ref|NM_020261|ref|NM_027403|gb|AK018828|ens|ENSMUST00000057810	mm|chr7:19195785-19192525	0	A_51_P287836	Psg23	NM_020261	3.92707	3.90759
31730	374	25	ref|NM_001039354|ref|NM_001033223|gb|AK030326|gb|BC105965	mm|chr10:106861754-106861813	0	A_52_P48762	Lin7a	NM_001039354	3.92723	3.90775
17725	209	45	gb|AK032932|riken|6720474J12	mm|chr9:79925247-79925306	0	A_52_P673779	6720474J12Rik	AK032932	3.92729	3.90815
23146	273	26			1	RC9	RC9	RC9	3.92731	3.90784
19026	224	71	gb|AK152985|gb|AK033474|riken|I830097M24|riken|9030216K14	mm|chr13:20893110-20893169	0	A_52_P324882	Aoah	AK152985	3.92763	3.90924
31902	376	27			1	ETG10_236652	ETG10_236652	ETG10_236652	3.92768	3.9082
22044	260	29	gb|XM_001478810|ens|ENSMUST00000032900|ref|XM_989766|gb|AK003497	mm|chr7:123175654-123175865	0	A_51_P383755	1110006G14Rik	XM_001478810	3.92787	3.91155
31816	375	26	gb|AK087118|riken|E030028G14|tc|TC1618544	mm|chr10:53680547-53680488	0	A_52_P948210	AK087118	AK087118	3.92788	3.91051
30312	357	52	gb|AF202039|ens|ENSMUST00000067020|tc|TC1600875	mm|chr2:146909183-146909124	0	A_51_P353934	Nkx2-4	AF202039	3.9279	3.90841
17410	205	70	gb|AK038399|riken|A230004D15|tc|TC1627653	mm|chr9:106755240-106755181	0	A_51_P384314	AK038399	AK038399	3.92792	3.90997
30565	360	50	gb|AK036150|riken|9630041I06	mm|chr18:33158785-33158844	0	A_52_P220739	9630041I06Rik	AK036150	3.92794	3.90924
26367	311	17	gb|AK016578|ref|NR_003636|gb|BC113177|gb|AK014801	mm|chr17:9859653-9859594	0	A_51_P330353	Pabpc3	AK016578	3.92803	3.90943
23230	274	25	ref|NM_172544|ens|ENSMUST00000057634|ens|ENSMUST00000085138|gb|AK032126	mm|chr12:90749150-90750418	0	A_52_P218458	Nrxn3	NM_172544	3.92816	3.9107
16388	193	68	ref|NM_013513|gb|AK143841|ens|ENSMUST00000102490|gb|AK158219	mm|chr2:120844499-120844440	0	A_52_P73126	Epb4.2	NM_013513	3.92822	3.91053
32077	378	32	gb|XM_148974|ens|ENSMUST00000035914|ref|XM_993701|gb|AK129406	mm|chr1:157060046-157059987	0	A_52_P561690	BC034090	XM_148974	3.92851	3.90903
15363	181	63	gb|AK087619|riken|E230025O12	mm|chr16:77486660-77486719	0	A_52_P755764	AK087619	AK087619	3.92854	3.90904
26876	317	16	gb|BY714948|gb|AK019615|riken|4930445N08|tc|TC1707048	mm|chr2:74422454-74422513	0	A_52_P947069	4930445N08Rik	BY714948	3.92857	3.90909
25010	295	20	gb|AK039674|riken|A330083P18	mm|chr14:28693212-28693271	0	A_52_P424655	AK039674	AK039674	3.92862	3.90914
23654	279	24			-1	(-)3xSLv1	NegativeControl	NegativeControl	3.92871	3.90924
20132	237	72	ref|NM_183026|gb|BC116198|ens|ENSMUST00000052601|gb|AJ578468	mm|chr8:19195152-19195211	0	A_52_P68883	Defb14	NM_183026	3.92881	3.9093
28281	333	61	gb|AK085791|riken|D830009J09|tc|TC1626472	mm|chr3:96265016-96265075	0	A_52_P940140	AK085791	AK085791	3.92891	3.9105
22256	262	71	ref|NM_176942|gb|BC062112|ens|ENSMUST00000068456|gb|AK083185	mm|chr7:64663545-64663486	0	A_52_P143037	Gabra5	NM_176942	3.92896	3.90952
23315	275	25	ref|NM_011807|ens|ENSMUST00000074273|ens|ENSMUST00000107196|gb|AF388675	mm|chr7:99275116-99435022	0	A_51_P297185	Dlg2	NM_011807	3.929	3.90956
31386	370	21	gb|BY715724|gb|AK016122|riken|4930554N03|tc|TC1670069	mm|chrX:22215607-22215548	0	A_52_P786552	4930554N03Rik	BY715724	3.92907	3.90964
22552	266	27	gb|AK078444|riken|6720471N15|gb|BB054497	mm|chr8:75569097-75569038	0	A_52_P94963	Large	AK078444	3.92908	3.90986
21366	252	31	tc|TC1666410	mm|chr14:63979431-63979373	0	A_52_P836919	TC1666410	TC1666410	3.92916	3.90968
26670	314	65	gb|AK082155|ens|ENSMUST00000098325|riken|C230015M01|tc|TC1594845	mm|chr7:90697560-90697501	0	A_51_P401386	ENSMUSG00000074038	AK082155	3.92917	3.90967
26451	312	16	ref|NM_011607|ens|ENSMUST00000070019|ens|ENSMUST00000107379|ens|ENSMUST00000107377	mm|chr4:63620864-63620819	0	A_51_P291438	Tnc	NM_011607	3.9292	3.9098
19792	233	72			1	AT_L_M	AT_L_M	AT_L_M	3.92923	3.90972
16473	194	68	ref|NM_008656|gb|AK083402|ens|ENSMUST00000000445|gb|X56182	mm|chr10:106920033-106919974	0	A_51_P188281	Myf5	NM_008656	3.92934	3.90983
24755	292	20	ref|NM_026328|gb|AK008438|ens|ENSMUST00000029469|gb|AK008049	mm|chr3:98037005-98040251	0	A_52_P257758	Reg4	NM_026328	3.92941	3.90993
15620	184	65	gb|XM_001477470|ens|ENSMUST00000108834|ref|XM_916080|gb|AK015331	mm|chr11:58107728-58107787	0	A_51_P137018	4930438A08Rik	XM_001477470	3.92943	3.91069
17240	203	70	ens|ENSMUST00000058584|gb|AK035741|gb|BC099672|gb|AK036813	mm|chr15:60662750-60662809	0	A_52_P510202	ENSMUST00000058584	ENSMUST00000058584	3.92944	3.91022
19622	231	72	ref|NM_027758|ref|NM_001111304|ens|ENSMUST00000093393|ens|ENSMUST00000034145	mm|chr8:85796352-85796411	0	A_52_P683580	Tbc1d9	NM_027758	3.92951	3.90999
20180	238	35	gb|AK038746|riken|A230059K20|tc|TC1594449|nap|NAP080225-1	mm|chr3:149107847-149107788	0	A_51_P125901	AK038746	AK038746	3.92951	3.91003
31643	373	23	ref|NM_029761|gb|BC066822|ens|ENSMUST00000029075|gb|AF418208	mm|chr2:170658446-170658505	0	A_51_P380709	Dok5	NM_029761	3.92967	3.915
15364	181	64	ref|NM_009789|ens|ENSMUST00000112299|ens|ENSMUST00000038769|gb|AF028071	mm|chrX:159400091-159400032	0	A_51_P118545	S100g	NM_009789	3.92997	3.91046
21492	253	72	gb|BC026389|tc|TC1630752	mm|chr17:51991527-51991586	0	A_51_P402974	ENSMUSG00000058380	BC026389	3.92998	3.91046
16218	191	68	ref|NM_001008706|ens|ENSMUST00000074804|gb|AY314008|tc|NP1391793	mm|chr13:3853913-3853972	0	A_52_P329414	Calm5	NM_001008706	3.93014	3.91062
24501	289	21	ref|NM_007440|gb|AK087724|ens|ENSMUST00000000329|gb|U04334	mm|chr11:70056001-70055942	0	A_51_P520310	Alox12	NM_007440	3.93026	3.91399
15192	179	62	gb|AK032920|riken|6720473A10|nap|NAP014384-001	mm|chr2:24328260-24328201	0	A_52_P606742	Pax8	AK032920	3.93029	3.91106
31326	369	46	gb|AK037052|riken|9930104J20|tc|TC1614061|nap|NAP075951-1	mm|chr19:34739795-34739736	0	A_52_P1075623	AK037052	AK037052	3.93065	3.91332
26790	316	15	ref|NM_007586|ens|ENSMUST00000003754|gb|X73985|gb|BC017646	mm|chr8:112669583-112667073	0	A_51_P311436	Calb2	NM_007586	3.93077	3.91225
28535	336	60	ref|NM_178739|ens|ENSMUST00000115056|ens|ENSMUST00000060481|gb|AK038557	mm|chrX:42139819-42139760	0	A_51_P170795	Wdr40b	NM_178739	3.9308	3.91361
31663	373	43	ref|NM_007586|ens|ENSMUST00000003754|gb|X73985|gb|BC017646	mm|chr8:112669583-112667073	0	A_51_P311436	Calb2	NM_007586	3.93093	3.9152
25518	301	18	ref|NM_027937|ens|ENSMUST00000024958|ens|ENSMUST00000088474|ens|ENSMUST00000115347	mm|chr17:24644772-24644831	0	A_51_P341926	Caskin1	NM_027937	3.93104	3.91155
31556	372	21			-1	(-)3xSLv1	NegativeControl	NegativeControl	3.93117	3.91168
27773	327	63	gb|AK033774|riken|9230106D05|gb|AV380931|tc|TC1594695	mm|chr3:99041598-99041657	0	A_52_P491253	Wars2	AK033774	3.93137	3.9137
25263	298	18	ref|NM_183183|gb|AK050148|riken|C730021L23|tc|TC1587065	mm|chr6:59302769-59302710	0	A_52_P554703	Gprin3	NM_183183	3.93153	3.91204
23361	275	71	ref|NM_009877|ref|NM_001040654|ens|ENSMUST00000107131|ens|ENSMUST00000030237	mm|chr4:88920604-88920545	0	A_51_P144813	Cdkn2a	NM_009877	3.93161	3.91303
32247	380	32			1	ETG10_13482	ETG10_13482	ETG10_13482	3.93167	3.91217
30144	355	54	ref|NM_010855|ens|ENSMUST00000018632|gb|AJ278733|gb|K00988	mm|chr11:67073834-67073893	0	A_51_P338072	Myh4	NM_010855	3.93191	3.9124
15356	181	56	gb|AK085622|gb|AK079010|riken|D630047O12|riken|9230110F11	mm|chr8:107235339-107235398	0	A_51_P167145	9230110F11Rik	AK085622	3.93194	3.91426
30989	365	49	gb|CA463412|gb|AK016734|riken|4933408A14|tc|TC1616228	mm|chr5:73037684-73037743	0	A_52_P770436	4933408A14Rik	CA463412	3.93198	3.91247
24670	291	20	ref|NM_146552|ens|ENSMUST00000076437|tc|NP830688|nap|NAP029389-1	mm|chr10:129239014-129238955	0	A_52_P538400	Olfr811	NM_146552	3.93199	3.91331
25602	302	17	ref|NM_001017433|ref|NM_001017419|ens|ENSMUST00000035894|ens|ENSMUST00000105457	mm|chr10:60648050-60648109	0	A_52_P378493	1700021K02Rik	NM_001017433	3.93212	3.91561
23229	274	24	ref|NM_001033443|gb|AK157995|ens|ENSMUST00000086545|riken|F930014I06	mm|chr17:80950170-80947068	0	A_52_P438476	Cdkl4	NM_001033443	3.93213	3.91326
29975	353	55	gb|AK034561|gb|BB086994|riken|9430006K02|tc|TC1608824	mm|chr18:9217847-9217906	0	A_52_P676589	Fzd8	AK034561	3.93249	3.91298
22307	263	37			1	ETG07_105829	ETG07_105829	ETG07_105829	3.93258	3.88304
22890	270	25			1	ETG02_36680	ETG02_36680	ETG02_36680	3.93258	3.91309
15194	179	64	tc|TC1633622	mm|chr7:85967855-85967914	0	A_52_P756747	TC1633622	TC1633622	3.93259	3.91307
26196	309	16	ref|NM_010604|gb|BC033442|ens|ENSMUST00000053898|ens|ENSMUST00000106635	mm|chr11:110886837-110886896	0	A_51_P357773	Kcnj16	NM_010604	3.93266	3.91578
32000	377	40	gb|BB654303|ens|ENSMUST00000103280|gb|AF126462|gb|M87851	mm|chr6:41177802-41177861	0	A_52_P372418	BB654303	BB654303	3.93268	3.91317
16389	193	69	ref|NM_019911|gb|AK132271|ens|ENSMUST00000029645|gb|BC018390	mm|chr3:81770928-81767918	0	A_52_P404341	Tdo2	NM_019911	3.93272	3.91319
32250	380	35	ref|NM_008644|ens|ENSMUST00000078656|gb|U37531|gb|BC021401	mm|chr5:88757596-88757655	0	A_52_P573467	Muc10	NM_008644	3.9329	3.9134
26247	309	67			1	AT_W_3	AT_W_3	AT_W_3	3.93313	3.9136
22551	266	26	ref|NM_153511|gb|AK081783|ens|ENSMUST00000057567|gb|BC116227	mm|chr2:24044170-24044229	0	A_52_P414013	Il1f9	NM_153511	3.93318	3.91368
19671	232	36	gb|AK054510|riken|E330034B14|tc|TC1623597|nap|NAP088876-1	mm|chr5:76357698-76357639	0	A_52_P478193	Kdr	AK054510	3.93318	3.91369
31384	370	19	gb|AK086825|riken|E030003E06|tc|TC1608854	mm|chr5:102992613-102992672	0	A_52_P1196662	AK086825	AK086825	3.93318	3.91368
27349	322	64	gb|AK086368|riken|D930024F11	mm|chr5:96513540-96513481	0	A_52_P1084612	AK086368	AK086368	3.93337	3.91384
22975	271	25	ref|NM_173030|ens|ENSMUST00000068595|ens|ENSMUST00000112635|ens|ENSMUST00000112636	mm|chr2:54926359-54950984	0	A_51_P400645	Galnt13	NM_173030	3.93348	3.91622
15792	186	67	gb|D17406	mm|chr3:157270101-157270160	0	A_52_P160481	Ptger3	D17406	3.9335	3.91397
32069	378	24	gb|BC048789	mm|chr4:68457534-68457475	0	A_52_P71957	Dbc1	BC048789	3.93361	3.9141
30701	362	16	gb|AK083124|riken|C630015G22|nap|NAP077215-1	mm|chr3:156211668-156211609	0	A_52_P639362	4930570G19Rik	AK083124	3.9337	3.91419
32334	381	34	gb|AK052777|riken|D630049N15|tc|TC1624786|nap|NAP015080-001	mm|chr12:120397027-120396968	0	A_52_P507736	AK052777	AK052777	3.93374	3.91423
28705	338	60	ens|ENSMUST00000022316|gb|AK016963|riken|4933428D01|tc|TC1589765	mm|chr14:41862496-41862437	0	A_52_P440034	Dydc2	ENSMUST00000022316	3.93384	3.91432
31128	367	18	ref|NM_146380|ens|ENSMUST00000098206|tc|TC1600012|nap|NAP023065-001	mm|chr7:110360381-110360440	0	A_51_P450199	Olfr593	NM_146380	3.93389	3.91438
15023	177	63	gb|AK053130|riken|E030010F15|nap|NAP087574-1	mm|chr1:162372415-162372474	0	A_51_P156579	AK053130	AK053130	3.93396	3.91443
24161	285	21	ens|ENSMUST00000056086|gb|AK015362|riken|4930442H23|tc|TC1595784	mm|chr10:80645727-80645668	0	A_52_P15674	ENSMUST00000056086	ENSMUST00000056086	3.93408	3.91514
26789	316	14	gb|AK081233|riken|C030017G13	mm|chr5:66071528-66071469	0	A_52_P1052792	C030017G13Rik	AK081233	3.93409	3.91544
16200	191	50	gb|AK084599|riken|D330020C16|tc|TC1619077|nap|NAP086368-1	mm|chr6:145900450-145900391	0	A_51_P151445	AK084599	AK084599	3.93411	3.91565
26290	310	25	gb|AK053038|riken|D930029O04|tc|TC1609608	mm|chr4:100461482-100461541	0	A_52_P1188189	AK053038	AK053038	3.93417	3.88866
20603	243	33	gb|AK012982|riken|2810404F17|nap|NAP090919-1	mm|chr16:96027904-96027845	0	A_51_P150715	2810404F17Rik	AK012982	3.9343	3.9166
21577	254	72	gb|AK045054|riken|B130023B06|nap|NAP082916-1	mm|chr4:108053458-108053517	0	A_51_P139470	AK045054	AK045054	3.93434	3.9185
32155	379	25	gb|AK006873|riken|1700063K16|tc|TC1719912|nap|NAP013340-001	mm|chr16:76819972-76819913	0	A_51_P161503	1700063K16Rik	AK006873	3.93437	3.91486
16284	192	49			-1	(-)3xSLv1	NegativeControl	NegativeControl	3.93437	3.91486
32328	381	28			1	RC1	RC1	RC1	3.93441	3.91489
15878	187	68	gb|XM_911929|ref|XM_001476091|nap|NAP029460-1	mm|chr9:18365075-18365016	0	A_52_P422398	Muc16	XM_911929	3.93442	3.91907
27604	325	64	gb|AK016320|riken|4930579G22|tc|TC1602214|nap|NAP116237-1	mm|chr5:130389476-130389535	0	A_51_P453129	4930579G22Rik	AK016320	3.93442	3.91493
31580	372	45	gb|L42337|tc|NP378663|nap|NAP057566-1	mm|chr2:65331426-65331367	0	A_51_P148176	Scn3a	L42337	3.93471	3.91522
30957	365	17	gb|AK015891|riken|4930524O08|tc|TC1606813|nap|NAP023585-001	mm|chr9:89721877-89721936	0	A_52_P644091	4930524O08Rik	AK015891	3.93474	3.92335
24584	290	19	ref|NM_177811|gb|BC100389|ens|ENSMUST00000056470|gb|AK036923	mm|chr13:67506921-67506862	0	A_51_P452576	Zfp459	NM_177811	3.93484	3.91571
30821	363	51	ref|NM_177794|gb|AK143866|ens|ENSMUST00000080995|gb|AK028283	mm|chr10:68242806-68242865	0	A_52_P126403	Tmem26	NM_177794	3.93487	3.91535
32417	382	32	ref|NM_021285|ref|NM_001113387|ens|ENSMUST00000027151|ens|ENSMUST00000113984	mm|chr1:66971007-66970948	0	A_51_P416858	Myl1	NM_021285	3.93492	3.91545
30567	360	52	gb|AK043775|gb|AK020990|riken|A830031M06|riken|B230206I08	mm|chr7:99559190-99559249	0	A_52_P668369	B230206I08Rik	AK043775	3.93492	3.9154
32336	381	36	gb|AK160276|ens|ENSMUST00000114664|riken|5430427F17|nap|NAP018753-001	mm|chr9:44884965-44885024	0	A_51_P289249	AK160276	AK160276	3.93501	3.91549
26619	314	14	gb|AK044978|riken|B130017G07|tc|TC1599528|nap|NAP022654-001	mm|chr13:89183381-89183440	0	A_52_P322444	Edil3	AK044978	3.93506	3.91555
20687	244	32	ref|NM_011397|ens|ENSMUST00000025212|gb|AK085499|gb|AK143959	mm|chr18:35774899-35774840	0	A_52_P141628	Slc23a1	NM_011397	3.93516	3.91565
22682	267	72	gb|AK165246|gb|AK041997|riken|A630051I06|riken|F430003L20	mm|chr4:45362844-45362903	0	A_52_P1147819	Wdr32	AK165246	3.9352	3.91566
21111	249	31	gb|XM_895010|ens|ENSMUST00000022574|ref|XM_916478|gb|AK014850	mm|chr14:75484399-75484340	0	A_51_P374521	4921509B22Rik	XM_895010	3.93526	3.91576
25908	305	68	gb|AK015814|riken|4930517I18|gb|BY715356|nap|NAP074348-1	mm|chr13:58389604-58389663	0	A_52_P201391	Kif27	AK015814	3.93558	3.91773
32419	382	34	ref|NM_146736|ens|ENSMUST00000053179|gb|DR065718|tc|TC1674857	mm|chr7:115460513-115460572	0	A_51_P504294	Olfr491	NM_146736	3.9357	3.92252
29253	345	13	ref|NM_027759|gb|AF448787|ens|ENSMUST00000028820|ens|ENSMUST00000028821	mm|chr2:118074099-118074040	0	A_52_P474961	Fsip1	NM_027759	3.9358	3.91629
29678	350	13	gb|CJ238088|gb|AK027952|riken|1110032P03|nap|NAP125120-1	mm|chr8:77555879-77555820	0	A_52_P907897	CJ238088	CJ238088	3.93589	3.91637
20348	240	33			1	ETG10_195139	ETG10_195139	ETG10_195139	3.93605	3.91876
26195	309	15	gb|XM_204234|ens|ENSMUST00000095525|ens|ENSMUST00000112686|ref|XM_622936	mm|chr6:120717294-120717353	0	A_52_P260468	Cecr2	XM_204234	3.93607	3.91656
16622	196	47	ref|NM_134237|ens|ENSMUST00000072385|tc|NP508426|nap|NAP057757-1	mm|chr13:23275955-23275896	0	A_51_P493754	V1rh12	NM_134237	3.93616	3.91664
15017	177	57			1	AT_P_3	AT_P_3	AT_P_3	3.93624	3.9167
32170	379	40	ref|NM_001045524|gb|BC120489|ens|ENSMUST00000037397|ref|XM_001475017	mm|chr9:8087371-8087312	0	A_52_P423587	AK129341	NM_001045524	3.93629	3.91676
32500	383	30	ref|NM_010203|gb|BC071227|ens|ENSMUST00000031280|gb|AK028694	mm|chr5:98705980-98706039	0	A_52_P569375	Fgf5	NM_010203	3.93662	3.91709
16049	189	69	ref|NM_146994|ref|NM_207550|ens|ENSMUST00000099656|ens|ENSMUST00000099657	mm|chr16:59268643-59268584	0	A_51_P109298	Olfr201	NM_146994	3.93669	3.91926
14849	175	59			-1	(-)3xSLv1	NegativeControl	NegativeControl	3.93671	3.91717
22889	270	24	gb|AK029678|ens|ENSMUST00000037953|gb|BC065777|gb|AK028030	mm|chr12:5422738-5422797	0	A_51_P473072	2810032G03Rik	AK029678	3.93672	3.92062
15861	187	51	ref|NM_145369|gb|AK131906|gb|BC019734|gb|AK075896	mm|chr2:164003428-164003369	0	A_51_P190509	Wfdc5	NM_145369	3.93672	3.91745
24414	288	19	ref|NM_021041|ref|NM_001044720|ref|NM_021042|ref|NM_011511	mm|chr6:142537796-142537737	0	A_51_P328850	Abcc9	NM_021041	3.93675	3.92068
25092	296	17	ens|ENSMUST00000107406|gb|AK019115|riken|2410039E07|nap|NAP011163-001	mm|chr11:100127272-100127213	0	A_51_P153343	ENSMUST00000107406	ENSMUST00000107406	3.93684	3.91732
19162	226	37	gb|AK044360|riken|A930009E03|tc|TC1582692|nap|NAP076244-1	mm|chr12:117629199-117629258	0	A_52_P683432	D12Ertd551e	AK044360	3.93703	3.92053
21280	251	30	ref|NM_001037168|ens|ENSMUST00000094794|gb|BC100351|tc|TC1583466	mm|chr7:19150558-19150499	0	A_51_P378677	Psg27	NM_001037168	3.93706	3.92099
25431	300	16	gb|AK034327|riken|9330178D15|tc|TC1609801|nap|NAP078372-1	mm|chr3:155670781-155670840	0	A_51_P106968	9330178D15	AK034327	3.93709	3.91758
32504	383	34			1	AT_T_5	AT_T_5	AT_T_5	3.93711	3.92176
18739	221	39	gb|AK079065|riken|9330127N12|tc|TC1598710|nap|NAP024371-001	mm|chr7:58121584-58121643	0	A_52_P341569	Nell1	AK079065	3.93719	3.91767
30615	361	15	ref|NM_134094|gb|AK048440|ens|ENSMUST00000090150|gb|AK167313	mm|chr15:37327074-37327015	0	A_52_P597371	Ncald	NM_134094	3.93724	3.91771
23736	280	21	ref|NM_011260|gb|BC046602|ens|ENSMUST00000032089|gb|AK008446	mm|chr6:78416479-78416420	0	A_51_P354126	Reg3g	NM_011260	3.93727	3.91791
22550	266	25	gb|AK006238|riken|1700022F17|tc|TC1637150|nap|NAP034868-1	mm|chr12:29155046-29154987	0	A_51_P412892	1700022F17Rik	AK006238	3.93734	3.91782
26025	307	15	ref|NM_008769|ens|ENSMUST00000115528|ens|ENSMUST00000049910|gb|M17030	mm|chrX:9853843-9877490	0	A_51_P126563	Otc	NM_008769	3.93735	3.91783
30956	365	16	ref|NM_015732|ens|ENSMUST00000052915|ens|ENSMUST00000106712|gb|AK084644	mm|chr11:108811980-108812039	0	A_52_P54176	Axin2	NM_015732	3.9374	3.91788
28320	334	15	ref|NM_207254|ref|NM_146907|ens|ENSMUST00000099617|ens|ENSMUST00000099618	mm|chr2:111260451-111260392	0	A_52_P361907	Olfr1286	NM_207254	3.93748	3.91251
22974	271	24	gb|AK136089|riken|7420455A11|tc|TC1648509|nap|NAP040755-1	mm|chr18:67084827-67084768	0	A_52_P296452	AK136089	AK136089	3.93752	3.92054
24499	289	19	ref|NM_173023|gb|AK029843|ens|ENSMUST00000055156|gb|EF199807	mm|chr12:102863480-102863791	0	A_52_P343103	Catsperb	NM_173023	3.93767	3.92316
29763	351	13	ref|NM_010243|ens|ENSMUST00000084770|gb|AK085009|gb|AK137644	mm|chr4:25541252-25541193	0	A_51_P417758	Fut9	NM_010243	3.9378	3.91827
26078	307	68	gb|AK017922|riken|5830412H02|tc|TC1592479	mm|chr11:99085406-99085347	0	A_52_P37517	Smarce1	AK017922	3.93785	3.91957
20094	237	34	ref|NM_021396|gb|AK141111|ens|ENSMUST00000112576|ens|ENSMUST00000016642	mm|chr19:29545026-29545085	0	A_51_P383448	Pdcd1lg2	NM_021396	3.93787	3.91835
19670	232	35	nap|NAP061524-1	mm|chr1:106853667-106853726	0	A_52_P670484	NAP061524-1	NAP061524-1	3.9379	3.91838
21788	257	28	gb|BY715702|gb|AK019761|riken|4930552P06|tc|TC1660336	mm|chr4:107269506-107269447	0	A_52_P834916	4930552P06Rik	BY715702	3.93805	3.91895
32324	381	24	gb|AK157794|gb|AK085089|riken|D430035E22|riken|B130045N07	mm|chr3:104278799-104278740	0	A_52_P550802	AK157794	AK157794	3.93838	3.92216
29722	350	57	ref|NM_013834|gb|BC094662|ens|ENSMUST00000033952|tc|TC1763704	mm|chr8:24558800-24558859	0	A_52_P564706	Sfrp1	NM_013834	3.93857	3.92032
19113	225	73	gb|AK042338|riken|A630083K06|tc|TC1619542	mm|chr3:86636579-86636520	0	A_52_P827126	AK042338	AK042338	3.93857	3.91904
28028	330	63	gb|AK033818|riken|9230114P20|tc|TC1619643	mm|chr5:104013112-104013171	0	A_52_P504719	AK033818	AK033818	3.93868	3.91913
29933	353	13	gb|AK019492|riken|4632411P08|nap|NAP073182-1	mm|chr5:29716449-29716508	0	A_52_P1067575	4632411P08Rik	AK019492	3.93869	3.91916
29082	343	12	ref|NM_009385|gb|BC057607|ens|ENSMUST00000001536|gb|AK136362	mm|chr12:57633178-57633119	0	A_52_P216427	Nkx2-1	NM_009385	3.93874	3.91937
32583	384	28	ens|ENSMUST00000103418|ens|ENSMUST00000103417|gb|BC092269|gb|AK134155	mm|chr12:114544724-114544665	0	A_52_P74106	ENSMUST00000103418	ENSMUST00000103418	3.93875	3.92149
30568	360	53	gb|AK083723|riken|D030071K02|tc|TC1613353	mm|chr13:89873922-89873863	0	A_52_P1100423	Vcan	AK083723	3.93877	3.91923
28367	334	62	ref|NM_175938|ens|ENSMUST00000110432|ens|ENSMUST00000041541|gb|AK051061	mm|chr13:23568944-23568932	0	A_51_P267913	Btn2a2	NM_175938	3.93882	3.91927
20602	243	32	ref|NM_022430|ens|ENSMUST00000025636|gb|AF237906|gb|AY039038	mm|chr19:11142190-11142131	0	A_51_P501453	Ms4a8a	NM_022430	3.93885	3.91932
21872	258	27	gb|AK031037|riken|5832421J20|tc|TC1631881	mm|chr18:35727537-35727596	0	A_51_P216328	AK031037	AK031037	3.93893	3.91941
30484	359	54	ref|NM_018784|ens|ENSMUST00000114358|ens|ENSMUST00000114357|ens|ENSMUST00000064549	mm|chr16:58470781-58470722	0	A_51_P281333	St3gal6	NM_018784	3.93896	3.91942
23905	282	20	ref|NM_001099277|gb|DQ864732|ens|ENSMUST00000108509|nap|NAP014762-001	mm|chr7:16680492-16680551	0	A_52_P6524	Zfp541	NM_001099277	3.93907	3.91954
32589	384	34	ref|NM_144783|ens|ENSMUST00000111098|ens|ENSMUST00000016602|ens|ENSMUST00000111101	mm|chr2:105013428-105013487	0	A_52_P673458	Wt1	NM_144783	3.93913	3.91959
17553	207	43	ref|NM_022319|gb|BC063058|ens|ENSMUST00000035027|gb|AJ278069	mm|chr9:97358041-97357982	0	A_52_P573994	Clstn2	NM_022319	3.93931	3.91984
16452	194	47	gb|AK048015|riken|C130030E20	mm|chr17:12957757-12957816	0	A_52_P255458	Air	AK048015	3.93939	3.91985
24329	287	19	gb|BC091000|ref|XM_126634|ref|XM_917346|tc|TC1586726	mm|chr11:120508015-120507958	0	A_52_P708507	1110012N22Rik	BC091000	3.93949	3.9226
31040	366	15	gb|AK039492|riken|A330050C22|nap|NAP080501-1	mm|chr1:112862326-112862267	0	A_52_P699445	AK039492	AK039492	3.93967	3.92234
28316	334	11	ref|NM_010558|gb|X06270|ens|ENSMUST00000048605|gb|X04601	mm|chr11:53538345-53538404	0	A_51_P185415	Il5	NM_010558	3.93972	3.92074
22804	269	24	tc|TC1645997|nap|NAP037327-1	mm|chrX:113109942-113110001	0	A_52_P711505	TC1645997	TC1645997	3.93994	3.92041
15691	185	51	ref|NM_183096|gb|BC048386|ens|ENSMUST00000049395|ens|ENSMUST00000109902	mm|chr8:80857553-80857612	0	A_52_P525220	Ttc29	NM_183096	3.94	3.92131
32495	383	25			1	RC11	RC11	RC11	3.94011	3.92603
23227	274	22	ref|NM_013729|ens|ENSMUST00000027778|gb|AF201959|gb|AK138043	mm|chr1:182624369-182624310	0	A_52_P533129	Mixl1	NM_013729	3.94014	3.92581
18569	219	39	gb|AK046348|riken|B230374E05	mm|chr14:109209670-109209611	0	A_52_P48955	D930043O14Rik	AK046348	3.94017	3.92063
32065	378	20	ref|NM_152823|gb|BC095959|ens|ENSMUST00000074574|ens|ENSMUST00000076852	mm|chr17:48607755-48607814	0	A_51_P182106	Unc5cl	NM_152823	3.94017	3.92521
14762	174	57	ref|NM_001100464|gb|BF534551|ens|ENSMUST00000085620|gb|AY293279	mm|chr7:34798233-34797181	0	A_52_P270501	Abpb	NM_001100464	3.9402	3.92445
26248	309	68	ref|NM_007695|gb|BC005611|ens|ENSMUST00000082060|gb|X93035	mm|chr1:136086448-136086507	0	A_51_P362066	Chi3l1	NM_007695	3.94023	3.92067
15015	177	55	gb|BC029005|ref|XM_001479478|tc|TC1587240|tc|TC1628131	mm|chr12:77496768-77496827	0	A_52_P278581	Zbtb1	BC029005	3.94052	3.92097
20558	242	73	gb|AK086418|riken|D930027C18|tc|TC1624809	mm|chr4:116107504-116107445	0	A_52_P261151	Mast2	AK086418	3.94065	3.92108
27212	321	12	gb|AK079662|gb|AK039611|riken|A330072L02|riken|A330099L19	mm|chr17:58918766-58918707	0	A_52_P691321	A330072L02Rik	AK079662	3.94069	3.92144
17214	203	44	gb|AK045121|riken|B130036H24|tc|TC1589330|nap|NAP118204-1	mm|chr16:38323416-38323357	0	A_52_P582716	4932425I24Rik	AK045121	3.94087	3.92132
30061	354	56	ref|NM_020501|gb|BC125541|ens|ENSMUST00000053652|gb|BC125515	mm|chr6:131636926-131636867	0	A_51_P177364	Tas2r105	NM_020501	3.94092	3.92172
32580	384	25	ens|ENSMUST00000115355|gb|AK042634|riken|A730012G10|tc|TC1595787	mm|chr6:23638001-23637942	0	A_52_P507745	ENSMUST00000115355	ENSMUST00000115355	3.94102	3.92306
25378	299	48	ref|NM_198960|ens|ENSMUST00000048194|gb|AY325902|tc|TC1584194	mm|chr4:126393499-126393440	0	A_52_P554594	Tcfap2e	NM_198960	3.94147	3.85726
19538	230	73	gb|AK053717|riken|E130301P03|tc|TC1617542	mm|chr12:82410025-82409966	0	A_52_P1099716	AK053717	AK053717	3.94156	3.92198
22973	271	23	ref|NM_007390|ens|ENSMUST00000032738|gb|AK157809|gb|L37663	mm|chr7:70244064-70244005	0	A_51_P108228	Chrna7	NM_007390	3.94165	3.92211
22343	263	73	gb|BC106106|ens|ENSMUST00000070013|gb|AK032886|riken|6720467J09	mm|chr5:107980448-107980507	0	A_52_P411076	1700028K03Rik	BC106106	3.94171	3.92264
29506	348	11	ref|NM_177191|ens|ENSMUST00000081134|gb|AK014411|gb|BC156306	mm|chr2:178115592-178114228	0	A_51_P274409	Sycp2	NM_177191	3.94171	3.92217
29384	346	59	ref|NM_001001808|tc|TC1600521	unmapped	0	A_52_P109232	Olfr221	NM_001001808	3.94177	3.92221
32173	379	43			1	ETG09_205211	ETG09_205211	ETG09_205211	3.94191	3.92235
19368	228	73	gb|AK008379|riken|2010110G14|tc|NP745532|nap|NAP090887-1	mm|chr3:130541487-130541428	0	A_52_P697887	2010110G14Rik	AK008379	3.94194	3.92236
25230	297	70	ref|XM_909153|gb|AM748258|nap|NAP100847-001|nap|NAP113764-1	mm|chr9:105766504-105765145	0	A_52_P387884	LOC634429	XM_909153	3.94198	3.92249
26318	310	53	nap|NAP027206-1|nap|NAP061214-1	mm|chrX:128383196-128383137	0	A_52_P663874	NAP027206-1	NAP027206-1	3.94209	3.86198
31979	377	19	gb|AK039712|riken|A330093E20|tc|TC1607226|nap|NAP038093-1	mm|chr18:45844979-45844920	0	A_52_P342052	A330093E20Rik	AK039712	3.94212	3.92568
32676	385	36	gb|XM_001477564|ens|ENSMUST00000061512|ref|XM_914055|gb|U49951	mm|chr1:129714414-129714355	0	A_51_P448805	Ysk4	XM_001477564	3.94216	3.9226
21787	257	27	ref|NM_183019|gb|AK134629|ens|ENSMUST00000047664|gb|AK169957	mm|chr1:34869325-34869384	0	A_51_P260504	Arhgef4	NM_183019	3.94241	3.92286
24243	286	18	ref|NM_144783|ens|ENSMUST00000111098|ens|ENSMUST00000016602|ens|ENSMUST00000111101	mm|chr2:105013428-105013487	0	A_52_P673458	Wt1	NM_144783	3.94249	3.92295
21363	252	28	nap|NAP060483-1	mm|chr18:25897833-25895762	0	A_52_P45399	NAP060483-1	NAP060483-1	3.9425	3.92314
23702	279	72	gb|AK085141|riken|D430042M19|tc|TC1616607	mm|chr3:126711453-126711394	0	A_52_P1036722	AK085141	AK085141	3.94251	3.92655
31330	369	50	gb|AK049941|riken|C630013G10|tc|TC1606613	mm|chr11:36647927-36647868	0	A_51_P338235	AK049941	AK049941	3.94251	3.92518
30398	358	53	gb|AK034629|riken|9430016C22|nap|NAP078364-1	mm|chr5:82153978-82154037	0	A_52_P907202	AK034629	AK034629	3.94257	3.9213
30654	361	54	gb|AK029654|riken|4930430L19|tc|TC1633575|nap|NAP074037-1	mm|chr9:62184108-62184167	0	A_52_P907735	AK029654	AK029654	3.94267	3.92311
23481	277	21	gb|BC004639|tc|TC1593288	mm|chr7:54183883-54183824	0	A_51_P219238	BC004639	BC004639	3.94268	3.92393
26418	311	68	gb|BX521018|gb|AB080658|tc|TC1697994	mm|chr2:147187344-147187285	0	A_52_P716032	AI646519	BX521018	3.94273	3.92316
25599	302	14	gb|AK018511|riken|9030416P08|nap|NAP017319-001	mm|chr2:22204451-22204510	0	A_51_P194939	Myo3a	AK018511	3.94273	3.92319
14513	171	63	gb|AK053176|riken|E030025K24|tc|TC1595420|nap|NAP087775-1	mm|chr1:40582730-40582789	0	A_52_P255577	Il18rap	AK053176	3.94274	3.92317
26672	314	67	ref|NM_023158|gb|AK028875|ens|ENSMUST00000019064|gb|AK150224	mm|chr11:70272262-70269521	0	A_51_P374203	Cxcl16	NM_023158	3.94287	3.92372
26058	307	48			1	AT_nD_5	AT_nD_5	AT_nD_5	3.94289	3.85467
30569	360	54	ref|NM_028259|ens|ENSMUST00000058286|gb|AK085687|riken|D730014H09	mm|chr11:86327563-86327504	0	A_52_P372321	Rps6kb1	NM_028259	3.94296	3.9234
29421	347	11	gb|AK085745|riken|D730034N23|tc|TC1616561|nap|NAP090040-1	mm|chr14:34221014-34220955	0	A_52_P559044	Mapk8	AK085745	3.94312	3.92357
26927	317	67	gb|AK034314|riken|9330176F03|tc|TC1600914|nap|NAP078266-1	mm|chr1:184428354-184428413	0	A_52_P1163837	AK034314	AK034314	3.94321	3.92364
21871	258	26	gb|AJ293727|nap|NAP057637-1	mm|chr9:102448300-102448359	0	A_51_P334190	Ky	AJ293727	3.94334	3.9238
28145	332	10	gb|AK045080|riken|B130030J21|tc|TC1627108|nap|NAP082939-1	mm|chr18:47653112-47653171	0	A_52_P1075940	AK045080	AK045080	3.94336	3.92678
30613	361	13	gb|AK052759|gb|AK035609|riken|D630044L13|riken|9530076L14	mm|chr10:96943347-96943406	0	A_52_P252726	Dcn	AK052759	3.94337	3.92381
23565	278	20	ref|NM_207655|ens|ENSMUST00000020329|gb|AK163338|gb|AF275367	mm|chr11:16813815-16813874	0	A_52_P106259	Egfr	NM_207655	3.94349	3.92844
27381	323	11	ref|NM_172399|gb|AK029210|ens|ENSMUST00000054351|gb|AK049802	mm|chr6:65654503-65654562	0	A_52_P478103	A930038C07Rik	NM_172399	3.94349	3.92395
15605	184	50	gb|AK082198|riken|C230022I10	mm|chr16:40284636-40284695	0	A_52_P755707	AK082198	AK082198	3.9435	3.92394
30400	358	55	ref|NM_177471|ens|ENSMUST00000055040|gb|AK170686|gb|AK135942	mm|chr11:54863500-54863441	0	A_52_P429364	Ccdc69	NM_177471	3.94361	3.92406
28164	332	29	ref|NM_134172|ens|ENSMUST00000049694|gb|BC146328|gb|BC148754	mm|chr6:57958739-57958680	0	A_51_P389244	V1rc17	NM_134172	3.94382	3.87657
32838	387	28	ref|NM_007974|ens|ENSMUST00000022185|gb|AK158462|gb|AK144986	mm|chr13:96282097-96282038	0	A_51_P455932	F2rl1	NM_007974	3.94394	3.92538
18907	223	37	ref|NM_146816|gb|BC132247|ens|ENSMUST00000051238|gb|BC132249	mm|chr9:38636160-38636219	0	A_51_P434397	Olfr923	NM_146816	3.94399	3.92702
17044	201	44	ref|NM_009877|ref|NM_001040654|ens|ENSMUST00000107131|ens|ENSMUST00000030237	mm|chr4:88920604-88920545	0	A_51_P144813	Cdkn2a	NM_009877	3.94406	3.9245
30272	357	12	ref|NM_134179|ens|ENSMUST00000089899|gb|BC146327|gb|BC148753	mm|chr6:57876665-57876606	0	A_52_P68963	V1rc24	NM_134179	3.94408	3.92456
22803	269	23	ref|NM_009903|gb|AK145152|gb|AB000713|gb|BC032172	mm|chr5:135421406-135421347	0	A_51_P356467	Cldn4	NM_009903	3.94411	3.92456
32844	387	34	gb|AK040452|gb|AK140841|gb|AK088607|riken|A430098G02	mm|chr5:44605876-44605817	0	A_52_P255605	E430021H15Rik	AK040452	3.94425	3.92468
14760	174	55	gb|AK016665|riken|4933405I11|nap|NAP115873-1	unmapped	0	A_51_P245633	Muc4	AK016665	3.94427	3.9247
21532	254	27	gb|AK085025|riken|D430026D02|tc|TC1612270|nap|NAP086551-1	mm|chr4:81391979-81392038	0	A_52_P747599	LOC100040144	AK085025	3.94428	3.92472
26277	310	12	gb|AK018460|riken|8430436F23|gb|BY720596|tc|TC1727940	mm|chr4:34897042-34896983	0	A_51_P470205	Mobkl2b	AK018460	3.94434	3.92479
20685	244	30	ref|NM_028623|gb|AK078116|riken|6330505O07|nap|NAP119198-1	mm|chr19:5345680-5345621	0	A_51_P417933	Cst6	NM_028623	3.94437	3.92649
32426	382	41	gb|BC061633|gb|AK044703|riken|A930034K02|tc|TC1590146	mm|chr13:108794804-108794863	0	A_52_P348012	B230220B15Rik	BC061633	3.94455	3.92501
24073	284	18	ref|NM_146303|gb|BC133705|ens|ENSMUST00000056005|gb|CB172958	mm|chr19:13009230-13009289	0	A_51_P494257	Olfr1449	NM_146303	3.94459	3.92735
30783	363	13	gb|AK042850|riken|A730030K15|tc|TC1639932	mm|chr18:43421288-43421347	0	A_51_P501720	Stk32a	AK042850	3.94482	3.92526
28368	334	63	gb|AK047836|riken|C130003G01|tc|TC1648453|nap|NAP083814-1	mm|chr14:102329439-102329498	0	A_52_P416618	Lmo7	AK047836	3.94489	3.92627
32258	380	43	gb|AK088819|riken|E430026L22|tc|TC1620557	mm|chrX:48234140-48234199	0	A_51_P452332	AK088819	AK088819	3.94492	3.92536
31124	367	14	gb|AK079255|riken|9530059O14|tc|TC1626099|nap|NAP089606-1	mm|chr9:122586464-122586523	0	A_51_P397591	9530059O14Rik	AK079255	3.94497	3.92667
16620	196	45	gb|BE309991|ens|ENSMUST00000103327|gb|E10043|gb|Y13991	mm|chr6:70672378-70672554	0	A_52_P21066	BE309991	BE309991	3.94511	3.92555
14341	169	61	ref|NM_183391|ens|ENSMUST00000086084|gb|AJ577579|tc|TC1587959	mm|chr1:163434818-163434877	0	A_52_P603111	Tnfsf18	NM_183391	3.94514	3.92699
23734	280	19	gb|AK087113|riken|E030027M20|tc|TC1625241	mm|chr12:101811087-101811029	0	A_51_P397968	AK087113	AK087113	3.94517	3.9264
28060	331	10	ref|NM_007957|gb|AF004211|ens|ENSMUST00000113066|ens|ENSMUST00000074698	mm|chrX:133650036-133649977	0	A_51_P450248	Esx1	NM_007957	3.94523	3.92567
26588	313	68	gb|AK032893|riken|6720468P07|tc|TC1614989	mm|chr3:80659924-80659865	0	A_52_P609359	AK032893	AK032893	3.94528	3.92956
21193	250	28	gb|AK016892|riken|4933424G05|nap|NAP073528-1	mm|chr18:15206297-15206356	0	A_52_P979164	4933424G05Rik	AK016892	3.9453	3.92574
32923	388	28	ref|NM_133882|gb|AK050313|ens|ENSMUST00000031663|ens|ENSMUST00000065072	mm|chr4:104476999-104477058	0	A_51_P151214	C8b	NM_133882	3.94541	3.92584
14857	175	67	ref|NM_023332|ens|ENSMUST00000006662|gb|AK005409|gb|AK005494	mm|chr13:27650177-27650118	0	A_51_P509999	Prl8a9	NM_023332	3.94541	3.92582
20770	245	30	gb|AK085515|riken|D630036H03|tc|TC1601238	mm|chr13:55508935-55508994	0	A_51_P134753	AK085515	AK085515	3.94543	3.92824
27295	322	10	ref|NM_177097|gb|AK086028|ens|ENSMUST00000053120|gb|AK087317	mm|chr5:139855229-139855288	0	A_52_P491872	D830046C22Rik	NM_177097	3.94564	3.9277
15369	181	69	gb|XM_137041|ens|ENSMUST00000048380|ref|XM_906805|gb|AK038980	mm|chr10:33635246-33635305	0	A_51_P103435	Rshl3	XM_137041	3.94571	3.92758
18348	216	73	ref|NM_130888|gb|AB178901|ens|ENSMUST00000113163|ens|ENSMUST00000033784	mm|chrX:132119296-132119136	0	A_52_P460570	Nxf7	NM_130888	3.94584	3.92625
14343	169	63	gb|AK018698|ens|ENSMUST00000020016|ref|XM_979387|ref|XM_354583	mm|chr10:14436169-14436110	0	A_51_P416374	D230044M03Rik	AK018698	3.94586	3.92627
19076	225	36			1	RC4	RC4	RC4	3.94592	3.93052
31331	369	51	gb|AK045222|riken|B130048M22|tc|TC1606792|nap|NAP082989-1	mm|chr18:79273695-79273636	0	A_52_P995717	AK045222	AK045222	3.94612	3.92685
30908	364	53	gb|AK048293|riken|C130047A02|tc|TC1612951	mm|chr1:57862826-57862885	0	A_52_P1044323	AK048293	AK048293	3.94619	3.92927
24632	290	67	gb|AK034908|riken|9430060L05	mm|chr15:95065088-95065030	0	A_51_P328054	AK034908	AK034908	3.94621	3.90165
20854	246	29	gb|AK039991|riken|A430040I15|tc|TC1621723|nap|NAP117751-1	mm|chr1:156328367-156328308	0	A_52_P360292	Cacna1e	AK039991	3.94634	3.92678
30953	365	13	gb|AK016218|ens|ENSMUST00000070584|ref|XM_898342|ref|XM_921254	mm|chr3:104881662-104881721	0	A_51_P503202	4930564D02Rik	AK016218	3.94641	3.92684
18229	215	39	ref|NM_176832|ref|NM_194355|ens|ENSMUST00000115050|ens|ENSMUST00000091867	mm|chr18:67688556-67679524	0	A_52_P112203	Spire1	NM_176832	3.94644	3.92927
19284	227	74	ref|NM_023784|gb|BC089576|ens|ENSMUST00000031045|gb|AK009405	mm|chr5:69908186-69908127	0	A_52_P313102	Yipf7	NM_023784	3.94644	3.92686
16732	197	72	gb|BC051421|ens|ENSMUST00000026569|gb|AK044436|riken|A930013B18	mm|chr7:148481958-148482017	0	A_52_P196278	Drd4	BC051421	3.94664	3.92873
26446	312	11	gb|XM_001475814|ens|ENSMUST00000098430|ens|ENSMUST00000023959|ref|XM_909627	mm|chr9:106553433-106553374	0	A_52_P342888	Grm2	XM_001475814	3.94664	3.92729
22633	267	23	gb|AV209602|tc|TC1663362	mm|chr6:44033198-44033139	0	A_52_P838199	AV209602	AV209602	3.94664	3.92708
32175	379	45	gb|AK051929|riken|D230019O22	mm|chr4:84304372-84304313	0	A_52_P1059744	AK051929	AK051929	3.94675	3.92717
23903	282	18	ref|NM_027407|ens|ENSMUST00000027172|gb|AK006525|gb|AK158859	mm|chr1:60054540-60054481	0	A_52_P53740	Ica1l	NM_027407	3.9468	3.92724
27945	329	65	ref|NM_172907|ens|ENSMUST00000062176|gb|AK032948|gb|BC047207	mm|chr7:114714821-114733702	0	A_51_P476879	Olfml1	NM_172907	3.94682	3.92725
14255	168	60	gb|AK013576|riken|2900022M07|tc|NP743396	mm|chr1:25866817-25866758	0	A_52_P769895	2900022M07Rik	AK013576	3.94686	3.9273
31977	377	17	ref|NM_025980|gb|AY046077|ens|ENSMUST00000104999|gb|BC020293	mm|chr2:25038038-25038097	0	A_51_P504354	Nrarp	NM_025980	3.94695	3.92738
27380	323	10	gb|AK030561|riken|5330432B20|ens|ENSMUST00000107918|nap|NAP116494-1	mm|chr3:58593294-58593235	0	A_52_P29860	5330432B20Rik	AK030561	3.94703	3.92928
21362	252	27	ref|NM_001081416|ens|ENSMUST00000097425|gb|AK003938|riken|1110027O12	mm|chr17:7931619-7931560	0	A_51_P153423	Fndc1	NM_001081416	3.94709	3.92752
30867	364	12	ref|NM_017399|ens|ENSMUST00000067492|gb|Y14660|gb|BC009812	mm|chr6:71154906-71154965	0	A_51_P487818	Fabp1	NM_017399	3.94724	3.92767
32920	388	25	gb|AK017440|gb|AF498294|riken|5530401N18|tc|TC1601552	mm|chr12:110898804-110898863	0	A_52_P244	Rian	AK017440	3.94742	3.92784
23787	280	72	ref|NM_022881|gb|AB042807|ens|ENSMUST00000027603|gb|AK036407	mm|chr1:146600196-146600137	0	A_52_P541161	Rgs18	NM_022881	3.94748	3.92788
27606	325	66	ref|NM_009329|gb|BC087540|ens|ENSMUST00000109122|ens|ENSMUST00000109121	mm|chr11:50885449-50885508	0	A_52_P368434	Zfp354a	NM_009329	3.94751	3.92915
18828	222	43	gb|AJ290944|tc|NP384898	mm|chr17:88932446-88932505	0	A_52_P568209	Usmg2	AJ290944	3.94752	3.90047
20092	237	32	gb|M18373|gb|U84012|nap|NAP108785-1	mm|chr16:84955453-84955394	0	A_51_P318104	App	M18373	3.94757	3.92918
16051	189	71	gb|AK084624|riken|D330022F14|tc|TC1614499	mm|chr6:145252926-145252985	0	A_52_P691666	AK084624	AK084624	3.94759	3.92802
32680	385	40	gb|AK085795|riken|D830010K09|tc|TC1635139|nap|NAP086980-1	mm|chr5:98462913-98462972	0	A_52_P868056	AK085795	AK085795	3.94773	3.92904
15795	186	70	gb|AK051947|riken|D230022E15|tc|TC1595355|nap|NAP085929-1	mm|chr4:6668249-6668190	0	A_52_P258211	Tox	AK051947	3.94773	3.92813
17890	211	40	gb|XM_138397|ens|ENSMUST00000048880|ref|XM_906766|gb|AK028965	mm|chr12:120705295-120705354	0	A_51_P243514	4732474O15Rik	XM_138397	3.94777	3.93073
21447	253	27	ref|NM_152947|ref|NM_026924|gb|AB101296|ens|ENSMUST00000037423	mm|chr2:144156659-144143597	0	A_51_P322090	Ovol2	NM_152947	3.94794	3.92837
32747	386	22	ref|NM_019588|gb|AK122521|gb|AK162236|riken|7420468C14	mm|chr19:38858900-38858959	0	A_52_P415335	Plce1	NM_019588	3.94794	3.92835
32490	383	20	ref|NM_175528|ens|ENSMUST00000039008|gb|AK054277|riken|E330009J07	mm|chr6:40357809-40357750	0	A_51_P379594	E330009J07Rik	NM_175528	3.94796	3.92861
16958	200	43	gb|AK016003|riken|4930539N22|nap|NAP019234-001	mm|chr3:13597622-13597563	0	A_51_P428316	4930539N22Rik	AK016003	3.94822	3.93069
23649	279	19	ens|ENSMUST00000094975|ref|XM_001471611|tc|TC1590550|nap|NAP099244-001	mm|chr4:88466713-88466772	0	A_51_P157288	ENSMUST00000094975	ENSMUST00000094975	3.94829	3.92872
18398	217	38	gb|AK086898|gb|AK164915|riken|E030010B20|riken|E030020G08	mm|chr16:19705069-19705010	0	A_52_P54647	Lamp3	AK086898	3.94837	3.92884
22378	264	23	ref|NM_007827|gb|L41365|ens|ENSMUST00000112488|ens|ENSMUST00000027654	mm|chr1:132307210-132285273	0	A_51_P343377	Daf2	NM_007827	3.94843	3.92885
32919	388	24	ref|NM_027871|ens|ENSMUST00000049206|ens|ENSMUST00000067296|gb|BC007153	mm|chr14:28216680-28216739	0	A_51_P380337	Arhgef3	NM_027871	3.9485	3.92931
33095	390	30	ens|ENSMUST00000103364|gb|X67198|gb|X70264|gb|X70262	mm|chr6:69676631-69676572	0	A_51_P115601	ENSMUST00000103364	ENSMUST00000103364	3.94857	3.93026
33094	390	29	gb|AK042908|riken|A730037M08|tc|TC1607774|nap|NAP082158-1	mm|chr16:41500664-41500723	0	A_51_P179625	AK042908	AK042908	3.94867	3.92908
21531	254	26	gb|AK043971|riken|A830061H17|tc|TC1592965|nap|NAP082731-1	mm|chr8:112905557-112905616	0	A_51_P444555	Hydin	AK043971	3.94882	3.92925
18906	223	36	gb|AK034481|riken|9330198J08|tc|TC1620011|nap|NAP078310-1	mm|chr7:98147823-98147882	0	A_52_P1115842	AK034481	AK034481	3.94904	3.92947
14858	175	68	ref|NM_011265|ens|ENSMUST00000046898|ref|XM_001479722|gb|AK030008	mm|chr19:27842920-27842861	0	A_52_P367882	Rfx3	NM_011265	3.94905	3.92944
21108	249	28	gb|AK037345|riken|A130009D18|tc|TC1612340	mm|chr5:107587828-107587769	0	A_52_P1011872	AK037345	AK037345	3.94909	3.92953
20684	244	29	gb|BC054371|gb|BC028272|tc|TC1585863|nap|NAP113657-1	mm|chr7:130621526-130621467	0	A_52_P160527	Zkscan2	BC054371	3.94927	3.9297
26870	317	10	gb|AK051583|riken|D130058I17|tc|TC1615801	mm|chr7:104278359-104278418	0	A_52_P972076	AK051583	AK051583	3.9494	3.92983
32681	385	41	gb|AK040083|riken|A430057K11|tc|TC1609753|nap|NAP080856-1	mm|chr16:48628442-48628501	0	A_52_P113500	Morc1	AK040083	3.94952	3.92992
20219	238	74	ref|NM_153157|ref|NM_153458|ens|ENSMUST00000081752|ens|ENSMUST00000051309	mm|chr3:114827297-114827356	0	A_52_P150950	Olfm3	NM_153157	3.9496	3.92999
23394	276	19	ref|NM_026300|gb|BU937098|ens|ENSMUST00000046647|gb|AK015053	mm|chr4:136168839-136168898	0	A_51_P188033	4930549C01Rik	NM_026300	3.94988	3.9303
16027	189	47	ref|NM_008032|gb|AJ001549|ens|ENSMUST00000033532|tc|TC1589590	mm|chrX:67121116-67121175	0	A_51_P183283	Aff2	NM_008032	3.94991	3.93043
17668	208	73	ref|NM_144783|ens|ENSMUST00000111098|ens|ENSMUST00000016602|ens|ENSMUST00000111101	mm|chr2:105013428-105013487	0	A_52_P673458	Wt1	NM_144783	3.95	3.93038
31163	367	53	gb|BE650457|gb|AK017269|riken|5430405D20|tc|TC1697214	mm|chr8:63155321-63155380	0	A_52_P139569	BE650457	BE650457	3.95001	3.93041
18990	224	35	gb|M11900|tc|NP378052|nap|NAP057582-1	unmapped	0	A_51_P452266	M11900	M11900	3.95005	3.93058
14086	166	61	ref|NM_028025|ref|NM_001113734|ens|ENSMUST00000114016|ens|ENSMUST00000052283	mm|chrX:76868632-76868574	0	A_51_P475930	2410003J06Rik	NM_028025	3.95005	3.93045
26419	311	69	gb|AK169461|gb|AK020760|gb|AK017871|riken|A430103F15	mm|chr9:20412774-20412833	0	A_52_P429486	5730577I03Rik	AK169461	3.95023	3.93161
20345	240	30	ref|NM_001113208|ens|ENSMUST00000067602|gb|AF016620|tc|TC1585618	mm|chr16:81623752-81623811	0	A_52_P610188	Ncam2	NM_001113208	3.95038	3.93254
33180	391	30	gb|AK018981|gb|AK006901|riken|1700123E23|riken|1700066D14	mm|chr10:56224853-56224912	0	A_52_P72737	1700066D14Rik	AK018981	3.95049	3.93089
16111	190	46	gb|AK016636|riken|4933403J19|tc|TC1726872|nap|NAP073411-1	mm|chr19:043995970-043996031	0	A_51_P440116	4933403J19Rik	AK016636	3.95053	3.93093
19498	230	33	gb|AK012882|riken|2810038L03|tc|TC1629327|nap|NAP091424-1	mm|chr1:38892106-38892047	0	A_52_P834161	2810038L03Rik	AK012882	3.95063	3.93563
18143	214	38	gb|AK045594|riken|B230214C02|tc|TC1626595	mm|chr1:60165246-60165305	0	A_51_P215147	Carf	AK045594	3.95065	3.93106
29033	342	48	gb|AK014704|riken|4833415N18|tc|TC1634381|nap|NAP073887-1	mm|chr16:11781122-11781181	0	A_52_P1019369	4833415N18Rik	AK014704	3.95065	3.88669
28823	340	8			1	RC12	RC12	RC12	3.95067	3.93109
23055	272	20	ref|NM_001033228|gb|AK040830|gb|AK053377|riken|A530028I17	mm|chr13:115749186-115749127	0	A_51_P268944	Itga1	NM_001033228	3.95069	3.93111
32345	381	45	ref|NM_010645|gb|BF299897|ens|ENSMUST00000078835|gb|AK089370	mm|chr7:51224767-51225644	0	A_51_P200494	Klk1b1	NM_010645	3.95077	3.93118
22632	267	22	gb|AK041006|riken|A530060E10|tc|TC1611811|nap|NAP081351-1	mm|chr11:111657812-111657753	0	A_52_P1180433	AK041006	AK041006	3.95083	3.93124
29555	348	60	ref|NM_008424|gb|AK028907|ens|ENSMUST00000051705|riken|4732469D11	mm|chr16:92346310-92346251	0	A_52_P71704	Kcne1	NM_008424	3.95083	3.93122
20891	246	66	ref|NM_029013|gb|AK016973|ens|ENSMUST00000038804|gb|AK014702	mm|chr6:88568323-88568264	0	A_52_P271061	Klhdc6	NM_029013	3.9509	3.88293
14168	167	58	ref|XM_904867|ref|XM_001477581|nap|NAP103285-1|nap|NAP100559-001	mm|chrX:91590222-91590163	0	A_52_P441633	LOC631145	XM_904867	3.95113	3.93153
23563	278	18	gb|AK036645|riken|9830145C14|tc|TC1625053|nap|NAP079297-1	mm|chr3:83961281-83961340	0	A_52_P1116149	AK036645	AK036645	3.9514	3.93181
23987	283	17	ref|NM_001024134|gb|BC027186|ens|ENSMUST00000025329|gb|AK007445	mm|chr17:36997849-36997790	0	A_52_P233342	Trim15	NM_001024134	3.95152	3.93193
32008	377	48			1	RC7	RC7	RC7	3.95153	3.93193
26021	307	11	gb|AK080370|riken|A630079C23|tc|TC1593806|nap|NAP081845-1	mm|chrX:17835193-17835252	0	A_52_P346950	Utx	AK080370	3.95169	3.9321
14001	165	61			1	ETG04_27747	ETG04_27747	ETG04_27747	3.95172	3.93211
14688	173	68	ref|NM_146140|ens|ENSMUST00000058994|gb|AK083053|gb|BC024829	mm|chr3:124025394-124025453	0	A_51_P144957	Tram1l1	NM_146140	3.95173	3.93266
15114	178	69	ref|NM_029861|gb|AK171947|ens|ENSMUST00000058159|gb|AK014216	mm|chr11:16979270-16979329	0	A_51_P460048	Cnrip1	NM_029861	3.95179	3.93216
14175	167	65	gb|AK043920|riken|A830052E03|nap|NAP124745-1	mm|chr12:17183792-17183851	0	A_51_P373424	Kcnf1	AK043920	3.95185	3.93703
29471	347	61	ref|NM_146442|ens|ENSMUST00000074211|gb|BC113124|gb|BC148449	mm|chr9:38789756-38789697	0	A_52_P527697	Olfr934	NM_146442	3.95192	3.93436
22293	263	23	ref|NM_207527|gb|CN842576|ens|ENSMUST00000064614|gb|AK076838	mm|chr11:58259849-58259790	0	A_52_P121753	4930504O13Rik	NM_207527	3.95195	3.93236
32146	379	16	gb|AK081347|riken|C130008P20|tc|TC1632484|nap|NAP083859-1	mm|chr3:81014382-81014441	0	A_52_P408629	Pdgfc	AK081347	3.95201	3.93241
32402	382	17	ref|NM_133774|ens|ENSMUST00000025236|gb|AK208141|gb|AF480297	mm|chr18:33368708-33367833	0	A_51_P105445	Stard4	NM_133774	3.95206	3.93308
24424	288	29			1	AT_D_M	AT_D_M	AT_D_M	3.95206	3.88648
15455	182	70	ens|ENSMUST00000059036|ens|ENSMUST00000111801|gb|AK029630|riken|4930415K13	mm|chr1:155632285-155628864	0	A_51_P267896	ENSMUST00000059036	ENSMUST00000059036	3.95217	3.93259
32488	383	18	ref|NM_172583|ens|ENSMUST00000110187|ens|ENSMUST00000038233|ens|ENSMUST00000110185	mm|chr12:88423643-88423702	0	A_52_P282922	Tmem63c	NM_172583	3.95229	3.93516
28228	333	8	gb|XM_284198|ens|ENSMUST00000067803|ref|XM_909131|gb|AK036724	mm|chr6:60938883-60938942	0	A_51_P423290	Mmrn1	XM_284198	3.9523	3.93272
24071	284	16	ens|ENSMUST00000044489|ens|ENSMUST00000095217|tc|TC1659185|nap|NAP099524-001	mm|chr7:16420107-16419922	0	A_51_P198453	ENSMUST00000044489	ENSMUST00000044489	3.95235	3.93571
25173	297	13	gb|AK018171|riken|6330414F14|nap|NAP077624-1	mm|chr2:75866648-75866579	0	A_51_P189700	Pde11a	AK018171	3.95237	3.93278
33264	392	29	ref|NM_028247|gb|AK050229|gb|AK165579|riken|C730029B01	mm|chr10:39795785-39795726	0	A_52_P527917	Slc16a10	NM_028247	3.95238	3.93277
32573	384	18	ref|NM_010014|ens|ENSMUST00000106827|ens|ENSMUST00000030244|ens|ENSMUST00000106826	mm|chr4:104351327-104351386	0	A_52_P354286	Dab1	NM_010014	3.95253	3.93415
17064	201	64	gb|AK046770|riken|B830002A04|gb|BB692431	mm|chr1:81323416-81323475	0	A_52_P1171783	AK046770	AK046770	3.95266	3.8948
32916	388	21	ref|NM_026253|gb|AY775400|ens|ENSMUST00000038956|gb|AK014952	mm|chr14:33827037-33827096	0	A_51_P418429	Lrrc18	NM_026253	3.95272	3.93311
19667	232	32	gb|AK089854|riken|F830033G06|tc|TC1598355|nap|NAP072818-1	mm|chr1:168303261-168303202	0	A_51_P363368	AK089854	AK089854	3.95275	3.93334
27293	322	8	ref|NM_029638|gb|AK146078|ens|ENSMUST00000031835|gb|AK144567	mm|chr6:48859115-48859174	0	A_51_P212068	Abp1	NM_029638	3.95283	3.93544
31804	375	14	ref|NM_001077202|ref|NM_015819|ens|ENSMUST00000088172|ens|ENSMUST00000114871	mm|chrX:48742327-48742268	0	A_51_P337451	Hs6st2	NM_001077202	3.95298	3.93337
28624	337	64	ref|NM_177747|ens|ENSMUST00000113409|ens|ENSMUST00000039658|ens|ENSMUST00000071814	mm|chrX:109747999-109748058	0	A_52_P753819	Zfp711	NM_177747	3.95303	3.93383
31292	369	12	gb|AK079106|riken|9330197K07	mm|chr4:32543343-32543402	0	A_52_P1140450	AK079106	AK079106	3.95324	3.93364
13917	164	62	gb|AK080967|riken|B430303F05|tc|TC1604199|nap|NAP116835-1	mm|chr13:14285043-14285102	0	A_51_P341821	Arid4b	AK080967	3.95365	3.93686
31417	370	52	gb|AK082599|riken|C230067O04|nap|NAP084758-1	mm|chr17:95168472-95168413	0	A_52_P1180647	2700099C18Rik	AK082599	3.95386	3.93429
26444	312	9	ref|NM_144933|gb|BC020185|tc|TC1575042|nap|NAP005296-001	mm|chr9:15065440-15065381	0	A_51_P429951	Med17	NM_144933	3.95387	3.93526
15541	183	71	ref|NM_001077189|ref|NM_010187|gb|M16367|ens|ENSMUST00000027966	mm|chr1:172891047-172890988	0	A_51_P130095	Fcgr2b	NM_001077189	3.95399	3.935
19328	228	33	nap|NAP047952-1	mm|chr1:142356117-142356058	0	A_52_P50689	NAP047952-1	NAP047952-1	3.95403	3.93443
31671	373	51	ens|ENSMUST00000068905|gb|AB041801|gb|AK043501|riken|A830002A02	mm|chr17:25568884-25568825	0	A_52_P588378	ENSMUST00000068905	ENSMUST00000068905	3.95413	3.93451
16534	195	44	ref|NM_145838|gb|AK156557|ens|ENSMUST00000003509|gb|BC115912	mm|chr2:13578820-13578761	0	A_52_P149380	St8sia6	NM_145838	3.95415	3.93835
30318	357	58	gb|AK142590|ens|ENSMUST00000111016|ens|ENSMUST00000111017|gb|BC094506	mm|chr2:110579270-110579329	0	A_51_P406807	Muc15	AK142590	3.95418	3.93456
21615	255	25			1	AT_T_M	AT_T_M	AT_T_M	3.95421	3.93461
30233	356	58	ref|NM_033509|ens|ENSMUST00000027837|gb|AF365875|gb|AK033128	mm|chr1:173934809-173934750	0	A_51_P249777	Vangl2	NM_033509	3.95459	3.93976
27607	325	67	gb|AK084695|riken|D330032G15|tc|TC1618602	mm|chr2:75722450-75722509	0	A_52_P731502	AK084695	AK084695	3.95463	3.935
19836	234	31	ref|NM_008092|gb|AB075549|ens|ENSMUST00000067417|gb|AK134639	mm|chr14:63818206-63818147	0	A_52_P4201	Gata4	NM_008092	3.95475	3.93515
30995	365	55	ref|NM_138648|gb|AF303744|ens|ENSMUST00000032265|gb|AK160919	mm|chr6:129435375-129435316	0	A_51_P462192	Olr1	NM_138648	3.95481	3.93519
32009	377	49	gb|AK016332|riken|4930579P07|nap|NAP074757-1	mm|chr8:128112084-128112143	0	A_52_P131663	4930567H12Rik	AK016332	3.95497	3.93535
16618	196	43	gb|AK037756|riken|A130047D19|nap|NAP079770-1	mm|chr13:112210781-112210722	0	A_51_P190591	AK037756	AK037756	3.95497	3.93626
32059	378	14	ref|NM_027339|ref|NM_001083884|ens|ENSMUST00000013787|ens|ENSMUST00000108826	mm|chr11:58200298-58200357	0	A_52_P670766	2210415F13Rik	NM_027339	3.95499	3.93621
32658	385	18	gb|AK019553|riken|4921540H11|nap|NAP115771-1	mm|chr1:132334325-132334384	0	A_51_P189115	Daf2	AK019553	3.95517	3.93555
25087	296	12	ref|NM_001009947|ens|ENSMUST00000115264|ens|ENSMUST00000115266|ens|ENSMUST00000033419	mm|chrX:33608387-33609863	0	A_52_P638732	Dock11	NM_001009947	3.95519	3.93559
33173	391	23			-1	(-)3xSLv1	NegativeControl	NegativeControl	3.95541	3.93579
20278	239	48	ref|NM_183111|gb|BY715820|ens|ENSMUST00000060468|ref|XM_917503	mm|chr9:55821667-55821528	0	A_52_P114802	4930563M21Rik	NM_183111	3.95546	3.86853
21155	249	75	gb|AK009897|riken|2310050B05|tc|TC1644284	mm|chr10:80660551-80660608	0	A_52_P260241	2310050B05Rik	AK009897	3.95549	3.9359
18566	219	36	ref|NM_172804|ens|ENSMUST00000065968|ens|ENSMUST00000110447|ens|ENSMUST00000110451	mm|chr12:75368497-75368556	0	A_52_P149521	Syt16	NM_172804	3.95552	3.93591
18142	214	37	ref|NM_001045526|ens|ENSMUST00000074572|gb|AK138818|riken|A430084P05	mm|chr11:70611565-70607342	0	A_52_P638457	A430084P05Rik	NM_001045526	3.95591	3.9363
30741	362	56	gb|AK085800|riken|D830011L12|tc|TC1610105|nap|NAP087010-1	mm|chr13:113563888-113563947	0	A_51_P479368	AK085800	AK085800	3.95601	3.93944
24213	285	73	ref|NM_147102|ens|ENSMUST00000098223|tc|NP646548|nap|NAP021303-001	mm|chr7:109753761-109753820	0	A_51_P414815	Olfr552	NM_147102	3.95615	3.93824
25511	301	11	ref|NM_010330|gb|AK148540|ens|ENSMUST00000022242|gb|AK167997	mm|chr13:118038248-118038543	0	A_52_P10622	Emb	NM_010330	3.95628	3.93668
31291	369	11	gb|AK009506|riken|2310026I22|tc|NP745049|nap|NAP090730-1	mm|chr18:33075542-33075483	0	A_52_P1162808	2310026I22Rik	AK009506	3.95661	3.937
32936	388	41	ref|NM_177304|gb|AK046797|ens|ENSMUST00000039840|gb|AK079352	mm|chr8:48154284-48154343	0	A_52_P68087	Enpp6	NM_177304	3.95677	3.93714
13829	163	59	ref|NM_198302|ens|ENSMUST00000114253|gb|AK039297|riken|A330018F01	mm|chr16:75602367-75602426	0	A_51_P260789	Rbm11	NM_198302	3.95679	3.93716
14091	166	66	gb|AK015494|riken|4930461L14|tc|TC1643295|nap|NAP074184-1	mm|chr18:027075410-027075351	0	A_51_P249565	4930461L14Rik	AK015494	3.95702	3.93737
32768	386	43	ref|NM_001081173|ens|ENSMUST00000112819|ens|ENSMUST00000035921|ens|ENSMUST00000033647	mm|chrX:143915346-143915109	0	A_52_P229572	Lrch2	NM_001081173	3.95722	3.93759
17803	210	38	ref|NM_001099636|ens|ENSMUST00000094807|ref|XM_914713|gb|AK140282	mm|chr7:17531227-17531286	0	A_52_P642836	Pnmal2	NM_001099636	3.95732	3.93924
31205	368	10	gb|AK054309|riken|E330014B09|tc|TC1621737|nap|NAP088384-1	mm|chr9:35041981-35041922	0	A_52_P196620	AK054309	AK054309	3.95751	3.93789
33438	394	33			1	RC9	RC9	RC9	3.95754	3.93791
14249	168	54	ref|NM_027759|gb|AF448787|ens|ENSMUST00000028821|ref|XM_917400	mm|chr2:118030855-118030796	0	A_51_P153614	Fsip1	NM_027759	3.95759	3.93972
16364	193	44	gb|AK042573|riken|A730007B20|tc|TC1655093|nap|NAP082109-1	mm|chr2:93133122-93133063	0	A_51_P205035	Tspan18	AK042573	3.95763	3.938
13920	164	65	ref|NM_007883|ens|ENSMUST00000059787|gb|AB072269|gb|AJ000328	mm|chr18:20761062-20761121	0	A_52_P559779	Dsg2	NM_007883	3.95763	3.93798
23364	275	74	ens|ENSMUST00000055404|gb|AK027987|gb|AK036894|riken|1110061H18	mm|chr11:109279730-109279789	0	A_52_P223483	ENSMUST00000055404	ENSMUST00000055404	3.95767	3.94047
18311	216	36	nap|NAP056816-1	mm|chr12:115391421-115391362	0	A_52_P508537	NAP056816-1	NAP056816-1	3.95793	3.93831
23392	276	17	gb|AK132706|gb|AK016412|riken|4930598N05|riken|4921540K08	mm|chr10:9955135-9955194	0	A_51_P368427	4930598N05Rik	AK132706	3.95796	3.93834
21529	254	24	gb|AK048149|riken|C130037M17	mm|chr8:105271816-105271757	0	A_52_P931374	AK048149	AK048149	3.95806	3.93844
31503	371	53		unmapped	0	A_51_P191154	A_51_P191154	A_51_P191154	3.95818	3.94213
31587	372	52	ref|NM_011348|ens|ENSMUST00000073957|ref|XM_001471667|gb|Z80941	mm|chr5:14232200-14233666	0	A_52_P91152	Sema3e	NM_011348	3.95821	3.93857
33518	395	28	gb|AK054261|riken|E330005B05|tc|TC1617647|nap|NAP088198-1	mm|chr17:55832499-55832440	0	A_52_P124219	Pot1b	AK054261	3.95845	3.93882
27183	320	68	gb|AK054555|riken|E530011H24|tc|TC1618887|nap|NAP000442-001	mm|chr2:24691490-24691431	0	A_52_P451570	Ehmt1	AK054555	3.95875	3.9391
23053	272	18	ref|NM_021272|ens|ENSMUST00000020024|gb|S69799|gb|AK021271	mm|chr10:57508039-57508098	0	A_51_P290074	Fabp7	NM_021272	3.95893	3.94347
23985	283	15	gb|AK035172|riken|9430096D20|tc|TC1595286|nap|NAP078684-1	mm|chr19:55354340-55354281	0	A_52_P492882	Zdhhc6	AK035172	3.95913	3.9395
16223	191	73	gb|AK030945|riken|5830467H20|nap|NAP116319-1	mm|chr4:102677319-102677260	0	A_52_P510456	BB031773	AK030945	3.9592	3.93954
32685	385	45	ref|NM_008002|gb|BC048229|ens|ENSMUST00000022246|gb|AK141633	mm|chr13:119580365-119580424	0	A_52_P42269	Fgf10	NM_008002	3.95924	3.9398
33523	395	33	gb|AK030641|riken|5330440N21	mm|chr6:93030429-93030488	0	A_52_P922974	AK030641	AK030641	3.95926	3.93962
26035	307	25	ref|NM_030679|gb|BC108329|ens|ENSMUST00000075734|ens|ENSMUST00000018637	mm|chr11:67037938-67037997	0	A_51_P192042	Myh1	NM_030679	3.95926	3.88931
17972	212	37	gb|AK043478|gb|AK037797|riken|A730099A21|riken|A130050G21	mm|chr14:53700608-53700667	0	A_52_P30077	X76971	AK043478	3.9593	3.93967
21190	250	25	gb|AK053485|riken|E130101M22	mm|chr11:84049785-84049844	0	A_52_P668837	E130101M22	AK053485	3.95931	3.93968
25764	304	9	gb|AK051153|riken|D130007D06|tc|TC1614760	mm|chr12:76937955-76938014	0	A_52_P996070	AK051153	AK051153	3.95932	3.94306
33440	394	35			-1	(-)3xSLv1	NegativeControl	NegativeControl	3.95941	3.93977
21698	256	23	ref|NM_001039354|ens|ENSMUST00000020057|gb|BC029721|tc|TC1689094	mm|chr10:106761062-106817171	0	A_52_P298986	Lin7a	NM_001039354	3.95964	3.94001
18480	218	35			1	AT_D_3	AT_D_3	AT_D_3	3.9599	3.94329
17987	212	52	gb|AK018743|riken|0610012E21|tc|NP740415|nap|NAP090090-1	unmapped	0	A_52_P1059567	0610012E21Rik	AK018743	3.96016	3.88808
33605	396	30	gb|AK017475|riken|5730402C02|tc|TC1596335|nap|NAP021202-001	mm|chr10:40361220-40361279	0	A_52_P185136	Ddo	AK017475	3.96019	3.94405
28286	333	66	gb|AY053456	mm|chrY_random:4557794-4557853	0	A_51_P251092	AY053456	AY053456	3.96019	3.94054
23646	279	16	gb|AK018217|riken|6330516O20	mm|chr13:104969585-104969645	0	A_52_P399902	Trim23	AK018217	3.96024	3.94061
21070	248	75	gb|AK051134|riken|D130003J05	mm|chr9:119596701-119596642	0	A_52_P755265	AK051134	AK051134	3.96026	3.94059
13827	163	57	gb|AK161475|ens|ENSMUST00000023434|gb|AK016747|riken|4933409A18	mm|chr16:57292192-57292133	0	A_52_P56447	Tmem30c	AK161475	3.96029	3.94196
15542	183	72	gb|AK032014|riken|6330545F01|nap|NAP010229-002	mm|chrX:149507129-149507188	0	A_52_P134796	9530051G07Rik	AK032014	3.9603	3.94063
16904	199	74	nap|NAP108366-1	mm|chr19:55385705-55385646	0	A_52_P516817	NAP108366-1	NAP108366-1	3.9603	3.94064
17125	202	40	ref|NM_145572|gb|BC021322|ens|ENSMUST00000032371|ref|XM_908068	mm|chr6:142371265-142371206	0	A_51_P440315	Gys2	NM_145572	3.96034	3.94182
14178	167	68	ref|NM_001039061|ens|ENSMUST00000113916|gb|AK133055|riken|4930564F20	mm|chrX:91518192-91518251	0	A_52_P168023	Klhl15	NM_001039061	3.96039	3.94073
33602	396	27	gb|AK082445|riken|C230051J10|tc|TC1713116|nap|NAP124855-1	mm|chr10:85811013-85810954	0	A_52_P277269	Syn3	AK082445	3.96056	3.94091
33441	394	36	ref|NM_010079|ens|ENSMUST00000077146|gb|AK037234|gb|AK029294	mm|chr18:20501268-20501327	0	A_52_P475111	Dsg1a	NM_010079	3.96067	3.94102
25255	298	10	ref|NM_134209|gb|BC125369|ens|ENSMUST00000086229|tc|NP496257	mm|chr7:12906746-12906687	0	A_51_P506618	V1rg8	NM_134209	3.96071	3.94108
14248	168	53	gb|AK079289|riken|9530084K20|tc|TC1707600|nap|NAP089634-1	mm|chr14:103536866-103536807	0	A_51_P498670	Mycbp2	AK079289	3.96082	3.9463
22799	269	19	ref|NM_008987|gb|BC022176|ens|ENSMUST00000029421|gb|X83601	mm|chr3:66029200-66029259	0	A_52_P26161	Ptx3	NM_008987	3.96089	3.94364
30150	355	60	ens|ENSMUST00000103483|ref|XM_001474194|gb|AY078483|gb|AY078476	mm|chr12:115560673-115560614	0	A_52_P572554	ENSMUST00000103483	ENSMUST00000103483	3.96111	3.94419
21867	258	22	ref|NM_180600|ens|ENSMUST00000059555|gb|AK150776|gb|AK083216	mm|chr9:55055069-55055128	0	A_51_P195483	Ube2q2	NM_180600	3.96126	3.9471
33514	395	24	ref|NM_026058|gb|AK030280|gb|AK028937|gb|AK134887	mm|chr8:4524419-4524478	0	A_52_P236426	Lass4	NM_026058	3.96133	3.94211
14840	175	50	gb|AK036242|gb|AK050537|riken|C820011P03|riken|9630047O21	mm|chr6:149135783-149135724	0	A_52_P464592	Amn1	AK036242	3.96144	3.94435
30863	364	8	gb|AK010580|riken|2410024F20|tc|NP744656|nap|NAP092045-1	mm|chr6:95042867-95042808	0	A_51_P485287	2410024F20Rik	AK010580	3.96153	3.94189
14349	169	69	ref|NM_010314|ens|ENSMUST00000031673|gb|U38495|gb|AK020863	mm|chr6:3946662-3946721	0	A_51_P383774	Gngt1	NM_010314	3.96159	3.94192
13574	160	59	gb|AK015421|gb|AK076674|riken|4930412B09|riken|4930448K12	mm|chr1:61897751-61895094	0	A_52_P566990	4930448K12Rik	AK015421	3.96165	3.94199
26081	307	71	gb|AK052681|riken|D630022N01|nap|NAP124938-1	mm|chr3:63772141-63772200	0	A_51_P358886	D630022N01Rik	AK052681	3.96166	3.94205
31972	377	12	gb|AK033431|gb|BC030681|riken|9030024J15|tc|TC1688880	mm|chr11:16817630-16817689	0	A_52_P175190	Egfr	AK033431	3.96177	3.94213
28650	338	5	gb|AK048865|riken|C230077C18|tc|TC1595189|nap|NAP118493-1	mm|chr2:121387874-121387815	0	A_52_P537314	Frmd5	AK048865	3.96198	3.94236
25679	303	9		mm|chr6:072078316-072078257	0	A_52_P925038	A_52_P925038	A_52_P925038	3.96201	3.94613
31460	371	10	ref|NM_022319|gb|BC063058|ens|ENSMUST00000035027|gb|AK220500	mm|chr9:97344893-97344834	0	A_52_P424784	Clstn2	NM_022319	3.96223	3.94335
32686	385	46	gb|AK015235|riken|4930429F11|tc|TC1619602|nap|NAP074006-1	mm|chr17:79875388-79875329	0	A_52_P899041	4930429F11Rik	AK015235	3.96226	3.9426
13491	159	61	gb|AK015475|gb|AK015091|riken|4930405A10|riken|4930456G20	mm|chr14:23350362-23350303	0	A_52_P179909	4930405A10Rik	AK015475	3.9623	3.94263
26527	313	7	gb|XM_357199|ref|XM_909909|ens|ENSMUST00000116497|nap|NAP029207-1	mm|chr2:68408813-68408872	0	A_52_P46881	Gm1323	XM_357199	3.96247	3.94289
13493	159	63	ref|NM_008639|gb|U52222|ens|ENSMUST00000095329|ens|ENSMUST00000067984	mm|chr8:46173309-46173368	0	A_52_P73986	Mtnr1a	NM_008639	3.96254	3.94287
25085	296	10	gb|AK050061|riken|C730009F08|nap|NAP077277-1	mm|chr1:58258277-58258336	0	A_51_P268929	AK050061	AK050061	3.96257	3.94293
33599	396	24	gb|AY195869	mm|chr6:141857472-141857413	0	A_51_P103144	Slco1a1	AY195869	3.9627	3.94304
17802	210	37	ref|NM_177260|gb|AK081441|ens|ENSMUST00000107682|gb|AK170626	mm|chr3:84507755-84507814	0	A_52_P523503	Tmem154	NM_177260	3.96278	3.94313
32095	378	50	gb|AK045038|riken|B130021B11	mm|chr15:12963040-12962981	0	A_52_P271602	B130021B11Rik	AK045038	3.96284	3.94318
32770	386	45	gb|AL136330|nap|NAP109771-1	mm|chrX:70467277-70467454	0	A_51_P457237	Xlr4b	AL136330	3.96285	3.94401
33426	394	21	ref|NR_001461|gb|AK041889|riken|A630044M15|tc|TC1620673	mm|chr7:150399582-150399523	0	A_52_P534609	Kcnq1ot1	NR_001461	3.9629	3.94344
13490	159	60	ref|NM_011769|gb|BC066196|ens|ENSMUST00000002336|gb|AF111101	mm|chr7:6629253-6629194	0	A_51_P490100	Zim1	NM_011769	3.96297	3.9433
15883	187	73	ref|NM_198028|gb|BC029736|gb|BC069938|gb|AK052580	mm|chr1:109443390-109443449	0	A_52_P73620	Serpinb10	NM_198028	3.96318	3.94504
23391	276	16	gb|AK031289|gb|AK052414|gb|AK163896|riken|D430009A16	mm|chr8:32925867-32925808	0	A_52_P158772	Nrg1	AK031289	3.96319	3.94897
31335	369	55	gb|AK032717|riken|6720415E23|tc|TC1611342	mm|chrX:13380537-13380478	0	A_52_P987411	AK032717	AK032717	3.96321	3.94532
29981	353	61			1	AT_W_3	AT_W_3	AT_W_3	3.96322	3.94355
23984	283	14	gb|AK083083|ens|ENSMUST00000113940|riken|C530047J20|tc|TC1587132	mm|chr1:69972449-69972508	0	A_52_P376460	Spag16	AK083083	3.96324	3.9436
25170	297	10	ref|NM_008745|gb|AI847844|gb|AK018789|gb|AK009606	mm|chr13:59033682-59033741	0	A_51_P516012	Ntrk2	NM_008745	3.96342	3.94378
31250	368	55	gb|AK082620|riken|C230070D10|nap|NAP084887-1	mm|chr4:86542542-86542601	0	A_51_P197292	AK082620	AK082620	3.96346	3.94379
14008	165	68			1	ETG02_36680	ETG02_36680	ETG02_36680	3.96346	3.94378
20173	238	28			1	AT_L_3	AT_L_3	AT_L_3	3.96351	3.94386
18350	216	75	gb|AK047600|riken|B930096N19|tc|TC1632860|nap|NAP083797-1	mm|chr10:7504731-7504790	0	A_51_P378428	AK047600	AK047600	3.96361	3.94392
33610	396	35	gb|AK045722|riken|B230307J05|nap|NAP083081-1	mm|chr15:48598264-48598205	0	A_52_P763408	AK045722	AK045722	3.96366	3.944
22855	269	75	ref|NM_177890|ens|ENSMUST00000108017|gb|AK029498|riken|4921507A12	mm|chr7:46662993-46662934	0	A_52_P358924	EG330513	NM_177890	3.96366	3.94621
13666	161	66	ref|NM_145525|ens|ENSMUST00000063499|ens|ENSMUST00000077972|ens|ENSMUST00000090784	mm|chr2:76428494-76429878	0	A_52_P359958	Osbpl6	NM_145525	3.96374	3.94406
27290	322	5	ref|NM_008438|gb|AK086197|ens|ENSMUST00000105286|gb|AF022256	mm|chr10:97076230-97076289	0	A_51_P123655	Kera	NM_008438	3.96404	3.9444
25848	305	8	gb|W41959|ens|ENSMUST00000026660|ens|ENSMUST00000106331|ref|XM_126537	mm|chr11:117659761-117664142	0	A_51_P371536	6030468B19Rik	W41959	3.96408	3.94494
20136	237	76	ref|NM_010762|gb|AK158653|ens|ENSMUST00000028854|ens|ENSMUST00000028853	mm|chr2:127459532-127459473	0	A_52_P562661	Mal	NM_010762	3.96415	3.94446
25317	298	72	gb|AK045647|riken|B230218C05	mm|chr9:113748528-113748587	0	A_52_P891216	AK045647	AK045647	3.96437	3.94469
22713	268	18	ref|NM_026497|gb|BC057657|gb|AK002641|riken|0610016O18	mm|chr17:59147071-59146006	0	A_52_P619219	Nudt12	NM_026497	3.96439	3.94518
14179	167	69	ref|NM_144539|gb|AK030148|ens|ENSMUST00000062219|ens|ENSMUST00000111276	mm|chr1:173563510-173563451	0	A_52_P429609	Slamf7	NM_144539	3.96447	3.94489
25593	302	8	gb|AK050976|ref|XM_001479798|ref|XM_001478632|riken|D030048L15	mm|chr18:56121285-56121344	0	A_52_P971898	LOC100043099	AK050976	3.96456	3.94492
13994	165	54	ref|NM_008858|ens|ENSMUST00000002765|gb|Z34524|tc|TC1584137	mm|chr12:51442810-51442751	0	A_51_P363338	Prkd1	NM_008858	3.9648	3.94514
13572	160	57			1	AT_P_3	AT_P_3	AT_P_3	3.96486	3.94518
26441	312	6	ref|NM_021439|ens|ENSMUST00000040110|gb|AJ289133|tc|TC1587377	mm|chr10:82654618-82654677	0	A_51_P126864	Chst11	NM_021439	3.96488	3.94523
23729	280	14	ref|NM_029960|ens|ENSMUST00000028937|gb|BC104303|gb|AK020314	mm|chr2:148672592-148672533	0	A_51_P144894	9230104L09Rik	NM_029960	3.96491	3.94526
32602	384	47	gb|AK034249|gb|AK047730|riken|9330168O09|riken|C030018C04	mm|chr16:59642274-59642215	0	A_52_P467398	9330168O09Rik	AK034249	3.96494	3.94579
26187	309	7	ens|ENSMUST00000114428|gb|BC026871|tc|TC1685436	mm|chr1:55261038-55259011	0	A_52_P2645	ENSMUST00000114428	ENSMUST00000114428	3.96495	3.9453
31203	368	8	gb|AK038315|riken|A130095G05	mm|chr9:100835133-100835192	0	A_51_P133357	AK038315	AK038315	3.96499	3.94533
19286	227	76	gb|AK029739|riken|4930519E05|tc|TC1609312|nap|NAP074430-1	mm|chr7:91357545-91357486	0	A_51_P258595	AK029739	AK029739	3.9651	3.94541
14264	168	69	gb|AK029940|riken|4932408N24	mm|chr3:40673406-40673465	0	A_52_P29943	AK029940	AK029940	3.96535	3.94607
23306	275	16	gb|AK053446|riken|E130018L24|tc|TC1612138	mm|chr10:107808462-107808521	0	A_52_P955716	AK053446	AK053446	3.96538	3.94816
30862	364	7	ref|NM_001001176|gb|AK135097|ens|ENSMUST00000055497|ens|ENSMUST00000113495	mm|chrX:103402596-103402537	0	A_52_P176634	Taf9b	NM_001001176	3.96538	3.94573
25339	299	9	gb|AK033348|riken|8030499N22|tc|TC1613248	mm|chr18:58344874-58344815	0	A_52_P1044206	AK033348	AK033348	3.9654	3.94575
27375	323	5	gb|AK082012|riken|C130094E24|nap|NAP084446-1	mm|chr10:115823295-115823354	0	A_51_P307680	C130094E24	AK082012	3.96557	3.94592
33770	398	25	gb|AK083182|riken|C630024C24|tc|TC1599635|nap|NAP021598-001	mm|chr12:78337758-78337699	0	A_52_P121553	9530018F02Rik	AK083182	3.9657	3.94835
16108	190	43	ref|NM_144518|gb|AK139470|ens|ENSMUST00000056521|gb|AK019307	mm|chr16:14049573-14089071	0	A_52_P459048	2900011O08Rik	NM_144518	3.96571	3.95111
13322	157	62	gb|AK015069|riken|4930403O15	mm|chr10:20235764-20235705	0	A_51_P239955	4930403O15Rik	AK015069	3.96586	3.94618
31118	367	8	gb|AK049668|riken|C530020E11|nap|NAP098520-001	mm|chr5:105014392-105014451	0	A_52_P416489	Zfp33b	AK049668	3.96595	3.94687
19263	227	53	gb|AK048117|riken|C130035O18	mm|chr10:109641848-109641789	0	A_51_P426055	AK048117	AK048117	3.96603	3.87029
13321	157	61	gb|AK039177|gb|AK042835|riken|A730028O12|riken|A230104N20	mm|chr4:12006571-12006512	0	A_52_P585202	Tmem67	AK039177	3.96605	3.94636
33108	390	43	ref|NM_001004180|gb|BC057022|ens|ENSMUST00000043650|tc|TC1588694	mm|chr5:115063126-115063185	0	A_52_P251623	BC057022	NM_001004180	3.96608	3.9464
23789	280	74	gb|AK051356|riken|D130039E08|tc|TC1616612	mm|chr10:110686245-110686304	0	A_51_P391608	AK051356	AK051356	3.96625	3.94679
33424	394	19	ref|NM_194355|ref|NM_176832|ens|ENSMUST00000091867|ens|ENSMUST00000045105	mm|chr18:67648363-67648304	0	A_52_P368214	Spire1	NM_194355	3.96646	3.94679
22967	271	17	ref|NM_029256|gb|AK016114|ens|ENSMUST00000107221|ens|ENSMUST00000107220	mm|chr7:97392697-97392638	0	A_52_P139702	Ccdc83	NM_029256	3.9665	3.94684
24745	292	10			-1	(-)3xSLv1	NegativeControl	NegativeControl	3.96652	3.94687
33596	396	21	gb|AK014898|riken|4921515E04|tc|NP742701|nap|NAP073245-1	mm|chr15:18291060-18291001	0	A_52_P1018726	4921515E04Rik	AK014898	3.96653	3.94686
21496	253	76	gb|AK086756|riken|D930049I16	mm|chr16:63861501-63861442	0	A_52_P779708	AK086756	AK086756	3.96655	3.94685
26675	314	70	gb|AK084411|riken|D230040A04|tc|TC1610899	mm|chr13:14159003-14159062	0	A_52_P446305	D230040A04Rik	AK084411	3.96664	3.94861
20003	236	28	gb|AK020729|riken|A330102K18|tc|TC1671911|nap|NAP076071-1	mm|chr6:95985729-95985670	0	A_52_P979284	A330102K18Rik	AK020729	3.96668	3.94702
32312	381	12	gb|AK028531|riken|4632422L05|nap|NAP073195-1	mm|chr8:93973557-93973498	0	A_52_P754705	4831440D22Rik	AK028531	3.96676	3.94709
18140	214	35	ref|NM_178721|gb|AK165030|gb|AK043760|gb|AK038842	mm|chr16:66661606-66661547	0	A_51_P442642	Cadm2	NM_178721	3.96679	3.95063
29727	350	62	gb|AK020375|riken|9330159N22	mm|chr13:10164629-10164570	0	A_51_P483773	9330159N22Rik	AK020375	3.9668	3.94712
32096	378	51	gb|AF047716|tc|TC1595682|nap|NAP109586-1	unmapped	0	A_52_P337336	Akap7	AF047716	3.96693	3.94725
33862	399	32	gb|AK044847|riken|B130007O14|tc|TC1629862	mm|chr10:28211908-28211967	0	A_51_P317357	AK044847	AK044847	3.9671	3.94742
22543	266	18	ref|NM_178249|gb|AK139830|ens|ENSMUST00000026956|ens|ENSMUST00000111572	mm|chr2:87350746-87350805	0	A_52_P455379	Pramel6	NM_178249	3.96717	3.9475
31630	373	10	ref|NM_009973|ens|ENSMUST00000113279|ens|ENSMUST00000072539|gb|AK164763	mm|chr5:88244139-88247990	0	A_51_P251664	Csn1s2b	NM_009973	3.96718	3.95144
27459	324	4	gb|AK037359|riken|A130010D09	mm|chr2:102222780-102222721	0	A_51_P154882	AK037359	AK037359	3.96724	3.94759
31589	372	54			-1	(-)3xSLv1	NegativeControl	NegativeControl	3.96727	3.94758
24384	287	74	gb|AK042611|riken|A730010G15|nap|NAP082120-1	mm|chr10:88722518-88722577	0	A_51_P496099	AK042611	AK042611	3.96739	3.94835
15543	183	73	gb|AK085924|gb|AK036768|riken|D830029P12|riken|9930004E17	mm|chr14:27490435-27490494	0	A_52_P410947	9930004E17Rik	AK085924	3.96739	3.94769
24808	292	73	gb|Y15741|tc|TC1596056|nap|NAP024364-001	mm|chr12:57712443-57712385	0	A_51_P517878	Nkx2-9	Y15741	3.96744	3.9481
29755	351	5	gb|AK044903|riken|B130011C13|tc|TC1602041	mm|chr3:122251207-122251148	0	A_51_P446575	AK044903	AK044903	3.96744	3.9491
28287	333	67	gb|AK041825|riken|A630040I10|tc|NP730661|nap|NAP081780-1	mm|chr15:66462086-66462145	0	A_52_P180283	Phf20l1	AK041825	3.9676	3.9479
32141	379	11	gb|AK017827|riken|5730550L01|nap|NAP094735-001	mm|chr4:126167221-126167162	0	A_52_P27122	Eif2c4	AK017827	3.96763	3.95052
13236	156	61	gb|AK037653|riken|A130033P09|tc|TC1609982|nap|NAP079688-1	mm|chr7:66457830-66457771	0	A_51_P465858	AK037653	AK037653	3.96771	3.94802
27289	322	4	gb|AK076845|riken|4930507A20|tc|TC1636908|nap|NAP089149-1	mm|chr10:124747650-124747709	0	A_52_P1052834	AK076845	AK076845	3.96786	3.9482
18225	215	35	gb|AK006126|riken|1700019J19|tc|TC1712108|nap|NAP090633-1	mm|chr9:13913726-13913785	0	A_52_P517970	1700019J19Rik	AK006126	3.96788	3.94821
19156	226	31	gb|L23108	mm|chr5:17291542-17289110	0	A_51_P375138	Cd36	L23108	3.9679	3.95273
25253	298	8	gb|AK042760|riken|A730021O03|nap|NAP082088-1	mm|chr8:23044637-23044696	0	A_52_P1004197	AK042760	AK042760	3.96803	3.94836
15177	179	47	ref|NM_153457|ref|NM_001007596|gb|BC053926|gb|BC027091	mm|chr12:73313094-73313035	0	A_52_P424959	Rtn1	NM_153457	3.96808	3.95017
33025	389	45	ref|NM_001038710|ref|NM_016711|ens|ENSMUST00000098552|ens|ENSMUST00000064433	mm|chr9:75424473-75421892	0	A_51_P234488	Tmod2	NM_001038710	3.96809	3.95429
33855	399	25	gb|AK051944|riken|D230021K10|tc|TC1613640	mm|chr5:22902421-22902362	0	A_52_P947572	AK051944	AK051944	3.96811	3.94918
18436	217	76	ref|NM_008068|ref|NM_001099641|ens|ENSMUST00000109286|ens|ENSMUST00000020703	mm|chr11:42120146-42120087	0	A_51_P198335	Gabra6	NM_008068	3.96815	3.94844
25486	300	71	gb|AK139053|gb|AK045112|riken|A730006I08|riken|B130034C11	mm|chr16:87503455-87503514	0	A_51_P199421	B130034C11Rik	AK139053	3.96817	3.94515
30066	354	61	ref|NM_173739|ens|ENSMUST00000049430|ens|ENSMUST00000106663|gb|AK207434	mm|chr7:118663544-118657131	0	A_52_P296338	Galntl4	NM_173739	3.96827	3.94997
13238	156	63	ref|NM_008739|ens|ENSMUST00000099490|ens|ENSMUST00000021944|tc|TC1659621	mm|chr13:55419461-55419520	0	A_52_P519022	Nsd1	NM_008739	3.96835	3.95204
28904	341	4	gb|AK020576|gb|AK048329|riken|9530026P05|riken|C130049I16	mm|chr6:93061371-93061430	0	A_52_P271806	9530026P05Rik	AK020576	3.96842	3.94876
16479	194	74	gb|AK003247|riken|1110001M07|tc|TC1641640	mm|chr18:76456266-76456325	0	A_51_P494248	1110001M07Rik	AK003247	3.96859	3.94888
22006	259	76	gb|AK032533|riken|6430584L05|tc|TC1627424|nap|NAP075109-1	mm|chr6:55361910-55361969	0	A_52_P1019627	6430584L05	AK032533	3.96868	3.9492
17378	205	38	gb|AK043723|riken|A830025B07|nap|NAP082634-1	mm|chr10:19986479-19986420	0	A_52_P707555	AK043723	AK043723	3.96887	3.9492
33109	390	44	gb|AK016780|ens|ENSMUST00000050665|riken|4933411O13|tc|TC1621936	mm|chr16:66893907-66893966	0	A_51_P378341	4933411O13Rik	AK016780	3.96893	3.94924
31543	372	8	ref|NM_001033547|gb|AK132754|ens|ENSMUST00000060041|gb|AK077097	mm|chr1:184678258-184678199	0	A_51_P303696	4922505E12Rik	NM_001033547	3.96895	3.9507
31167	367	57	gb|AK053308|gb|AK052426|riken|D430017N19|riken|E130009A06	mm|chr3:135092068-135092009	0	A_52_P327874	8030475D13Rik	AK053308	3.96904	3.95467
24999	295	9	ref|NM_001033149|ens|ENSMUST00000036116|gb|AK006508|gb|AK133456	mm|chr12:82765271-82765330	0	A_52_P21	Ttc9	NM_001033149	3.96911	3.94944
13234	156	59	gb|AK035575|riken|9530068N04|nap|NAP124589-1	mm|chr2:130838523-130838464	0	A_52_P843243	AK035575	AK035575	3.96916	3.9495
17886	211	36	gb|AK045158|riken|B130041N16|tc|TC1628731|nap|NAP082954-1	mm|chr1:60558764-60558705	0	A_51_P364225	AK045158	AK045158	3.96932	3.95
22940	270	75		mm|chr3:064082671-064082626	0	A_52_P101878	A_52_P101878	A_52_P101878	3.96932	3.94961
23305	275	15	ens|ENSMUST00000111720|gb|AK012888|riken|2810039D03|tc|TC1719761	mm|chr1:158775609-158775668	0	A_51_P478678	ENSMUST00000111720	ENSMUST00000111720	3.96933	3.94966
25677	303	7	ref|NM_207224|ens|ENSMUST00000072993|gb|BC141570	mm|chr11:73416687-73416746	0	A_52_P16016	Olfr386	NM_207224	3.96934	3.95013
29244	345	4	ref|NM_028957|gb|AK133387|ens|ENSMUST00000031689|gb|AK017112	mm|chr6:24827910-24841251	0	A_51_P234503	Hyal5	NM_028957	3.96939	3.94974
15373	181	73	ref|NM_013500|ens|ENSMUST00000022108|gb|AF098460|gb|AK003582	mm|chr13:89748373-89748432	0	A_52_P97258	Hapln1	NM_013500	3.96972	3.95043
13570	160	55	gb|AK048582|riken|C130080E16|tc|TC1635823	mm|chr13:110136881-110136940	0	A_52_P330739	B930063P07Rik	AK048582	3.96984	3.95151
26016	307	6	gb|AK051015|riken|D030054N09|gb|BB446136|tc|TC1615081	mm|chr18:33621131-33621072	0	A_52_P507790	D0H4S114	AK051015	3.97	3.95066
33594	396	19	ref|NM_018866|gb|BC012965|ens|ENSMUST00000023840|gb|AK160241	mm|chr5:96389861-96389920	0	A_51_P378789	Cxcl13	NM_018866	3.97008	3.95268
22373	264	18	gb|AK082098|riken|C230007B21|tc|TC1627315	mm|chr5:65595581-65595640	0	A_52_P279902	Wdr19	AK082098	3.9701	3.95042
20901	246	76	ref|NM_001013386|gb|AK158941|ens|ENSMUST00000108140|ens|ENSMUST00000021022	mm|chr11:83231409-83231468	0	A_52_P234522	Rasl10b	NM_001013386	3.97011	3.9538
14753	174	48	gb|AK084672|riken|D330027L19|tc|TC1736600|nap|NAP086335-1	mm|chr8:46827262-46823390	0	A_52_P1172590	D330022K07Rik	AK084672	3.97024	3.95055
33948	400	33	gb|AK048479|riken|C130064G18|tc|TC1638178	mm|chr14:120522803-120522744	0	A_52_P691523	AK048479	AK048479	3.97044	3.95074
13326	157	66	gb|AK011513|riken|2610022C02|tc|TC1677602|nap|NAP090898-1	mm|chr11:98413445-98413504	0	A_52_P346069	Zpbp2	AK011513	3.97062	3.9509
13839	163	69	ref|NM_011445|ref|NM_001025560|ref|NM_001025559|ens|ENSMUST00000072804	mm|chr7:122685269-122685210	0	A_52_P25089	Sox6	NM_011445	3.97068	3.95354
34030	401	30	gb|AK006653|riken|1700040F15|tc|TC1640812|tc|TC1673093	mm|chrY_random:33199569-33199628	0	A_52_P16240	1700040F15Rik	AK006653	3.97071	3.95101
22966	271	16	gb|AK038029|riken|A130072L15|tc|TC1619372	mm|chr9:94990153-94990212	0	A_51_P437857	AK038029	AK038029	3.97072	3.95104
24405	288	10	gb|AK079418|gb|AK142748|riken|D830045K03|riken|9830163L08	mm|chr6:24522842-24522901	0	A_52_P416899	Asb15	AK079418	3.97083	3.95115
25507	301	7	gb|AK008898|riken|2210411G17|nap|NAP091170-1	mm|chr18:58111209-58111268	0	A_52_P1002658	2210411G17Rik	AK008898	3.97096	3.95128
34027	401	27	ref|NM_138750|gb|AF269062	mm|chr2:127360592-127358592	0	A_51_P385928	Prom2	NM_138750	3.97103	3.95133
26355	311	5	ref|NM_207631|ens|ENSMUST00000088876|gb|BC119046|gb|BC119381	mm|chrX:47080998-47080939	0	A_51_P421177	Olfr1321	NM_207631	3.97105	3.95138
29474	347	64	ref|NM_027893|ref|NM_001122680|gb|AK028479|ens|ENSMUST00000006578	mm|chr1:173316819-173316878	0	A_52_P616949	Pvrl4	NM_027893	3.97115	3.95172
16107	190	42	gb|AK031098|ens|ENSMUST00000068934|riken|5930404K09|tc|TC1594644	mm|chr16:43346375-43346316	0	A_51_P221955	ENSMUSG00000055370	AK031098	3.97116	3.95186
23558	278	13	ens|ENSMUST00000064517|ref|XM_987594|ref|XM_894566|gb|BC100483	mm|chr14:76932685-76932626	0	A_52_P539310	Serp2	ENSMUST00000064517	3.97123	3.95155
13240	156	65	gb|AK036256|riken|9630048N03|tc|TC1612819|nap|NAP079100-1	mm|chr17:88895017-88895076	0	A_51_P398303	AK036256	AK036256	3.97126	3.95179
32266	380	51	ref|NM_009020|gb|AK040375|ens|ENSMUST00000044031|riken|A430089J05	mm|chr2:101472445-101472504	0	A_52_P259521	Rag2	NM_009020	3.97132	3.95451
18861	222	76	ref|NM_001007572|gb|AK085479|ens|ENSMUST00000031901|gb|BC110554	mm|chr6:41603044-41602985	0	A_51_P239601	Trpv5	NM_001007572	3.97139	3.95409
33508	395	18			1	AT_W_3	AT_W_3	AT_W_3	3.97148	3.95178
17123	202	38			-1	(-)3xSLv1	NegativeControl	NegativeControl	3.97152	3.95183
22034	260	19	ref|NM_148949|gb|AF290198|ref|XM_001472405|ref|XM_975400	mm|chr3:93474298-93474239	0	A_52_P332044	Tdpoz1	NM_148949	3.97173	3.95204
19494	230	29	gb|AK050822|gb|BC035950|gb|BC043934|riken|D030022H06	mm|chr9:96336586-96336527	0	A_52_P71695	BC043934	AK050822	3.97174	3.95424
30829	363	59	gb|AK147421|gb|AK147283|gb|AK046027|riken|M5C1038B08	mm|chr11:54177390-54177449	0	A_52_P204459	Acsl6	AK147421	3.97174	3.95208
20002	236	27	ref|NM_007728|gb|AK137336|ens|ENSMUST00000085412|gb|AK156430	mm|chr12:52699189-52699248	0	A_52_P26737	Coch	NM_007728	3.9719	3.95356
21526	254	21	gb|AK006067|riken|1700017I07|tc|TC1654422|nap|NAP090574-1	mm|chr9:89700827-89700886	0	A_52_P866925	1700017I07Rik	AK006067	3.97191	3.95222
18563	219	33	gb|AK084694|riken|D330030N21|tc|TC1624904	mm|chrX:165387475-165387534	0	A_52_P1012467	AK084694	AK084694	3.97193	3.95224
31628	373	8	ref|NM_009255|ens|ENSMUST00000027467|gb|X70296|gb|CT010311	mm|chr1:79796093-79793476	0	A_51_P268094	Serpine2	NM_009255	3.97196	3.95545
23280	274	75	gb|AK048075|riken|C130033C19|tc|TC1607106	mm|chr5:133010443-133010384	0	A_52_P979742	AK048075	AK048075	3.97198	3.95427
23135	273	15	ref|NM_178780|gb|AK053760|gb|AK082275|riken|E130307J04	mm|chr7:116191370-116191311	0	A_52_P354965	Ric3	NM_178780	3.972	3.95231
18691	220	76	ref|NM_178611|ref|NM_001113474|ens|ENSMUST00000086401|ens|ENSMUST00000108600	mm|chr7:3960817-3960758	0	A_51_P503797	Lair1	NM_178611	3.972	3.95227
33110	390	45	gb|AK016801|gb|AK006231|riken|1700022A22|riken|4933413D07	mm|chr15:46156345-46156404	0	A_52_P426601	1700022A22Rik	AK016801	3.97203	3.95566
21018	248	23	gb|AK081770|riken|C130075G22|tc|TC1619862|nap|NAP118415-1	mm|chr1:43182726-43182667	0	A_52_P129665	Fhl2	AK081770	3.97203	3.95234
14010	165	70	gb|AK039072|riken|A230092L08|tc|TC1627624|nap|NAP080375-1	mm|chr4:100775721-100775780	0	A_52_P268781	Raver2	AK039072	3.97203	3.95231
20778	245	38	gb|AK078791|riken|8030489M13|nap|NAP125076-1	mm|chr12:85291474-85291415	0	A_51_P350395	AK078791	AK078791	3.97204	3.8961
30690	362	5	gb|AK036684|ens|ENSMUST00000075869|gb|AK036385|riken|9830003A13	mm|chr16:36965523-36965464	0	A_51_P297140	Fbxo40	AK036684	3.97208	3.9524
32737	386	12	gb|AK020710|ref|XM_001471948|ref|XM_001473598|riken|A230103O09	mm|chr13:39926332-39926391	0	A_51_P268477	A230103O09Rik	AK020710	3.9721	3.95259
13068	154	63	gb|AK048256|gb|BC038907|gb|BC040767|gb|BC038904	mm|chr11:112525315-112525256	0	A_52_P642012	BC006965	AK048256	3.97213	3.95241
27883	329	3	gb|AK036221|riken|9630046K15|tc|TC1618683|nap|NAP079109-1	mm|chr7:96792110-96792169	0	A_52_P518507	Me3	AK036221	3.97214	3.95256
28733	339	3	ref|NM_001038602|ref|NM_178410|gb|AK133741|ens|ENSMUST00000022137	mm|chr13:101367346-101367287	0	A_52_P532323	Marveld2	NM_001038602	3.97219	3.9528
16700	197	40	ref|NM_001081123|ens|ENSMUST00000114904|ens|ENSMUST00000042444|gb|AK048167	mm|chrX:46852619-46852678	0	A_51_P389050	1100001E04Rik	NM_001081123	3.97224	3.95255
15458	182	73	ref|NM_021380|gb|AK078698|ens|ENSMUST00000027673|gb|BC111821	mm|chr1:132807358-132806293	0	A_51_P331044	Il20	NM_021380	3.97227	3.95254
27713	327	3	gb|AK079544|riken|A230051P20|nap|NAP080176-1	mm|chr2:66191296-66191237	0	A_52_P1020684	AK079544	AK079544	3.97244	3.95276
26761	315	71	gb|AK020961|gb|AK080648|riken|A830038F16|riken|B230110C06	mm|chr14:16284126-16284185	0	A_52_P357107	B230110C06Rik	AK020961	3.97252	3.95279
33867	399	37	gb|AK051341|riken|D130036N23|tc|TC1615273	mm|chr4:148615837-148615778	0	A_52_P1164274	AK051341	AK051341	3.97257	3.95286
29924	353	4	gb|AK084420|riken|D230043I15	mm|chr18:36765114-36765173	0	A_52_P1116362	AK084420	AK084420	3.97267	3.95376
25337	299	7	gb|AK173170|ens|ENSMUST00000081022|gb|AK013265|riken|2810438M17	mm|chr7:6349439-6349498	0	A_52_P295331	Zfp28	AK173170	3.97272	3.95443
23727	280	12	gb|AK085018|riken|D430025B19	mm|chr11:85939637-85939578	0	A_52_P827836	AK085018	AK085018	3.97274	3.95305
23219	274	14	ref|NM_029851|ens|ENSMUST00000048417|gb|AK084796|gb|AK045978	mm|chr9:7165624-7162893	0	A_51_P113242	Dync2h1	NM_029851	3.97274	3.9556
27543	325	3	ref|NM_053127|ens|ENSMUST00000056522|gb|AY013781|gb|BC021789	mm|chr18:37456962-37457021	0	A_52_P538363	Pcdhb2	NM_053127	3.97286	3.95323
18647	220	32	gb|AK037994|riken|A130070B12|tc|TC1612142	mm|chr5:96578234-96578175	0	A_52_P1131953	AK037994	AK037994	3.9729	3.9532
32160	379	30	gb|BY716484|gb|AK016808|riken|4933413L06|gb|BU946227	mm|chr13:118505779-118505720	0	A_51_P140498	4933413L06Rik	BY716484	3.9729	3.91521
24659	291	9	ref|NM_025466|gb|AK008622|ens|ENSMUST00000032129|gb|AK008990	mm|chr6:87295925-87295866	0	A_51_P505292	Gkn1	NM_025466	3.97319	3.95481
13069	154	64	ref|NM_001037743|gb|BC100489|ens|ENSMUST00000101398|gb|AK014828	mm|chr12:58718507-58718566	0	A_52_P474814	4921506M07Rik	NM_001037743	3.97323	3.9535
24894	293	74	ref|NM_009988|ens|ENSMUST00000114229|gb|AK160457|gb|U90715	mm|chr16:78359501-78359560	0	A_51_P212308	Cxadr	NM_009988	3.97337	3.95381
13583	160	68	ref|NM_008728|ref|NM_001039181|ens|ENSMUST00000066529|gb|AK079196	mm|chr15:11774538-11774479	0	A_52_P400798	Npr3	NM_008728	3.97346	3.95373
26015	307	5	gb|AK047144|riken|B930026D14|tc|TC1596118|nap|NAP118294-1	mm|chr13:19193342-19193401	0	A_51_P460739	Amph	AK047144	3.97364	3.95435
14499	171	49	gb|AK041924|riken|A630047C22|tc|TC1691574	mm|chr11:116271161-116271102	0	A_52_P771161	AK041924	AK041924	3.97366	3.95402
20679	244	24	ref|NM_016753|gb|AK032170|ens|ENSMUST00000058981|gb|BC115522	mm|chr3:67266340-67266281	0	A_52_P500351	Lxn	NM_016753	3.97374	3.95404
24743	292	8	gb|AK019727|riken|4930539H15|gb|BY715575|tc|TC1706852	mm|chr11:113545570-113545629	0	A_51_P203850	4930539H15Rik	AK019727	3.97381	3.95412
18732	221	32	gb|AK035075|riken|9430084B05|tc|TC1623139	mm|chr16:74254289-74254230	0	A_52_P995613	AK035075	AK035075	3.9739	3.9542
27967	330	2	ref|NM_009911|ens|ENSMUST00000052172|ref|XM_001478244|gb|X99582	mm|chr1:130485138-130485079	0	A_52_P585124	Cxcr4	NM_009911	3.97412	3.95488
34023	401	23	gb|AK014225|riken|3110056K14|tc|NP743012|nap|NAP091670-1	mm|chrX:127066423-127066482	0	A_52_P801919	3110056K14Rik	AK014225	3.9743	3.95555
34035	401	35	ref|NM_145157|gb|BU938902|gb|AV209128|ens|ENSMUST00000053180	mm|chr2:152401974-152401915	0	A_52_P117601	Defb19	NM_145157	3.97431	3.95465
33592	396	17	ref|NM_023624|gb|AF255061|ens|ENSMUST00000029632|gb|AK004953	mm|chr3:82699668-82699609	0	A_51_P350033	Lrat	NM_023624	3.97439	3.95485
19748	233	28		unmapped	0	A_51_P157496	A_51_P157496	A_51_P157496	3.9745	3.95494
25167	297	7	gb|AK085398|ens|ENSMUST00000063318|riken|D630022A07|tc|TC1623955	mm|chr10:124663635-124663576	0	A_52_P408736	Slc16a7	AK085398	3.97455	3.95486
20256	239	26	gb|AK034116|riken|9330157O08	mm|chr13:36711968-36712027	0	A_52_P778714	AK034116	AK034116	3.97456	3.95486
17377	205	37	gb|AK050605|riken|C920012N01|tc|TC1624685	mm|chr5:65482593-65482534	0	A_51_P101170	AK050605	AK050605	3.97458	3.95488
25506	301	6	gb|AK039154|riken|A230102O20	mm|chr3:82348303-82348244	0	A_52_P746704	AK039154	AK039154	3.97465	3.95496
23473	277	13	gb|AK029515|riken|4921511E19|nap|NAP073244-1	mm|chr1:197046565-197046506	0	A_52_P1123846	AK029515	AK029515	3.97465	3.95495
23981	283	11	gb|AK042221|riken|A630072C23|tc|TC1618731	mm|chr6:8355139-8355198	0	A_51_P432388	AK042221	AK042221	3.97468	3.95498
24828	293	8	ref|NM_010876|gb|AK162623|ens|ENSMUST00000016094|ens|ENSMUST00000111275	mm|chr5:134696788-134696729	0	A_52_P651425	Ncf1	NM_010876	3.97476	3.95506
34109	402	24	ref|NM_025519|ens|ENSMUST00000029049|gb|AK010707|gb|AK160189	mm|chr3:10389554-10389613	0	A_52_P193301	Chmp4c	NM_025519	3.97477	3.95798
13070	154	65	gb|AK040015|riken|A430043M19|nap|NAP080749-1	mm|chr14:69961781-69961722	0	A_52_P1051649	AK040015	AK040015	3.97494	3.95521
19706	232	71	gb|AK077554|riken|5730446A07|tc|TC1600436|nap|NAP073069-1	mm|chr6:11938287-11938345	0	A_52_P196699	Phf14	AK077554	3.97499	3.91175
24443	288	48	ref|NM_011426|ens|ENSMUST00000028794|gb|Z36293|gb|AK131121	mm|chr2:130895268-130895209	0	A_51_P359891	Siglec1	NM_011426	3.97501	3.85363
23620	278	75	gb|AK051114|riken|D030073N05|nap|NAP085376-1	mm|chr19:43188344-43188285	0	A_51_P307293	AK051114	AK051114	3.97502	3.95528
32012	377	52	nap|NAP047273-1	mm|chr5:92660972-92660913	0	A_52_P336726	NAP047273-1	NAP047273-1	3.97503	3.95093
17885	211	35			1	ETG04_27747	ETG04_27747	ETG04_27747	3.97504	3.95534
33078	390	13			-1	(-)3xSLv1	NegativeControl	NegativeControl	3.9751	3.9554
21356	252	21	ref|NM_145523|ens|ENSMUST00000028257|gb|AK050540|gb|AK160268	mm|chr2:62531612-62531671	0	A_51_P188126	Gca	NM_145523	3.97513	3.95543
24065	284	10	ref|NM_172964|gb|AK141901|ens|ENSMUST00000024840|gb|AK087523	mm|chr17:68194376-68194317	0	A_51_P309955	Arhgap28	NM_172964	3.97533	3.95625
25064	295	74	ref|NM_007586|ens|ENSMUST00000003754|gb|X73985|gb|BC017646	mm|chr8:112669583-112667073	0	A_51_P311436	Calb2	NM_007586	3.97546	3.95585
22261	262	76	gb|XM_485202|ens|ENSMUST00000091353|ref|XM_001481285|gb|AK048280	mm|chr3:9281727-9281786	0	A_52_P841	Zbtb10	XM_485202	3.97548	3.95574
23049	272	14	ref|NM_007784|ens|ENSMUST00000094641|gb|AK164762|gb|AK085690	mm|chr5:88111332-88111391	0	A_51_P491378	Csn1s1	NM_007784	3.97552	3.95581
17246	203	76	ref|NM_011812|gb|AK090129|riken|G431002M01|tc|TC1702980	mm|chr12:102984937-102984878	0	A_52_P278336	Fbln5	NM_011812	3.97552	3.95577
16225	191	75	gb|BE981836|tc|TC1650365	mm|chr3:31102388-31102330	0	A_52_P1101021	BE981836	BE981836	3.9756	3.95693
12985	153	65	ref|NM_001081123|ens|ENSMUST00000042444|ens|ENSMUST00000114904|gb|BC145645	mm|chrX:46849620-46849679	0	A_52_P477163	1100001E04Rik	NM_001081123	3.97582	3.95609
32352	381	52	ref|NM_007680|gb|AK087423|ens|ENSMUST00000031903|ens|ENSMUST00000114732	mm|chr6:41569264-41569323	0	A_51_P309850	Ephb6	NM_007680	3.97597	3.9624
12895	152	60	gb|AK004638|riken|1200007J10|tc|NP749412|nap|NAP090158-1	mm|chr6:141419699-141419758	0	A_52_P399863	Pde3a	AK004638	3.97603	3.9563
24150	285	10			1	ETG09_205211	ETG09_205211	ETG09_205211	3.97613	3.95643
32565	384	10	ref|NM_172885|gb|AK083210|ens|ENSMUST00000044441|riken|C630028F04	mm|chr5:128263945-128263886	0	A_51_P187954	Tmem132d	NM_172885	3.97618	3.95866
31929	376	54	ref|NM_182839|gb|BC054803|ens|ENSMUST00000022057|gb|AK013631	mm|chr13:74172701-74172760	0	A_51_P398260	Tppp	NM_182839	3.97618	3.95645
20425	241	25	ens|ENSMUST00000108056|gb|AK034117|riken|9330157O18|tc|TC1591659	mm|chr11:85324047-85324106	0	A_52_P311618	ENSMUST00000108056	ENSMUST00000108056	3.97626	3.95655
14266	168	71			1	AT_L_3	AT_L_3	AT_L_3	3.97632	3.95726
28732	339	2	gb|AK042773|riken|A730023J04|tc|TC1596615|nap|NAP082238-1	mm|chr5:21633981-21633922	0	A_52_P515857	Reln	AK042773	3.97656	3.95686
23726	280	11	gb|AK016765|ens|ENSMUST00000038010|ref|XM_001477053|riken|4933411C14	mm|chr2:25649506-25649447	0	A_51_P485090	Glt6d1	AK016765	3.97659	3.95688
13328	157	68	ref|NM_013751|gb|AK039471|ens|ENSMUST00000089824|gb|AK012719	mm|chr16:29230423-29230482	0	A_51_P325862	Hrasls	NM_013751	3.97662	3.95688
29559	348	64	nap|NAP030023-1	mm|chr5:106358293-106358234	0	A_52_P671965	NAP030023-1	NAP030023-1	3.97665	3.95779
13062	154	57	gb|AK086110|riken|D930006K07|tc|TC1613589	mm|chr12:3485946-3486005	0	A_52_P819778	AK086110	AK086110	3.97665	3.95692
23218	274	13	gb|AK030081|riken|4932436B18|nap|NAP073388-1	mm|chr1:38009452-38009511	0	A_51_P298564	4932436B18	AK030081	3.97667	3.95696
27542	325	2	nap|NAP071486-1|nap|NAP066226-1	mm|chr2:132900815-132900756	0	A_52_P533585	NAP071486-1	NAP071486-1	3.97688	3.95718
31541	372	6	ref|NM_011691|gb|AK152073|ens|ENSMUST00000005889|ens|ENSMUST00000112870	mm|chr17:57464127-57464186	0	A_52_P173726	Vav1	NM_011691	3.97708	3.9584
12894	152	59	ref|NM_008071|ref|NM_001038701|ens|ENSMUST00000039697|ens|ENSMUST00000085240	mm|chr7:65080988-65081047	0	A_52_P532006	Gabrb3	NM_008071	3.97712	3.95742
20509	242	24	gb|AK034459|riken|9330196N18|nap|NAP117299-1	mm|chrX:132288068-132288127	0	A_52_P62497	AK034459	AK034459	3.97712	3.95741
21610	255	20	gb|AK041635|riken|A630026F04|tc|TC1586673	mm|chrX:130694376-130694317	0	A_51_P516500	Xkrx	AK041635	3.97723	3.95752
34284	404	29	gb|AK165089|gb|AK031729|gb|AK032905|riken|6030498F17	mm|chr2:104917280-104917221	0	A_52_P555739	AI314831	AK165089	3.9773	3.95866
23811	281	11	ref|NM_153506|ens|ENSMUST00000032258|gb|BC051091|tc|TC1590641	mm|chr6:129045088-129044487	0	A_51_P173611	Clec2e	NM_153506	3.97733	3.95762
25420	300	5	ref|NM_008918|gb|BP774090|ens|ENSMUST00000017460|gb|BC101946	mm|chr11:101961877-101961581	0	A_52_P460791	Ppy	NM_008918	3.97734	3.96001
18607	219	77	gb|AK087803|gb|AK082517|riken|C230058M18|riken|E330023B18	mm|chr17:50131909-50131850	0	A_51_P408800	Rftn1	AK087803	3.97768	3.95792
20594	243	24	gb|AK007149|ref|XM_001477138|gb|AK018935|riken|1700109G14	mm|chr14:61913632-61913573	0	A_52_P88738	1700109G14Rik	AK007149	3.97785	3.95813
23387	276	12	ref|NM_133730|gb|BC018391|ens|ENSMUST00000038004|gb|AK014538	mm|chr11:99178575-99177867	0	A_51_P441898	Krt25	NM_133730	3.97799	3.95879
15683	185	43	gb|AK089577|riken|F830002L21|tc|TC1605702|nap|NAP072697-1	mm|chr10:43316320-43316379	0	A_52_P1028835	F830002L21Rik	AK089577	3.97802	3.9583
22879	270	14	gb|M63554	mm|chr3:7443986-7444046	0	A_51_P395258	Pkia	M63554	3.9783	3.95858
18437	217	77	ref|NM_017394|gb|BC054765|ens|ENSMUST00000001854|gb|AK005282	mm|chr7:35985868-35985927	0	A_51_P268193	Slc7a10	NM_017394	3.97842	3.95979
33248	392	13	ref|NM_029606|ens|ENSMUST00000106724|ens|ENSMUST00000100297|ens|ENSMUST00000061287	mm|chr11:108298683-108301769	0	A_52_P284441	Ccdc46	NM_029606	3.97844	3.95871
31422	370	57	ref|NM_173759|ens|ENSMUST00000058633|gb|AK038821|gb|AK080452	mm|chr18:59236171-59236230	0	A_52_P437792	A730017C20Rik	NM_173759	3.97845	3.95871
24827	293	7	nap|NAP061882-1	mm|chr4:24649314-24636180	0	A_52_P104404	NAP061882-1	NAP061882-1	3.97848	3.96128
26353	311	3	gb|AK038959|riken|A230078K03|tc|TC1654953|nap|NAP080284-1	mm|chr9:16020332-16020273	0	A_52_P979517	AK038959	AK038959	3.97861	3.95891
15175	179	45	gb|AK019541|riken|4921522H14|tc|TC1618171	mm|chr11:62570743-62570684	0	A_51_P138328	4921522H14Rik	AK019541	3.97865	3.95892
34020	401	20	gb|AK035745|riken|9530098M12|tc|TC1595052|nap|NAP078928-1	mm|chrX:45544303-45544244	0	A_51_P131514	Zdhhc9	AK035745	3.97885	3.95911
30237	356	62	ref|NM_178768|gb|AK141578|ens|ENSMUST00000056623|gb|AK033856	mm|chr6:116643882-116643823	0	A_52_P154918	C230095G01Rik	NM_178768	3.97891	3.95917
30518	360	3	ref|NM_009020|gb|AK040375|ens|ENSMUST00000044031|riken|A430089J05	mm|chr2:101472445-101472504	0	A_52_P259521	Rag2	NM_009020	3.97939	3.96147
20763	245	23	ref|NM_175455|gb|BC096609|gb|AK081997|riken|C130092K01	mm|chr13:93211477-93211536	0	A_52_P1172945	Ankrd34b	NM_175455	3.97949	3.95977
14693	173	73	ref|NM_153094|ref|NM_181064|gb|AK154278|ens|ENSMUST00000032257	mm|chr6:129004312-129004371	0	A_52_P680667	Klrb1f	NM_153094	3.97951	3.95975
34369	405	29			1	ETG04_27747	ETG04_27747	ETG04_27747	3.97951	3.96047
34370	405	30	ref|NM_028905|gb|AK016554|ens|ENSMUST00000035689|ens|ENSMUST00000114076	mm|chr16:91054308-91054249	0	A_51_P389945	4932438H23Rik	NM_028905	3.97972	3.95997
21355	252	20	ens|ENSMUST00000054792|gb|BC099573|gb|AK006579|riken|1700031F10	mm|chr6:88172672-88172613	0	A_52_P123522	ENSMUST00000054792	ENSMUST00000054792	3.97976	3.96003
34367	405	27	ref|NM_019460|gb|AB032165|ens|ENSMUST00000112184|ens|ENSMUST00000060778	mm|chr14:31615835-31623518	0	A_52_P160518	Sfmbt1	NM_019460	3.97976	3.9601
12809	151	59	ref|NM_178758|gb|AK050458|ens|ENSMUST00000066465|gb|AK050288	mm|chr7:126686414-126686473	0	A_51_P229655	Acsm5	NM_178758	3.97989	3.9635
24613	290	48	ref|NM_053182|gb|AK156000|ens|ENSMUST00000108384|gb|AK089329	mm|chr3:9692584-9692525	0	A_52_P299888	Pag1	NM_053182	3.97998	3.85059
25928	306	3	gb|AK034992|riken|9430071E08|tc|TC1625668	mm|chrX:75752192-75752133	0	A_52_P1075985	AK034992	AK034992	3.98	3.96028
33676	397	16	ref|NM_146412|gb|BC120701|ens|ENSMUST00000074874|tc|TC1599962	mm|chr11:87728386-87728327	0	A_51_P405094	Olfr464	NM_146412	3.98	3.96163
34278	404	23	gb|AK086450|riken|D930029P10|tc|TC1616240	mm|chr3:130297356-130297415	0	A_51_P237910	AK086450	AK086450	3.98016	3.96042
26083	307	73	gb|BY714857|gb|AK019593|riken|4930433E05|tc|TC1710674	mm|chr14:093260537-093260478	0	A_52_P1163607	4930433E05Rik	BY714857	3.98018	3.96041
13567	160	52	gb|AK036862|riken|9930019P03|tc|TC1589136|nap|NAP124609-1	mm|chr9:8948165-8948224	0	A_52_P413840	Pgr	AK036862	3.98033	3.96058
12987	153	67	gb|BB016621|gb|AK076935|riken|4930563D07|nap|NAP089142-1	mm|chr2:42987082-42987141	0	A_52_P876286	BB016621	BB016621	3.98041	3.96064
32437	382	52	ref|NM_027802|gb|BC094912|gb|AK136061|ens|ENSMUST00000098804	mm|chr7:16140544-16140603	0	A_52_P157893	Obox1	NM_027802	3.9805	3.96518
20339	240	24	gb|AK084032|riken|D130078B02|tc|TC1613259|nap|NAP085733-1	mm|chr10:85754972-85754913	0	A_52_P352299	Syn3	AK084032	3.98053	3.9608
22625	267	15			1	ETG10_234183	ETG10_234183	ETG10_234183	3.98058	3.96085
24657	291	7	ref|NM_146802|gb|BC145901|ens|ENSMUST00000050733|tc|TC1600192	mm|chr9:38256854-38256913	0	A_52_P205772	Olfr902	NM_146802	3.98058	3.96086
32522	383	52	gb|AK028311|riken|3526402A12|nap|NAP018868-001	mm|chr15:99672216-99672157	0	A_52_P375994	Lima1	AK028311	3.98065	3.9609
19542	230	77	ref|NM_008367|gb|AK088594|ens|ENSMUST00000028111|gb|AF054581	mm|chr2:11613901-11613960	0	A_52_P243438	Il2ra	NM_008367	3.98067	3.96126
23217	274	12	gb|AK031380|riken|6030418F13|tc|TC1626565	mm|chr11:106543117-106543058	0	A_52_P349070	Pecam1	AK031380	3.98072	3.9611
31967	377	7	ref|NM_173779|gb|AK041485|ens|ENSMUST00000060057|gb|BC107373	mm|chrX:34590133-34590192	0	A_52_P616480	Ankrd58	NM_173779	3.98077	3.96337
30576	360	61	gb|AK050119|riken|C730017A17|tc|TC1592698|nap|NAP077295-1	mm|chr6:5136213-5136154	0	A_52_P1155933	AK050119	AK050119	3.98079	3.96127
17927	211	77	ref|NM_026668|ens|ENSMUST00000108267|ens|ENSMUST00000108265|gb|AK015024	mm|chr3:30554685-30557987	0	A_51_P452968	4930558O21Rik	NM_026668	3.98088	3.96135
25080	296	5	gb|AK035382|riken|9530027L17|tc|TC1593985|nap|NAP078668-1	mm|chr6:84194657-84194716	0	A_51_P444210	AK035382	AK035382	3.98098	3.96126
25419	300	4	gb|AK036310|riken|9630055K23|tc|TC1615210|nap|NAP079228-1	mm|chr10:4943397-4943456	0	A_52_P384209	Syne1	AK036310	3.981	3.96128
13990	165	50	gb|AK089750|riken|F830014N06|tc|TC1591277|nap|NAP072716-1	mm|chr1:173848171-173848230	0	A_52_P6390	AK089750	AK089750	3.98101	3.96126
16140	190	75	tc|NP378055|nap|NAP057606-1	unmapped	0	A_51_P310387	NP378055	NP378055	3.98119	3.96141
20424	241	24	ref|NM_201376|gb|AY367776|ens|ENSMUST00000023861|tc|NP956057	mm|chr1:108979352-108978260	0	A_52_P565455	Serpinb3d	NM_201376	3.98129	3.96156
24741	292	6	ref|NM_018732|gb|AK048407|riken|C130058B11|tc|TC1606576	mm|chr2:65295734-65295675	0	A_51_P398037	Scn3a	NM_018732	3.9813	3.96195
28373	334	68	ref|NM_183389|gb|EF472598|ens|ENSMUST00000100804|ref|XM_001472554	mm|chr14:26809083-26809142	0	A_52_P211889	Duxbl	NM_183389	3.98132	3.96157
19408	229	28	gb|AK041553|riken|A630020L11|tc|TC1614192|nap|NAP081570-1	mm|chr17:88545877-88545818	0	A_52_P891683	AK041553	AK041553	3.98157	3.96183
12816	151	66	gb|AK082259|riken|C230029N01|tc|TC1624414	mm|chr2:41772115-41772056	0	A_51_P378880	AK082259	AK082259	3.98158	3.96222
29922	353	2	ens|ENSMUST00000103746|ens|ENSMUST00000103752|gb|AK008145|gb|AF287275	mm|chr16:19085327-19085268	0	A_52_P672903	ENSMUST00000103746	ENSMUST00000103746	3.98162	3.96444
33162	391	12	gb|AK045835|riken|B230313K13|tc|TC1606575|nap|NAP083125-1	mm|chr14:65150327-65150268	0	A_52_P787453	AK045835	AK045835	3.98168	3.96194
31199	368	4	ref|NM_133193|ens|ENSMUST00000095020|gb|AF284433|gb|BC117797	mm|chr1:40402652-40402711	0	A_51_P467808	Il1rl2	NM_133193	3.98168	3.96196
32308	381	8	ref|NM_153512|gb|AF454552|ens|ENSMUST00000051482|gb|AF454551	mm|chr17:83985539-83985480	0	A_52_P302371	Kcng3	NM_153512	3.98174	3.96229
32944	388	49	ref|NM_015730|ens|ENSMUST00000067120|gb|BC053013|tc|TC1715699	mm|chr2:180757368-180757309	0	A_52_P350750	Chrna4	NM_015730	3.98187	3.96211
23386	276	11	ref|NM_027924|gb|AF335583|gb|AK003359|riken|1110003I09	mm|chr9:6376926-6376985	0	A_52_P264790	Pdgfd	NM_027924	3.98188	3.96274
32991	389	11	gb|AK147421|gb|AK147283|gb|AK046027|riken|M5C1038B08	mm|chr11:54177896-54177955	0	A_51_P518823	Acsl6	AK147421	3.98193	3.96687
34454	406	29	gb|AK083106|gb|AK046023|gb|AK049936|riken|B230334H23	mm|chr13:118769720-118769779	0	A_52_P132102	C630013B14Rik	AK083106	3.98199	3.96223
33504	395	14	gb|AK039545|riken|A330058L12|nap|NAP080555-1	mm|chr1:75001971-75002030	0	A_52_P851226	AK039545	AK039545	3.98207	3.96232
25018	295	28	gb|AK051838|gb|AK086707|riken|D230008E15|riken|D930046L20	mm|chr18:43845363-43845304	0	A_52_P499917	Jakmip2	AK051838	3.98214	3.8916
27333	322	48	ens|ENSMUST00000103529|gb|U41425|gb|BF165456|tc|NP1083004	mm|chr12:116550552-116550493	0	A_52_P443776	ENSMUST00000103529	ENSMUST00000103529	3.98225	3.8668
22878	270	13	gb|AK085085|gb|BC098463|riken|D430034N21|tc|TC1588507	mm|chr15:27794665-27794606	0	A_51_P443661	D430034N21	AK085085	3.98233	3.96323
26352	311	2	ref|NM_130905|gb|AK040917|ens|ENSMUST00000033888|gb|BC107188	mm|chr8:3849236-3849177	0	A_51_P495311	Cd209e	NM_130905	3.98243	3.96325
17545	207	35	ref|NM_010207|ens|ENSMUST00000033138|gb|AK038588|gb|EF143335	mm|chr7:137386025-137385966	0	A_52_P158800	Fgfr2	NM_010207	3.98251	3.96277
25843	305	3	ref|NM_023134|gb|AK075702|gb|AK004620|gb|AK004788	mm|chr14:41948953-41949012	0	A_51_P129491	Sftpa1	NM_023134	3.98254	3.96281
34276	404	21	gb|BB225030|gb|AK080247|riken|A530089E10|tc|TC1643670	mm|chr7:135326027-135325970	0	A_51_P325384	BB225030	BB225030	3.98272	3.96296
14267	168	72	ref|NM_026743|gb|AK090022|ens|ENSMUST00000032501|riken|G430064L22	mm|chr6:127902678-127902737	0	A_52_P551851	Tspan11	NM_026743	3.98286	3.96308
20785	245	45	ref|NM_016971|ref|NM_054079|gb|AJ249491|gb|AJ249492	mm|chr10:117646736-117646795	0	A_52_P177054	Il22	NM_016971	3.98289	3.87161
20593	243	23	ref|NM_021364|ens|ENSMUST00000101491|gb|AF139769|gb|AK046600	mm|chr6:40535180-40532266	0	A_51_P398376	Clec5a	NM_021364	3.98292	3.96318
18053	213	33			-1	(-)3xSLv1	NegativeControl	NegativeControl	3.98294	3.96319
34040	401	40	gb|K01347|gb|M25937|tc|NP059125	mm|chr11:102748976-102748916	0	A_51_P395056	Gfap	K01347	3.98326	3.9635
17629	208	34	ref|NM_175314|ens|ENSMUST00000113438|tc|TC1597318|nap|NAP030871-1	mm|chr6:92837711-92837403	0	A_52_P237241	Adamts9	NM_175314	3.98354	3.96379
30435	359	5	ref|NM_178656|gb|AK041182|gb|BB451134|ens|ENSMUST00000057419	mm|chr11:66741447-66741506	0	A_52_P400425	A530088H08Rik	NM_178656	3.98365	3.95721
12988	153	68	ens|ENSMUST00000042322|ens|ENSMUST00000080527|ref|XM_134960|ref|XM_917939	mm|chr9:63269692-63269633	0	A_52_P193449	Iqch	ENSMUST00000042322	3.98367	3.96389
31369	370	4	gb|AK083872|riken|D130035P20|tc|TC1621658	mm|chr5:3752347-3752288	0	A_52_P868023	AK083872	AK083872	3.98371	3.9658
33282	392	47	ref|NM_001029867|ref|NM_053215|gb|AK149425|gb|AK002736	mm|chr5:87509913-87495455	0	A_51_P102438	Ugt2b36	NM_001029867	3.9838	3.96403
33846	399	16	ref|NM_145515|gb|AF453686	mm|chr1:186722136-186722079	0	A_51_P295757	Mark1	NM_145515	3.98382	3.96794
18137	214	32	gb|AK041827|riken|A630040J04	mm|chr11:59670794-59670853	0	A_51_P269351	AK041827	AK041827	3.98392	3.96467
23132	273	12	nap|NAP025218-001	mm|chr19:9307322-9307381	0	A_52_P497413	NAP025218-001	NAP025218-001	3.98404	3.9643
25319	298	74	gb|D45207|tc|TC1595842|nap|NAP109648-1	unmapped	0	A_51_P475589	Stx1b	D45207	3.98405	3.96426
12555	148	60	ref|NM_011866|gb|AY360383|ens|ENSMUST00000089085|ens|ENSMUST00000115718	mm|chr17:9179375-9179434	0	A_52_P972559	Pde10a	NM_011866	3.98417	3.9644
23724	280	9	ref|NM_033149|ref|NM_001122993|ens|ENSMUST00000099497|gb|AK004442	mm|chr16:96541339-96541398	0	A_51_P301435	B3galt5	NM_033149	3.98425	3.96748
21947	259	17	ref|NM_015780|gb|M29008|ens|ENSMUST00000023965|gb|BC111870	mm|chr1:141444067-141444008	0	A_51_P513460	Cfhr1	NM_015780	3.98432	3.96457
20254	239	24	ref|NM_028547|gb|BC132056|ens|ENSMUST00000061019|gb|AK030188	mm|chr11:91436774-91436715	0	A_51_P246627	Kif2b	NM_028547	3.98472	3.96508
23809	281	9			-1	(-)3xSLv1	NegativeControl	NegativeControl	3.9849	3.96515
22031	260	16	gb|AK038667|ens|ENSMUST00000069018|ens|ENSMUST00000109811|riken|A230053N23	mm|chr2:152770048-152769989	0	A_52_P272175	Dusp15	AK038667	3.98492	3.96599
13144	155	54	ref|NM_198642|ens|ENSMUST00000036072|gb|BC052668|gb|AK155201	mm|chr14:75447452-75448058	0	A_52_P596419	5031414D18Rik	NM_198642	3.98502	3.96635
15800	186	75	ref|NM_008964|gb|AK036531|ens|ENSMUST00000046891|gb|D50589	mm|chr14:45622004-45622063	0	A_51_P249215	Ptger2	NM_008964	3.9851	3.9653
20846	246	21	gb|AK082113|riken|C230008N15|tc|TC1606239|nap|NAP092502-001	mm|chr6:56027980-56027921	0	A_52_P236937	Pde1c	AK082113	3.98515	3.96695
25820	304	65			1	AT_T_3	AT_T_3	AT_T_3	3.98518	3.90297
23893	282	8	gb|AK037372|riken|A130012E19|tc|TC1599179|nap|NAP016911-001	mm|chr10:114834472-114834531	0	A_52_P373673	A130012E19Rik	AK037372	3.98546	3.96571
34542	407	32	gb|AK034495|riken|9330200D03|gb|BB085520	mm|chr10:49106821-49106762	0	A_52_P1027776	AK034495	AK034495	3.98558	3.96581
32990	389	10	ref|NM_012035|gb|AK135153|ens|ENSMUST00000109871|ens|ENSMUST00000022023	mm|chr13:56874580-56874521	0	A_51_P234373	Trpc7	NM_012035	3.98572	3.96826
26423	311	73	ref|NM_023526|gb|AK028539|riken|4632424N06|tc|TC1580417	mm|chr14:19113765-19113824	0	A_52_P52982	Nkiras1	NM_023526	3.98573	3.96615
12471	147	61	gb|BB667296|gb|AK078614|riken|7120449H18|tc|TC1589963	mm|chr10:27984084-27984143	0	A_52_P296095	BB667296	BB667296	3.98576	3.96597
14097	166	72	gb|AK048737|gb|AK140570|riken|C230032N17|riken|B930031H06	mm|chr18:43686299-43686240	0	A_52_P1188177	AK048737	AK048737	3.98581	3.96846
20931	247	21	ref|NM_011302|gb|BC046422|ens|ENSMUST00000033650|gb|AF073780	mm|chrX:157236799-157236858	0	A_52_P364294	Rs1	NM_011302	3.98583	3.96608
32861	387	51	ref|NM_001077633|ens|ENSMUST00000115428|ens|ENSMUST00000075966|tc|TC1662653	mm|chr17:24055013-24056054	0	A_52_P497392	Dcpp3	NM_001077633	3.98595	3.96618
15343	181	43	ref|NM_011607|ens|ENSMUST00000107371|ens|ENSMUST00000107374|ens|ENSMUST00000107375	mm|chr4:63675011-63674248	0	A_52_P355169	Tnc	NM_011607	3.98595	3.96735
18012	212	77	gb|AK051755|riken|D130073E01|nap|NAP118685-1	mm|chr7:62090437-62090378	0	A_51_P466656	AK051755	AK051755	3.98601	3.96621
19322	228	27			1	RC12	RC12	RC12	3.98609	3.96633
12560	148	65	ref|NM_001001980|ens|ENSMUST00000101164|ens|ENSMUST00000038188|gb|AK122443	mm|chr5:67446011-67446070	0	A_52_P618173	Limch1	NM_001001980	3.98636	3.96657
24486	289	6	ref|NM_145218|ens|ENSMUST00000086023|ref|XM_993750|ref|XM_001480056	mm|chr5:131376513-131376454	0	A_52_P446948	Wbscr17	NM_145218	3.98639	3.96664
20423	241	23	gb|AK149185|gb|BC060266|gb|AK034396|riken|7120491N07	mm|chr3:145556803-145556862	0	A_51_P307168	Ddah1	AK149185	3.98642	3.96827
25489	300	74	gb|AK050865|riken|D030027C20|tc|TC1622306	mm|chr12:4660825-4660884	0	A_52_P496964	Itsn2	AK050865	3.98647	3.96668
26168	308	73	gb|XM_001002680|ens|ENSMUST00000035515|ref|XM_906632|gb|AK020318	mm|chr12:120204843-120203761	0	A_51_P315315	Abcb5	XM_001002680	3.98651	3.96672
32221	380	6			1	ETG02_36680	ETG02_36680	ETG02_36680	3.98679	3.96704
19915	235	25	ref|NM_178165|ref|NM_153090|ens|ENSMUST00000072480|gb|AK041750	mm|chr3:87189656-87190681	0	A_51_P349221	Fcrl1	NM_178165	3.98679	3.96703
18391	217	31	gb|AK042604|riken|A730009P21|nap|NAP082052-1	mm|chr16:7152169-7152110	0	A_52_P770887	AK042604	AK042604	3.98692	3.96715
34460	406	35	gb|AK044075|riken|A830087L05|nap|NAP016922-001	mm|chrX:140600345-140600404	0	A_52_P400249	A730046J19Rik	AK044075	3.98711	3.96733
13501	159	71	ref|NM_146887|ens|ENSMUST00000080094|gb|DR065693|tc|TC1627217	mm|chr2:111594522-111594581	0	A_51_P303296	Olfr1301	NM_146887	3.9872	3.9674
30154	355	64	ref|NM_177142|gb|AK086576|ens|ENSMUST00000062721|ref|XM_001480447	mm|chr16:75541156-75541097	0	A_52_P558931	Lipi	NM_177142	3.98729	3.9675
34533	407	23	gb|AK038161|riken|A130083G11	mm|chr15:6593478-6593537	0	A_52_P166961	Fyb	AK038161	3.9873	3.9676
32648	385	8	gb|AK076318|riken|4732419C18|nap|NAP088983-1	mm|chr8:126269207-126269148	0	A_51_P293474	4732419C18Rik	AK076318	3.98744	3.96767
18948	223	78	ref|NM_009306|gb|BC048187|ens|ENSMUST00000064054|ens|ENSMUST00000105276	mm|chr10:107937790-107937731	0	A_52_P679799	Syt1	NM_009306	3.98758	3.96778
32136	379	6	gb|BY714998|gb|AK015449|riken|4930452L12|tc|TC1602328	mm|chr10:56157302-56156778	0	A_51_P376721	4930452L12Rik	BY714998	3.9876	3.96912
19999	236	24	gb|XM_001474756|ref|XM_001476845|gb|AK045720|riken|B230307H16	mm|chr1:24594405-24594464	0	A_52_P116184	LOC100040475	XM_001474756	3.98763	3.9685
31762	374	57	gb|AK015529|riken|4930469K13|tc|NP742304	mm|chr11:33874193-33874134	0	A_51_P101627	4930469K13Rik	AK015529	3.98765	3.96786
19491	230	26	ref|NM_008256|gb|AK004865|ens|ENSMUST00000090746|gb|AK004902	mm|chr3:98113963-98114021	0	A_51_P116039	Hmgcs2	NM_008256	3.98791	3.96814
18475	218	30	gb|AK037376|gb|AK040231|gb|AK037409|riken|A430079O07	mm|chr19:41084605-41084546	0	A_52_P73111	A130015J22Rik	AK037376	3.98793	3.96816
29730	350	65	ref|NM_052823|ref|NM_007503|gb|CA491608|ens|ENSMUST00000041082	mm|chr9:45216199-45216413	0	A_52_P611783	Fxyd2	NM_052823	3.98805	3.97295
25078	296	3	ref|NM_028804|gb|BC058616|ens|ENSMUST00000027988|gb|AK172247	mm|chr2:5150942-5151001	0	A_51_P277431	Ccdc3	NM_028804	3.98822	3.96846
15372	181	72	ref|NM_181323|gb|AK081976|ens|ENSMUST00000031040|ens|ENSMUST00000065543	mm|chr5:73844428-73844487	0	A_51_P511000	C130090K23Rik	NM_181323	3.9885	3.95058
33416	394	11			1	RC2	RC2	RC2	3.98857	3.96879
33587	396	12	ref|NM_175455|ens|ENSMUST00000061594|gb|BC119312|gb|BC119314	mm|chr13:93209823-93209882	0	A_52_P399088	Ankrd34b	NM_175455	3.98869	3.96891
33245	392	10	gb|AK051682|riken|D130064O10	mm|chr15:24918448-24918389	0	A_52_P191289	AK051682	AK051682	3.98875	3.96898
13481	159	51	gb|AF222442|tc|TC1604482	mm|chr7:139787182-139787123	0	A_52_P144791	Nkx1-2	AF222442	3.98891	3.96912
34709	409	29	gb|AK084929|riken|D430013O20|tc|TC1607727	mm|chr19:27959524-27959465	0	A_51_P110283	AK084929	AK084929	3.98909	3.9693
13565	160	50	gb|XM_126991|ref|XM_905281|gb|AK028383|riken|3830431G21	mm|chr12:81825086-81825145	0	A_51_P157270	3830431G21Rik	XM_126991	3.98916	3.97236
20168	238	23	ref|NM_025958|gb|BC056365|ens|ENSMUST00000075995|gb|AK129186	mm|chr6:115754227-115754286	0	A_51_P141071	Cand2	NM_025958	3.98919	3.97243
17120	202	35	ref|NM_172481|gb|BC066795|ens|ENSMUST00000047809|gb|AK054426	mm|chr7:11315130-11315189	0	A_52_P572679	Nlrp4b	NM_172481	3.98923	3.96945
33874	399	44			-1	(-)3xSLv1	NegativeControl	NegativeControl	3.98933	3.96953
24824	293	4	gb|AK145002|gb|AK085738|gb|AF043689|gb|AF263910	mm|chr4:046596512-046596571	0	A_51_P124534	AK145002	AK145002	3.98944	3.97129
34628	408	33	gb|AK032470|gb|BC037216|riken|6430558H08|tc|TC1582365	mm|chr6:80759820-80759879	0	A_52_P424206	Lrrtm4	AK032470	3.98948	3.96969
32989	389	9	gb|AK048750|ref|NR_002862|riken|C230040C07|nap|NAP096899-001	mm|chr14:90299147-90299206	0	A_51_P313521	EG328451	AK048750	3.98958	3.9698
12303	145	63	gb|AK045234|riken|B130049N18	mm|chr11:61717241-61717181	0	A_52_P151084	Akap10	AK045234	3.98965	3.96985
19152	226	27	gb|XM_148109|ref|XM_489510|gb|AK145634|gb|BC018510	mm|chr16:10242764-10242823	0	A_51_P378511	Atf7ip2	XM_148109	3.98984	3.97301
20845	246	20			-1	(-)3xSLv1	NegativeControl	NegativeControl	3.98995	3.97017
32903	388	8	gb|AK085867|riken|D830020G06|tc|TC1619011	mm|chr18:25267364-25267423	0	A_52_P1156618	AK085867	AK085867	3.99001	3.97023
25247	298	2			1	(+)eQC-41	EQC	EQC	3.99008	3.97064
31322	369	42	ref|NM_178629|ens|ENSMUST00000062041|gb|BC086665|gb|BC024061	mm|chr12:37415229-37415288	0	A_52_P338734	4930579E17Rik	NM_178629	3.99012	3.91215
34705	409	25	ref|NM_146993|gb|BC146347|gb|BC148834|nap|NAP110799-1	mm|chr16:058872404-058872345	0	A_52_P74344	Olfr176	NM_146993	3.99013	3.97037
12468	147	58	gb|AK054126|riken|E230022A03|nap|NAP088277-1	mm|chrX:99253140-99253199	0	A_52_P963766	AK054126	AK054126	3.99018	3.97038
25586	302	1	gb|AK029204|riken|4831416K15|tc|NP738118|nap|NAP077913-1	mm|chr7:53038547-53038606	0	A_52_P1027748	EG545963	AK029204	3.99034	3.97058
22876	270	11	gb|AK084656|riken|D330025O06|tc|TC1608442|nap|NAP020177-001	mm|chr15:102970635-102970694	0	A_52_P317346	AK084656	AK084656	3.99042	3.97172
34546	407	36	gb|AK034886|riken|9430057C17|tc|TC1619043	mm|chr2:93932179-93932120	0	A_52_P1148248	AK034886	AK034886	3.99043	3.9717
34015	401	15	ref|NM_021368|ens|ENSMUST00000099758|tc|NP378102|nap|NAP108734-1	mm|chr2:89861454-89861395	0	A_51_P473363	Olfr1264	NM_021368	3.99056	3.97197
32946	388	51	gb|AK046683|gb|AK029234|riken|B430311G24|riken|4831434A16	mm|chr1:121586555-121586496	0	A_52_P166808	Ptpn4	AK046683	3.99065	3.97262
16273	192	38	ref|NM_172290|ens|ENSMUST00000115237|ens|ENSMUST00000075069|gb|AK045973	mm|chr9:28804029-28803970	0	A_51_P272993	Hnt	NM_172290	3.99091	3.97181
34211	403	41	gb|AK030526|riken|5330427A18|nap|NAP075376-1	mm|chr8:93209513-93209454	0	A_52_P1035766	AK030526	AK030526	3.99091	3.97216
16141	190	76	ref|NM_177664|gb|AY266267|ens|ENSMUST00000061071|gb|AK129149	mm|chr3:117022135-117022076	0	A_52_P470466	D3Bwg0562e	NM_177664	3.99093	3.9711
32220	380	5	gb|AK040098|riken|A430059N17|nap|NAP080881-1	mm|chr12:85747821-85747762	0	A_52_P563716	AK040098	AK040098	3.99121	3.97143
23638	279	8	ref|NM_028528|gb|BC049691|ens|ENSMUST00000109746|ens|ENSMUST00000028984	mm|chr2:153962882-153963319	0	A_51_P117378	1700058C13Rik	NM_028528	3.99124	3.97146
19829	234	24	gb|AK045312|gb|AK086987|riken|E030018E23|riken|B130064M09	mm|chr18:70299197-70299138	0	A_52_P70692	Rab27b	AK045312	3.99126	3.97148
21014	248	19	gb|AK044921|riken|B130011O06|tc|TC1595884|nap|NAP082830-1	mm|chr6:125554568-125554627	0	A_51_P206886	Vwf	AK044921	3.99131	3.97247
17289	204	34	gb|AK037255|riken|A130001C09|tc|TC1610339|nap|NAP012610-001	mm|chr9:95913486-95913545	0	A_52_P609614	A130001C09Rik	AK037255	3.99137	3.97255
34793	410	28	gb|AK081273|riken|C030040L07|nap|NAP125094-1	mm|chr9:51430549-51430490	0	A_51_P113890	LOC640374	AK081273	3.99147	3.97167
23739	280	24	gb|AK048573|riken|C130078G20|nap|NAP021291-001	mm|chr5:9476489-9476430	0	A_52_P75935	AK048573	AK048573	3.99154	3.91108
12904	152	69	ref|NM_201611|gb|AY211083|ens|ENSMUST00000041398|gb|AF539602	mm|chr17:36949653-36949942	0	A_52_P624609	H2-M10.6	NM_201611	3.99163	3.97181
15290	180	75	gb|AK037570|riken|A130027A01|tc|NP733408	mm|chr1:60571602-60571543	0	A_51_P413477	AK037570	AK037570	3.99164	3.97431
17162	202	77	gb|AK050844|riken|D030025E07|tc|TC1620009|nap|NAP085164-1	mm|chr3:127820235-127820176	0	A_52_P448788	D030025E07Rik	AK050844	3.99185	3.97202
20053	236	78			-1	(-)3xSLv1	NegativeControl	NegativeControl	3.99189	3.97206
12218	144	63	gb|AK046810|riken|B830012M14|tc|TC1608882	mm|chr2:158296103-158296162	0	A_51_P138596	LOC628935	AK046810	3.99194	3.97341
15342	181	42	ref|NM_009661|gb|AK028724|ens|ENSMUST00000021262|ens|ENSMUST00000094078	mm|chr11:68997989-68997931	0	A_51_P430462	Alox8	NM_009661	3.99195	3.97215
20223	238	78		mm|chr1:172320958-172320909	0	A_51_P517720	A_51_P517720	A_51_P517720	3.99195	3.97302
22178	261	78			1	AT_L_M	AT_L_M	AT_L_M	3.992	3.97218
19713	232	78	ref|NM_010142|gb|BC043088|ens|ENSMUST00000059287|ens|ENSMUST00000105846	mm|chr4:136214873-136213476	0	A_51_P163714	Ephb2	NM_010142	3.99202	3.97308
26508	312	73	ref|NM_177809|gb|AK054181|ens|ENSMUST00000021971|gb|BC107250	mm|chr13:56573306-56573365	0	A_52_P125485	AU042651	NM_177809	3.99206	3.97223
19914	235	24	ref|NM_182929|ens|ENSMUST00000071093|gb|BC115536|gb|AY326953	mm|chr4:120561994-120562053	0	A_52_P212479	Rims3	NM_182929	3.99214	3.97258
33501	395	11	gb|Z83815|tc|TC1703668	mm|chr14:32099934-32099781	0	A_51_P235174	Dnahc1	Z83815	3.99216	3.97236
33586	396	11	gb|AK051187|riken|D130012M14|nap|NAP085384-1	mm|chr1:80323172-80323113	0	A_52_P939659	AK051187	AK051187	3.99219	3.97241
23807	281	7	gb|M29475	mm|chr2:101479038-101478978	0	A_51_P232416	Rag1	M29475	3.99229	3.97251
23214	274	9	gb|AK084051|riken|D130079M20|tc|TC1612573	mm|chr17:81792178-81792119	0	A_51_P439046	AK084051	AK084051	3.99245	3.97266
22537	266	12	gb|AK034917|riken|9430062F24|tc|TC1606642	mm|chr6:46365606-46365665	0	A_51_P461015	AK034917	AK034917	3.99247	3.97268
33244	392	9	gb|AK037495|riken|A130021I08	mm|chr14:21387623-21387682	0	A_52_P1052304	1810062O18Rik	AK037495	3.99261	3.97287
12215	144	60	gb|AK041254|riken|A530094K13|tc|TC1654262|nap|NAP081451-1	mm|chr2:172939930-172939989	0	A_52_P827085	1300015D01Rik	AK041254	3.99261	3.9757
34463	406	38	gb|AK038083|riken|A130077E09|tc|TC1626770	mm|chr2:142591253-142591194	0	A_52_P1100061	AK038083	AK038083	3.99265	3.97306
33875	399	45	gb|AK080282|riken|A630024B09|nap|NAP013890-001	mm|chr10:45184068-45184009	0	A_52_P494580	D10Ertd755e	AK080282	3.99271	3.97352
15971	188	76	ref|NM_172485|ens|ENSMUST00000073527|gb|BC063250|tc|TC1583630	mm|chr1:132091783-132091842	0	A_52_P247994	Thsd7b	NM_172485	3.99278	3.97472
26254	309	74	nap|NAP094436-001	mm|chr8:41911743-41911805	0	A_52_P412037	NAP094436-001	NAP094436-001	3.99291	3.97462
23299	275	9	ref|NM_001029850|ref|NM_001083321|ref|NM_001083320|ref|NM_010367	mm|chr6:93635562-93633040	0	A_52_P44205	Magi1	NM_001029850	3.99293	3.97315
31171	367	61	gb|AK052496|riken|D430036K23|tc|TC1619261|nap|NAP086537-1	mm|chr8:49582581-49582522	0	A_52_P116071	AK052496	AK052496	3.99308	3.97327
17758	209	78	gb|AK048001|riken|C130028N12|tc|TC1612863	mm|chr7:94922581-94922640	0	A_52_P995839	AK048001	AK048001	3.99309	3.97326
31848	375	58	gb|AK020490|riken|9430076K19|nap|NAP122522-001	mm|chr2:38720689-38720748	0	A_52_P78078	5730507A11Rik	AK020490	3.99311	3.97617
21073	248	78	gb|AI606402|gb|AK015143|riken|4930415C11|tc|TC1704296	mm|chr13:59185315-59185256	0	A_52_P899023	4930415C11Rik	AI606402	3.99342	3.97358
14918	176	43	gb|BI732528|ens|ENSMUST00000106353	mm|chr3:130301638-130301697	0	A_52_P876623	BI732528	BI732528	3.99344	3.97364
34797	410	32	gb|AK047405|riken|B930056P03|tc|TC1627120|nap|NAP019416-001	mm|chr2:73687825-73687766	0	A_52_P86665	Atf2	AK047405	3.99357	3.97375
18982	224	27	ref|NM_027600|gb|AK014808|ens|ENSMUST00000028067|ens|ENSMUST00000062060	mm|chr2:19433414-19416702	0	A_51_P140434	4921504E06Rik	NM_027600	3.9936	3.9738
20083	237	23	gb|AK005614|ref|XM_001474474|ref|XM_001480023|riken|1700001N15	mm|chr3:143074432-143074491	0	A_52_P1179569	1700001N15Rik	AK005614	3.9936	3.97381
31763	374	58	gb|BC116740|gb|BC116742|gb|AK082701|riken|C230090H21	mm|chr2:112806606-112806547	0	A_51_P519354	Ryr3	BC116740	3.99362	3.9738
22029	260	14	ref|NM_009846|gb|BC026702|ens|ENSMUST00000058714|gb|AK014279	mm|chr10:43303706-43303765	0	A_52_P244193	Cd24a	NM_009846	3.99367	3.97388
17966	212	31	ref|NM_011536|ref|NM_172798|ens|ENSMUST00000108047|ens|ENSMUST00000000096	mm|chr11:85729394-85729453	0	A_52_P16899	Tbx4	NM_011536	3.99368	3.97388
23468	277	8	ref|NM_023380|gb|BC052906|ens|ENSMUST00000023592|ens|ENSMUST00000114239	mm|chr16:75859616-75859557	0	A_52_P646832	Samsn1	NM_023380	3.99392	3.97413
22791	269	11	gb|AK034283|riken|9330172G08|nap|NAP078249-1	mm|chr16:55841117-55841058	0	A_52_P690909	Gm1752	AK034283	3.99395	3.97429
13564	160	49	ref|NM_026489|ens|ENSMUST00000107154|ens|ENSMUST00000090797|gb|AK163995	mm|chr3:95389116-95389495	0	A_51_P497870	Hormad1	NM_026489	3.99404	3.97588
32771	386	46	gb|AK004627|riken|1200007C13|tc|NP749416|nap|NAP016880-001	mm|chr2:167654204-167654145	0	A_51_P172589	1200007C13Rik	AK004627	3.99452	3.95148
24896	293	76	ref|NM_145592|gb|BC018400|ens|ENSMUST00000033936|tc|TC1594011	mm|chr8:23737464-23737523	0	A_51_P125663	Dkk4	NM_145592	3.99454	3.9747
34701	409	21			1	RC5	RC5	RC5	3.99457	3.97705
26933	317	73	ref|NM_146972|gb|BC119149|ens|ENSMUST00000099784|gb|BC119151	mm|chr2:89179707-89179648	0	A_51_P466970	Olfr1233	NM_146972	3.99458	3.97474
22198	262	13			-1	(-)3xSLv1	NegativeControl	NegativeControl	3.99461	3.97481
24145	285	5	gb|XM_136037|ens|ENSMUST00000064476|ref|XM_904411|gb|BC100522	mm|chrX:130742364-130742423	0	A_51_P195203	Arl13a	XM_136037	3.99461	3.97482
34798	410	33	ref|NM_010554|gb|AK156449|ens|ENSMUST00000028882|gb|X01450	mm|chr2:129126053-129125994	0	A_52_P100926	Il1a	NM_010554	3.99463	3.97482
18559	219	29	ref|NM_025687|ens|ENSMUST00000034568|gb|BC048458|gb|AF285582	mm|chr9:50365584-50365525	0	A_52_P215798	Tex12	NM_025687	3.99468	3.97488
16822	198	77	ref|NM_011376|gb|U40575|ens|ENSMUST00000020071|nap|NAP013924-001	mm|chr10:50708865-50708924	0	A_51_P239994	Sim1	NM_011376	3.99471	3.97487
22960	271	10	gb|AK054169|riken|E230024I19|tc|TC1621154|nap|NAP088236-1	mm|chr1:163027632-163027573	0	A_52_P655371	Klhl20	AK054169	3.99482	3.97502
15801	186	76	gb|AK021131|riken|C030038I04|tc|TC1625870	mm|chr7:98838643-98838702	0	A_52_P938973	C030038I04Rik	AK021131	3.99482	3.97498
21521	254	16	ref|NM_028981|ref|NM_001083616|gb|AK147415|ens|ENSMUST00000112250	mm|chr14:31009938-30997342	0	A_51_P215266	Cacna1d	NM_028981	3.99487	3.97507
24653	291	3	gb|AK006636|riken|1700038N22|tc|TC1639656|nap|NAP100732-001	mm|chr2:119723606-119723547	0	A_52_P534089	4930485G23Rik	AK006636	3.99504	3.97525
21606	255	16	gb|AK078334|riken|6530401K05	mm|chr9:4594378-4594319	0	A_51_P286909	AK078334	AK078334	3.99543	3.97563
34528	407	18	ref|NM_015791|gb|AK029989|riken|4932412P22|tc|TC1577478	mm|chr8:59071604-59071663	0	A_52_P506316	Fbxo8	NM_015791	3.99567	3.98084
24737	292	2	ref|NM_007586|ens|ENSMUST00000003754|gb|X73985|gb|BC017646	mm|chr8:112669583-112667073	0	A_51_P311436	Calb2	NM_007586	3.99581	3.97603
20336	240	21	ref|NM_024414|gb|D45207|ens|ENSMUST00000106267|gb|BC132042	mm|chr7:134951198-134950873	0	A_52_P527637	Stx1b	NM_024414	3.99583	3.9761
32219	380	4	gb|AK030551|riken|5330430I06	mm|chr3:110054938-110054997	0	A_52_P507414	AK030551	AK030551	3.99586	3.98024
24314	287	4			1	(+)eQC-42	EQC	EQC	3.99589	3.97674
21690	256	15	ens|ENSMUST00000052843|gb|AK031395|riken|6030422M02|tc|TC1594760	mm|chr1:9912183-9912242	0	A_52_P506452	6030422M02Rik	ENSMUST00000052843	3.99589	3.97608
29392	346	67	gb|AK084210|riken|D230009E21	mm|chr7:109449098-109449157	0	A_51_P249889	AK084210	AK084210	3.99589	3.98057
14579	172	44	ref|NM_007825|ens|ENSMUST00000035625|gb|AK013034|gb|BC038810	mm|chr3:17972345-17972286	0	A_51_P461429	Cyp7b1	NM_007825	3.99589	3.97608
15680	185	40	gb|AK082188|gb|AK042646|riken|A730013G03|riken|C230021F18	mm|chr1:194660349-194660290	0	A_51_P127149	A730013G03Rik	AK082188	3.99599	3.97618
22452	265	12	gb|BC030323|ens|ENSMUST00000055842|gb|BC025879|tc|TC1598885	mm|chrX:131230509-131230568	0	A_51_P346641	Armcx4	BC030323	3.99602	3.97868
33201	391	51	ref|NM_009566|gb|AK141522|ens|ENSMUST00000033740|gb|U47104	mm|chrX:70669156-70669215	0	A_51_P254122	Zfp92	NM_009566	3.99605	3.97622
34381	405	41	ref|NM_027983|gb|BC029257|ens|ENSMUST00000018399|gb|AK009363	mm|chr11:99872637-99872578	0	A_51_P204350	Krt33a	NM_027983	3.99616	3.98069
15172	179	42	ref|NM_001099633|ens|ENSMUST00000017541|ens|ENSMUST00000080665|ref|XM_917040	mm|chr11:65819299-65819240	0	A_52_P188874	Dnahc9	NM_001099633	3.99627	3.97941
16652	196	77	gb|AK032387|riken|6430532D13|nap|NAP075089-1	mm|chr8:49954770-49954829	0	A_52_P939208	AK032387	AK032387	3.9963	3.97645
21775	257	15	ref|NM_008006|ens|ENSMUST00000038885|gb|AY027551|gb|AF065903	mm|chr3:37247934-37295153	0	A_51_P399845	Fgf2	NM_008006	3.99643	3.97666
33243	392	8	gb|AK051680|riken|D130064L05|tc|TC1619900	mm|chr18:71446398-71446339	0	A_51_P277306	AK051680	AK051680	3.99665	3.97684
17248	203	78	nap|NAP052236-1	mm|chr14:32516907-32516848	0	A_52_P218754	NAP052236-1	NAP052236-1	3.99668	3.97777
34883	411	33			1	RC4	RC4	RC4	3.9967	3.97687
16057	189	77	gb|AK048137|riken|C130036O09|tc|TC1643464	mm|chr10:88881739-88881680	0	A_52_P827279	AK048137	AK048137	3.99701	3.97716
20505	242	20	ref|NM_177469|gb|BC056493|gb|AB096262|gb|AK034188	mm|chr7:147063529-147063588	0	A_51_P493213	Gpr123	NM_177469	3.99708	3.97734
33454	394	49	ref|NM_010408|ens|ENSMUST00000006991|gb|AK014722|gb|AJ225123	mm|chr13:118765058-118765117	0	A_52_P311313	Hcn1	NM_010408	3.9971	3.97962
19320	228	25	gb|AK049674|riken|C530021M01|tc|TC1611130|nap|NAP077115-1	mm|chr12:110879940-110879999	0	A_52_P1035850	AK049674	AK049674	3.99711	3.9773
12049	142	64	gb|AK083976|riken|D130071D11|tc|TC1613327	mm|chr11:76871847-76871788	0	A_52_P940021	AK083976	AK083976	3.99711	3.97735
14071	166	46	ref|NM_177303|gb|AK080889|ens|ENSMUST00000049787|riken|B430119L13	mm|chr2:132694549-132694490	0	A_52_P460836	B430119L13Rik	NM_177303	3.9972	3.97744
21944	259	14	gb|AK029555|ens|ENSMUST00000040876|ref|XM_911194|ref|XM_994344	mm|chr12:107004925-107006761	0	A_52_P246703	Ak7	AK029555	3.99748	3.97767
30409	358	64	gb|AK050794|gb|AK052996|riken|D030020D22|riken|D930010B20	mm|chr9:85739759-85739818	0	A_52_P201920	Tpbg	AK050794	3.99753	3.97779
25565	301	65	gb|AK048441|riken|C130060M10|tc|TC1608463|nap|NAP084267-1	mm|chr14:103742971-103742912	0	A_52_P604484	Mycbp2	AK048441	3.99753	3.89798
34045	401	45	ref|NM_054056|ens|ENSMUST00000095313|ens|ENSMUST00000105277|gb|DQ363525	mm|chr10:107850735-107850794	0	A_52_P560889	Pawr	NM_054056	3.99788	3.97964
30065	354	60	ref|NM_026505|ens|ENSMUST00000025075|gb|AK011305|gb|AK164632	mm|chr18:3512455-3512514	0	A_51_P248819	Bambi	NM_026505	3.99791	3.94622
14156	167	46	gb|AK007169|ens|ENSMUST00000031863|riken|1700111E14|tc|TC1595265	mm|chr6:36924872-36933845	0	A_51_P389770	1700111E14Rik	AK007169	3.99797	3.97814
34527	407	17	gb|AK017723|riken|5730493B19|nap|NAP015934-001	mm|chr9:106641764-106641705	0	A_51_P332547	5730493B19Rik	AK017723	3.99798	3.97815
20139	237	79	gb|AK090094|riken|G430108A14|nap|NAP072445-1	mm|chr7:89981860-89981919	0	A_52_P1156864	LOC100038986	AK090094	3.99804	3.97818
17078	201	78	gb|AK014238|riken|3110067C02|nap|NAP091656-1	mm|chrX:146901964-146902023	0	A_52_P809948	3110067C02Rik	AK014238	3.99807	3.97821
23551	278	6	ens|ENSMUST00000059708|ens|ENSMUST00000114764|nap|NAP025209-001	mm|chr17:28781513-28779476	0	A_52_P1109396	ENSMUST00000059708	ENSMUST00000059708	3.9981	3.97829
11963	141	63	ref|NM_177175|gb|AK044627|ens|ENSMUST00000049655|gb|AK044217	mm|chr4:40422513-40422572	0	A_52_P605803	A930001M12Rik	NM_177175	3.99812	3.97861
20309	239	79	ref|NM_146449|gb|BC119359|ens|ENSMUST00000099602|tc|NP830865	mm|chr2:111848692-111848633	0	A_51_P366953	Olfr1310	NM_146449	3.99817	3.97901
14269	168	74	ref|NM_024271|gb|AY026045|ens|ENSMUST00000033906|gb|AK006019	mm|chr8:11656145-11655659	0	A_52_P306007	1700016D06Rik	NM_024271	3.99823	3.98173
20479	241	79	ref|NM_009928|ens|ENSMUST00000102917|ens|ENSMUST00000082303|ens|ENSMUST00000107731	mm|chr4:47325273-47325332	0	A_52_P170882	Col15a1	NM_009928	3.99836	3.9785
17843	210	78	ref|NM_172295|gb|AK029040|ens|ENSMUST00000061831|riken|4732483K20	mm|chr3:101617061-101617002	0	A_51_P460748	BC037703	NM_172295	3.99847	3.98241
14833	175	43	ref|NM_011388|gb|AY529655|ens|ENSMUST00000023835|gb|D87059	mm|chr8:5098508-5098449	0	A_52_P61102	Slc10a2	NM_011388	3.9985	3.98358
18389	217	29			-1	(-)3xSLv1	NegativeControl	NegativeControl	3.9986	3.97878
23636	279	6	gb|AK018390|riken|8430406P12	mm|chr13:17828676-17828617	0	A_52_P1122613	8430406P12Rik	AK018390	3.99867	3.97886
14240	168	45	gb|AK081508|gb|AK081135|riken|C130024J02|riken|B930091N16	mm|chr18:37283459-37283518	0	A_52_P349596	C130024J02Rik	AK081508	3.9987	3.98087
11964	141	64	ref|NM_147029|gb|BC119143|ens|ENSMUST00000058737|gb|BC119117	mm|chr2:87197722-87197781	0	A_51_P109357	Olfr1120	NM_147029	3.9987	3.97885
34967	412	32	ref|NM_029292|ens|ENSMUST00000108745|gb|AK005764|riken|1700008F21	mm|chr8:131609150-131656836	0	A_51_P293512	1700008F21Rik	NM_029292	3.99881	3.98014
12564	148	69	ref|NM_001081250|ens|ENSMUST00000081911|ens|ENSMUST00000108684|gb|AF336977	mm|chr11:67148210-67148269	0	A_51_P107673	Myh13	NM_001081250	3.99916	3.9793
34801	410	36	ref|NM_134069|gb|AK143896|ens|ENSMUST00000039721|ens|ENSMUST00000110423	mm|chr13:23951495-23951554	0	A_52_P554720	Slc17a3	NM_134069	3.99918	3.98162
34784	410	19	ref|NM_028679|gb|AK029057|ens|ENSMUST00000020448|gb|AF461763	mm|chr10:119580150-119580091	0	A_52_P644273	Irak3	NM_028679	3.99949	3.97965
14917	176	42	ref|XM_001471847|gb|BC026991|gb|BC026511|tc|TC1590799	unmapped	0	A_51_P102393	LOC100044226	XM_001471847	3.99951	3.97984
19574	231	24	ref|NM_145833|gb|BC068304|ens|ENSMUST00000051674|gb|AF521097	mm|chr4:133559586-133559527	0	A_52_P294305	Lin28	NM_145833	3.99952	3.98032
18473	218	28	ref|NM_172850|gb|AK029700|ens|ENSMUST00000045770|ens|ENSMUST00000112998	mm|chr1:94767434-94766885	0	A_51_P400957	Ankmy1	NM_172850	3.99958	3.97999
34957	412	22	gb|AK043142|riken|A730059L13|tc|TC1626195|nap|NAP082328-1	mm|chr6:36218737-36218678	0	A_52_P679586	9330158H04Rik	AK043142	3.99967	3.97983
33584	396	9	gb|AK082088|riken|C230004F18|tc|TC1590669|nap|NAP084472-1	mm|chrX:58428622-58428681	0	A_52_P350854	C230004F18Rik	AK082088	3.99977	3.98058
33926	400	11	ref|NM_020563|gb|CK616069|ens|ENSMUST00000080635|gb|BC115490	mm|chr7:32076598-32076539	0	A_51_P151211	Apbh	NM_020563	3.99989	3.9814
31172	367	62	ref|NM_011210|ref|NM_001111316|ens|ENSMUST00000027645|ens|ENSMUST00000112038	mm|chr1:139962750-139962691	0	A_52_P239834	Ptprc	NM_011210	3.99992	3.98007
18779	221	79	gb|AK021246|riken|C430039J01|tc|TC1630880	mm|chr7:123554117-123554058	0	A_52_P891100	C430039J01Rik	AK021246	4.00008	3.98079
29901	352	66	ref|NM_001033394|ens|ENSMUST00000097742|gb|AK158459|gb|AK035998	mm|chr4:155157570-155157511	0	A_52_P577329	A230069A22Rik	NM_001033394	4.0001	3.98493
19066	225	26		mm|chrX:158851084-158851031	0	A_52_P932392	A_52_P932392	A_52_P932392	4.00011	3.98028
23889	282	4	gb|AK089609|gb|AK172520|riken|F830004I10|riken|F830212D20	mm|chr6:146217309-146217250	0	A_52_P819966	AK089609	AK089609	4.00015	3.98356
35051	413	31	ref|NM_175191|gb|BC089509|ens|ENSMUST00000057783|gb|AK141569	mm|chr12:32392283-32392224	0	A_52_P315719	Gpr22	NM_175191	4.00016	3.98078
19658	232	23	gb|AK044508|riken|A930017K23|tc|TC1592129|nap|NAP116731-1	mm|chr6:25616268-25616209	0	A_52_P676782	Gpr37	AK044508	4.00035	3.98055
23297	275	7	ref|NM_019691|ref|NM_001113180|ens|ENSMUST00000027020|ens|ENSMUST00000063508	mm|chr9:4418434-4418375	0	A_52_P279527	Gria4	NM_019691	4.0004	3.98078
19947	235	57	nap|NAP065288-1	mm|chr16:25365276-25365335	0	A_52_P302893	NAP065288-1	NAP065288-1	4.00041	3.86305
15002	177	42	gb|AK053609|gb|AK087105|riken|E030027E08|riken|E130113P17	mm|chr12:52771390-52771331	0	A_52_P127012	AK053609	AK053609	4.00043	3.9806
31877	376	2	gb|AK082252|riken|C230028O13|tc|TC1642264	mm|chr9:116561888-116561829	0	A_51_P451864	AK082252	AK082252	4.00048	3.98704
32779	386	54	gb|U69136|tc|NP050187	mm|chr15:016785665-016785721	0	A_51_P461337	Cdh9	U69136	4.00057	3.98738
20335	240	20	ref|NM_146897|ens|ENSMUST00000099804|ref|XM_001471822|tc|NP646708	mm|chr2:88827574-88827515	0	A_51_P251617	Olfr1214	NM_146897	4.00081	3.98098
27527	324	72	ref|NM_007588|ref|NM_001042725|ens|ENSMUST00000075644|ens|ENSMUST00000115622	mm|chr6:3635999-3635940	0	A_52_P469789	Calcr	NM_007588	4.00083	3.98239
15717	185	77			-1	(-)3xSLv1	NegativeControl	NegativeControl	4.00095	3.98107
23466	277	6	ens|ENSMUST00000115080|gb|AK086603|riken|D930040F07|tc|TC1596933	mm|chr6:33530687-33530746	0	A_52_P644865	ENSMUST00000115080	ENSMUST00000115080	4.00133	3.9815
33371	393	51	gb|AK035522|riken|9530060O09	mm|chr10:84087421-84087480	0	A_52_P156083	AK035522	AK035522	4.00136	3.98626
34551	407	41	gb|AK076437|riken|4832424I19|tc|TC1594099|nap|NAP089047-1	mm|chr2:150435426-150435485	0	A_51_P349630	AK076437	AK076437	4.00149	3.98468
35132	414	27	ref|NM_011667|ens|ENSMUST00000091208|ens|ENSMUST00000096694|ens|ENSMUST00000115894	mm|chrY_random:43197311-43197370	0	A_51_P124808	Ube1y1	NM_011667	4.00164	3.98297
35134	414	29	gb|AK015955|riken|4930533K04|tc|NP742025|nap|NAP074546-1	mm|chr9:49376031-49376090	0	A_52_P27056	AK015955	AK015955	4.00194	3.98252
12717	150	52	gb|AK053100|gb|AK078080|riken|D930050A07|riken|6330438C02	mm|chr14:65811700-65811641	0	A_52_P502351	D930050A07Rik	AK053100	4.00203	3.98221
32357	381	57	gb|AK134499|ens|ENSMUST00000067087|gb|AK053903|gb|BC046522	mm|chr12:31578239-31578300	0	A_52_P139438	AK134499	AK134499	4.00208	3.98461
29817	351	67	nap|NAP061993-1	mm|chr4:100137631-100154261	0	A_52_P800301	NAP061993-1	NAP061993-1	4.00218	3.98795
22112	261	12	ref|NM_130904|gb|AK136586|ens|ENSMUST00000011445|ens|ENSMUST00000111028	mm|chr8:3872029-3871970	0	A_52_P401535	Cd209d	NM_130904	4.00237	3.98438
22196	262	11	gb|AK039972|riken|A430036P15|tc|TC1608996	mm|chr15:103308052-103308111	0	A_52_P1155656	AK039972	AK039972	4.00293	3.98309
33709	397	49	gb|AK003840|riken|1110020A10	mm|chr18:20242486-20242427	0	A_52_P1138643	1110020A10Rik	AK003840	4.00295	3.98612
12394	146	69			1	RC12	RC12	RC12	4.00299	3.9865
31169	367	59	ref|NM_175213|gb|AK043929|ens|ENSMUST00000057067|gb|AK166209	mm|chr9:81820789-81820848	0	A_52_P630276	4930486G11Rik	NM_175213	4.00315	3.96529
28927	341	27	ref|NM_001081957|ens|ENSMUST00000092836|gb|BC089618|gb|BC038870	mm|chr11:83518443-83519627	0	A_52_P700056	OTTMUSG00000000971	NM_001081957	4.00327	3.884
21435	253	15	ens|ENSMUST00000050758|gb|AF510860|nap|NAP114885-1	mm|chr3:93083694-93083753	0	A_52_P127877	Flg	ENSMUST00000050758	4.00333	3.98349
34803	410	38	gb|BC080769|tc|TC1629218|nap|NAP032133-1	mm|chrX:101537686-101537627	0	A_52_P468007	Abcb7	BC080769	4.00334	3.98353
19404	229	24	ref|NM_001081239|ens|ENSMUST00000094904|gb|AK086983|riken|E030017K20	mm|chr7:4194233-4194292	0	A_51_P364185	EG232801	NM_001081239	4.00339	3.98355
15255	180	40	gb|AK040353|riken|A430088G19|tc|TC1612598|nap|NAP080935-1	mm|chr19:30783597-30783538	0	A_52_P660707	Prkg1	AK040353	4.00346	3.98361
32103	378	58	gb|BC025881|ens|ENSMUST00000059428|gb|AK049058|riken|C230095O06	mm|chr5:52766574-52766515	0	A_52_P188593	Gm447	BC025881	4.0036	3.9849
30495	359	65	ref|NM_026429|gb|CK022514|ens|ENSMUST00000080766|gb|AK018805	mm|chr13:61002844-61002785	0	A_51_P130808	Tpbpb	NM_026429	4.00368	3.9863
12210	144	55	gb|AK052608|gb|AK086635|riken|D630004D15|riken|D930043D14	mm|chr5:99312427-99312486	0	A_52_P269143	D630004D15Rik	AK052608	4.00399	3.98412
18896	223	26			1	AT_P_5	AT_P_5	AT_P_5	4.00405	3.98421
27697	326	72	gb|BC023846|gb|AK004435|riken|1190001M18|tc|TC1627310	mm|chr11:82788351-82788292	0	A_51_P307076	1190001M18Rik	BC023846	4.00418	3.9843
27443	323	73			1	RC10	RC10	RC10	4.00423	3.98435
34954	412	19	ref|NM_010450|gb|BC052232|ens|ENSMUST00000048026|gb|AK133481	mm|chr6:52192166-52192107	0	A_51_P102911	Hoxa11	NM_010450	4.00424	3.98594
11795	139	65	ref|NM_029425|gb|AK076176|ens|ENSMUST00000106473|ens|ENSMUST00000039564	mm|chr3:117391731-117391790	0	A_52_P440964	4833424O15Rik	NM_029425	4.00425	3.98443
19884	234	79	gb|AK049401|riken|C430003N19|tc|TC1609105|nap|NAP077016-1	mm|chr16:10213968-10214027	0	A_52_P247233	Atf7ip2	AK049401	4.00425	3.98443
15340	181	40	gb|AK038724|riken|A230057E24|tc|TC1594331|tc|TC1711580	mm|chr7:116201111-116201052	0	A_52_P343881	Ric3	AK038724	4.00444	3.98459
16356	193	36	ref|NM_026087|ens|ENSMUST00000108487|ens|ENSMUST00000032520|gb|AK005565	mm|chr7:18652865-18654497	0	A_51_P356505	Ceacam12	NM_026087	4.0045	3.98588
23380	276	5	ref|NM_016854|gb|BC052769|ens|ENSMUST00000087321|gb|AK078735	mm|chr19:36806516-36806457	0	A_52_P30451	Ppp1r3c	NM_016854	4.00452	3.98468
13674	161	74	gb|AK034994|riken|9430071F12|tc|TC1606849|nap|NAP078582-1	mm|chr12:26920757-26920698	0	A_52_P979465	AK034994	AK034994	4.00452	3.98463
21688	256	13	ref|NM_146102|ens|ENSMUST00000086814|ens|ENSMUST00000111584|ens|ENSMUST00000111583	mm|chr19:56987017-56986958	0	A_51_P197596	Afap1l2	NM_146102	4.00464	3.98479
20564	242	79	gb|XM_485202|ref|XM_001481285|gb|AK047899|riken|C130020L13	mm|chr3:9284831-9284890	0	A_52_P325161	Zbtb10	XM_485202	4.00464	3.9868
14832	175	42	ref|NM_178793|ens|ENSMUST00000061103|gb|BC103803|gb|AK171792	mm|chr18:66216831-66216772	0	A_52_P39083	Ccbe1	NM_178793	4.00473	3.98781
28206	332	71	ref|NM_173385|gb|BC058167|ens|ENSMUST00000048762|gb|AK036473	mm|chr9:65128007-65128066	0	A_51_P241319	Cilp	NM_173385	4.00497	3.98686
23298	275	8	tc|TC1601283|nap|NAP020115-001	mm|chr12:75050180-75050121	0	A_52_P619359	TC1601283	TC1601283	4.00506	3.98245
20904	246	79	ref|NM_018779|gb|AK052374|ens|ENSMUST00000111839|ens|ENSMUST00000043259	mm|chr6:141447758-141447817	0	A_51_P109060	Pde3a	NM_018779	4.00535	3.98545
30105	355	15	gb|BU939569|ens|ENSMUST00000112537|ref|XM_001003169|ref|XM_989548	mm|chr6:124306493-124306434	0	A_52_P143332	1700013D24Rik	BU939569	4.00548	3.91875
34438	406	13	gb|AK080509|riken|A730063P13|nap|NAP089716-1	mm|chr8:94052888-94052829	0	A_52_P1044811	AK080509	AK080509	4.00563	3.98675
11709	138	64	gb|AK170843|gb|AK089275|gb|AK157360|gb|AK155852	mm|chr3:58956498-58956439	0	A_52_P415771	F630111L10Rik	AK170843	4.00576	3.98587
17964	212	29	gb|AK085120|riken|D430040C13	mm|chr5:72622991-72623050	0	A_52_P242425	Atp10d	AK085120	4.00576	3.98591
23878	281	78	ref|NM_009788|gb|AK005081|gb|AK078358|gb|M21531	mm|chr4:15832543-15832602	0	A_51_P335801	Calb1	NM_009788	4.00599	3.98616
32780	386	55			1	AT_W_5	AT_W_5	AT_W_5	4.00621	3.98684
33372	393	52	ens|ENSMUST00000109855|gb|AF294328|gb|AK134466|riken|6230403C11	mm|chr11:5484194-5484253	0	A_51_P478021	ENSMUST00000109855	ENSMUST00000109855	4.00622	3.99267
24472	288	77	gb|AK086417|riken|D930026N09|nap|NAP118911-1	mm|chr9:64764756-64764697	0	A_52_P892259	Dennd4a	AK086417	4.00647	3.98657
16525	195	35	gb|AK031343|riken|6030410A06|tc|TC1611212	mm|chr1:173071651-173071592	0	A_52_P875481	AK031343	AK031343	4.00671	3.98696
12378	146	53	gb|AK086234|riken|D930015F04	mm|chr4:77324947-77324888	0	A_52_P1164632	AK086234	AK086234	4.00707	3.9872
34721	409	41	ref|NM_007568|gb|AK076272|ens|ENSMUST00000115974|ens|ENSMUST00000116548	mm|chr5:91788090-91788031	0	A_51_P138429	Btc	NM_007568	4.00711	3.98724
33625	396	50	gb|AK086300|riken|D930019F20|tc|TC1626401	mm|chr16:96852243-96852184	0	A_51_P215380	AK086300	AK086300	4.00712	3.98724
32527	383	57	gb|AK050491|riken|C820004G02	mm|chr1:40297664-40297723	0	A_52_P835366	AK050491	AK050491	4.00715	3.98727
18641	220	26	gb|XM_621314|ens|ENSMUST00000068162|ref|XM_896350|ref|XM_001481272	mm|chr13:38289734-38289793	0	A_52_P242544	Dsp	XM_621314	4.00719	3.99075
21349	252	14	gb|AK089720|riken|F830010J23|tc|TC1602727	mm|chr1:44650231-44650290	0	A_52_P1116688	AK089720	AK089720	4.00727	3.9874
35304	416	29			1	AT_D_5	AT_D_5	AT_D_5	4.00732	3.98778
35300	416	25	ref|NM_011999|gb|AK049002|ens|ENSMUST00000032248|ens|ENSMUST00000041779	mm|chr6:123093620-123093679	0	A_52_P356106	Clec4a2	NM_011999	4.0074	3.98752
11704	138	59			-1	(-)3xSLv1	NegativeControl	NegativeControl	4.00747	3.98758
31681	373	61	gb|AK017530|riken|5730409E15|nap|NAP016389-001	mm|chr10:18232153-18232212	0	A_52_P397046	Nhsl1	AK017530	4.00752	3.98763
23972	283	2			1	AT_W_5	AT_W_5	AT_W_5	4.00753	3.98769
34010	401	10	gb|AK147258|riken|M5C1003G12|tc|TC1644222|nap|NAP034534-1	mm|chr6:122687832-122687773	0	A_52_P371514	Slc2a3	AK147258	4.00761	3.98774
11882	140	67	gb|AK081811|riken|C130078N14|tc|TC1603986|nap|NAP084316-1	mm|chr2:104511829-104511770	0	A_52_P691780	C130078N14	AK081811	4.00766	3.98776
16101	190	36	gb|AK076906|riken|4930547H19|nap|NAP089145-1	mm|chr5:101339201-101339142	0	A_52_P763764	AK076906	AK076906	4.00769	3.98782
24048	283	78	gb|AK005731|riken|1700007K13	unmapped	0	A_51_P169289	1700007K13Rik	AK005731	4.00781	3.98792
27104	319	74	ens|ENSMUST00000112634|ens|ENSMUST00000112635|ens|ENSMUST00000112636|gb|AK047871	mm|chr2:54970144-54970203	0	A_52_P161780	ENSMUST00000112634	ENSMUST00000112634	4.00788	3.98963
20672	244	17			-1	(-)3xSLv1	NegativeControl	NegativeControl	4.00809	3.98822
34266	404	11	gb|AK089864|riken|F830034F18|tc|TC1593213|nap|NAP072832-1	mm|chr8:114465618-114465677	0	A_52_P521475	AK089864	AK089864	4.00819	3.9906
22533	266	8	gb|BC089006|gb|BC032255|nap|NAP121752-001|nap|NAP111022-1	mm|chr2:91114323-91114264	0	A_52_P288860	1110051M20Rik	BC089006	4.00838	3.99058
25491	300	76	gb|BY715160|gb|AK015610|riken|4930482G09|tc|TC1601525	mm|chr3:152814906-152814847	0	A_51_P240977	4930482G09Rik	BY715160	4.00855	3.98864
24141	285	1	gb|AK018435|riken|8430422M09|tc|TC1746547|nap|NAP011717-001	mm|chr16:43939425-43939484	0	A_51_P301621	2610015P09Rik	AK018435	4.00867	3.98975
18265	215	75	gb|BY707323|gb|AK007232|riken|1700121L16|tc|TC1643575	mm|chrX:102037466-102037525	0	A_51_P305752	1700121L16Rik	BY707323	4.00873	3.94431
34780	410	15	gb|AK161360|gb|AK015367|riken|4930442P19|riken|4930466L15	mm|chr5:35734145-35734086	0	A_51_P503691	4930442P19Rik	AK161360	4.00874	3.98886
15678	185	38	ref|NM_010791|ens|ENSMUST00000057054|ens|ENSMUST00000107175|gb|Z15103	mm|chr11:101738837-101738797	0	A_51_P463536	Meox1	NM_010791	4.00874	3.99248
17202	203	32	ref|NM_009785|gb|AJ010949|ens|ENSMUST00000022567|tc|TC1585796	mm|chr14:29718458-29718399	0	A_51_P502437	Cacna2d3	NM_009785	4.00895	3.9923
22702	268	7	ref|NM_029297|ens|ENSMUST00000078170|gb|AK005789|riken|1700009A04	mm|chr8:119038854-119039627	0	A_51_P227970	Dynlrb2	NM_029297	4.00897	3.98911
11620	137	60	ref|NM_146646|ens|ENSMUST00000090709|ens|ENSMUST00000105210|gb|BC152954	mm|chr2:87623510-87623569	0	A_52_P171458	Olfr152	NM_146646	4.00908	3.98966
11537	136	62	gb|AK053049|riken|D930033P16|tc|NP723804	mm|chr12:80584828-80584887	0	A_52_P715251	AK053049	AK053049	4.00939	3.98949
21856	258	11	ref|NM_144852|gb|AK043772|ens|ENSMUST00000116648|ens|ENSMUST00000063544	mm|chr16:17573491-17573432	0	A_52_P311597	Slc7a4	NM_144852	4.00967	3.99374
15037	177	77	gb|AK078089|riken|6330439O11|tc|TC1584254	mm|chr2:57900286-57900226	0	A_51_P202980	Ermn	AK078089	4.00974	3.98982
18895	223	25	gb|AK042830|riken|A730028G06|tc|TC1658440	mm|chr3:157697711-157697652	0	A_51_P226447	AK042830	AK042830	4.0098	3.99146
17794	210	29	gb|AK048029|gb|AK038438|gb|AK043162|gb|AK082028	mm|chr7:69075946-69075887	0	A_52_P652778	A330076H08Rik	AK048029	4.00981	3.98998
35386	417	26	gb|AK051746|riken|D130071G01	mm|chr2:112233480-112233539	0	A_52_P234185	D2Ertd127e	AK051746	4.00986	3.99155
15254	180	39	gb|AK029607|ens|ENSMUST00000070980|gb|AK161407|riken|4930412O05	mm|chr7:138281747-138281688	0	A_51_P172947	4933402N03Rik	AK029607	4.00988	3.99419
22956	271	6	gb|AK019932|gb|AK033902|riken|9330112L18|riken|5330434N09	mm|chr1:64785750-64785809	0	A_52_P464659	AK019932	AK019932	4.00991	3.99005
34469	406	44	gb|AK046186|riken|B230348D21|tc|TC1604401|nap|NAP012992-001	mm|chr7:130619934-130619875	0	A_52_P207150	AK046186	AK046186	4.00996	3.99009
16270	192	35	gb|AK035823|riken|9630008E23|tc|TC1626262|nap|NAP002115-003	mm|chr17:12467934-12467875	0	A_52_P684889	Map3k4	AK035823	4.00996	3.99008
21010	248	15	ens|ENSMUST00000033963|ref|XM_897495|ref|XM_920589|gb|AK016128	mm|chr8:50456468-50548591	0	A_51_P166131	ENSMUST00000033963	ENSMUST00000033963	4.01005	3.99117
14746	174	41	gb|AK081747|riken|C130073H09	mm|chr11:28290009-28289950	0	A_51_P408091	AK081747	AK081747	4.01017	3.99068
34132	402	47	ref|NM_010252|gb|AK034332|ens|ENSMUST00000031119|gb|AK049956	mm|chr5:71143240-71143181	0	A_51_P396883	Gabrg1	NM_010252	4.0103	3.99216
35390	417	30	gb|AK047497|riken|B930079E06|tc|TC1610057|nap|NAP118341-1	mm|chr2:153018493-153018552	0	A_52_P172509	Tm9sf4	AK047497	4.01031	3.99042
26340	310	75	ref|NM_033373|gb|BC003472|ens|ENSMUST00000006969|gb|AK036901	mm|chr11:99339452-99339393	0	A_51_P287198	Krt23	NM_033373	4.01049	3.99057
28885	340	70	gb|AK050779|riken|D030019C09|tc|TC1622463	mm|chr18:67968309-67968368	0	A_52_P947796	AK050779	AK050779	4.01057	3.99335
35210	415	20	gb|AK047533|riken|B930085F22|tc|TC1608016	mm|chr10:101837714-101837773	0	A_52_P19551	Mgat4c	AK047533	4.01083	3.99094
35308	416	33	ref|NM_027564|gb|AK014840|ens|ENSMUST00000031852|riken|4921507P07	mm|chr6:50523614-50523555	0	A_51_P153513	4921507P07Rik	NM_027564	4.01089	3.99582
34217	403	47	gb|AK054510|riken|E330034B14|tc|TC1623597|nap|NAP088876-1	mm|chr5:76357698-76357639	0	A_52_P478193	Kdr	AK054510	4.01108	3.99118
14611	172	76	ref|NM_010492|ens|ENSMUST00000038403|ens|ENSMUST00000115520|gb|AB303567	mm|chr6:8606387-8603659	0	A_52_P409760	Ica1	NM_010492	4.01113	3.99405
11883	140	68			1	ETG07_105829	ETG07_105829	ETG07_105829	4.01114	3.9915
33119	390	54	ref|NM_001101479|gb|AK084600|riken|D330020J19|tc|TC1599122	mm|chr3:46246814-46246755	0	A_52_P404638	Pabpc4l	NM_001101479	4.01129	3.99138
11798	139	68			1	RC11	RC11	RC11	4.01146	3.99158
30531	360	16	gb|BY715423|ens|ENSMUST00000031274|gb|AK015871|riken|4930522N08	mm|chr5:100112678-100112723	0	A_51_P201680	4930522N08Rik	BY715423	4.01163	3.91767
34779	410	14	gb|AK015479|riken|4930456K20|nap|NAP074223-1	mm|chr10:126130896-126130955	0	A_52_P690579	4930456K20Rik	AK015479	4.01166	3.99177
28292	333	72	ref|NM_010777|ref|NM_001025256|ref|NM_001025259|ref|NM_001025258	mm|chr18:82742266-82744570	0	A_52_P329451	Mbp	NM_010777	4.0117	3.99715
21348	252	13	gb|AK043329|riken|A730085K21|tc|TC1594113	mm|chrX:97379038-97379097	0	A_51_P148587	AK043329	AK043329	4.01172	3.99184
17963	212	28	gb|AK045887|riken|B230317N08	mm|chr10:89150287-89150346	0	A_52_P185643	1500026H17Rik	AK045887	4.0118	3.99191
22448	265	8	gb|BB221134|gb|AK080115|riken|A530064G06|tc|TC1621373	mm|chr5:72933148-72933089	0	A_52_P931800	BB221134	BB221134	4.01188	3.99213
33626	396	51	ref|NM_145831|gb|AK140337|ens|ENSMUST00000053068|gb|AF539811	mm|chr19:25753414-25753473	0	A_51_P146970	Dmrt2	NM_145831	4.01193	3.99243
22532	266	7	ref|NM_146246|ens|ENSMUST00000100480|ens|ENSMUST00000058229|gb|AJ491325	mm|chr14:64649368-64649427	0	A_52_P528240	Rp1l1	NM_146246	4.01216	3.99228
18950	223	80	ref|NM_001039557|ens|ENSMUST00000099137|gb|AK089157|gb|AK029507	mm|chr2:157090894-157090835	0	A_52_P263962	4922505G16Rik	NM_001039557	4.01219	3.99533
22617	267	7	ref|NM_181579|ens|ENSMUST00000039887|gb|AK036922|gb|AF408412	mm|chrX:109752038-109752017	0	A_51_P186232	Pof1b	NM_181579	4.01237	3.99249
33667	397	7	gb|AK034069|riken|9330153H24|gb|BB078454|tc|TC1615346	mm|chr11:42344720-42344779	0	A_52_P260709	Gabrb2	AK034069	4.01242	3.99253
28546	336	71	gb|AK018995|riken|1700127I11|nap|NAP091998-1	mm|chr12:103958253-103958194	0	A_52_P107639	Moap1	AK018995	4.01247	3.99254
34436	406	11	gb|AK044324|riken|A930007K04|tc|TC1608556|nap|NAP116703-1	mm|chr4:44160595-44160536	0	A_52_P469767	Rnf38	AK044324	4.01252	3.99262
35295	416	20	gb|AF218265	mm|chr16:32782396-32782451	0	A_51_P392277	Muc4	AF218265	4.01257	3.99267
11627	137	67	gb|AK048793|riken|C230070I11|tc|TC1593513	mm|chr12:4031678-4031619	0	A_52_P1148341	AK048793	AK048793	4.0127	3.99277
24742	292	7	gb|AK051481|riken|D130052A14	mm|chr13:89026616-89026675	0	A_52_P529229	AK051481	AK051481	4.01275	3.96199
16143	190	78	ref|NM_177213|ens|ENSMUST00000076272|gb|AY243471|tc|NP955560	mm|chr7:127540519-127540578	0	A_52_P146062	Abca15	NM_177213	4.01281	3.99288
19233	227	23	ref|NM_177052|ens|ENSMUST00000095247|ens|ENSMUST00000024798|gb|AB001434	mm|chr17:49814611-49814670	0	A_51_P299730	Kif6	NM_177052	4.01292	3.99303
13675	161	75	gb|AK086554|riken|D930036L11|tc|TC1608533	mm|chrX:92851952-92851893	0	A_52_P1108518	AK129302	AK086554	4.01301	3.99307
35393	417	33	gb|AK080684|riken|A830095C13|tc|TC1619646|nap|NAP089726-1	mm|chr10:101475604-101475663	0	A_52_P988617	AK080684	AK080684	4.01311	3.9932
23963	282	78	ref|NM_011661|gb|M24560|gb|D84001|tc|TC1588329	mm|chr7:94576324-94576265	0	A_51_P102311	Tyr	NM_011661	4.01313	3.99322
25407	299	77	gb|BY730955|gb|AK021357|riken|D730050B12|tc|TC1631708	mm|chr13:72948244-72948185	0	A_51_P295635	D730050B12Rik	BY730955	4.0132	3.99347
35469	418	24	gb|AK049846|ens|ENSMUST00000027422|riken|C630003C14|tc|TC1584524	mm|chr1:84902857-84902798	0	A_51_P204329	Slc16a14	AK049846	4.01333	3.99341
13138	155	48	ens|ENSMUST00000107415|gb|D10920|gb|AK028635|riken|4732420O09	mm|chr4:62799976-62800035	0	A_51_P122762	ENSMUST00000107415	ENSMUST00000107415	4.01355	3.99365
19994	236	19	ref|NM_028836|ens|ENSMUST00000061937|ens|ENSMUST00000029840|gb|AK008791	mm|chr3:146128660-146128719	0	A_51_P255082	Ctbs	NM_028836	4.01359	3.99369
14492	171	42	ref|NM_009877|ref|NM_001040654|ens|ENSMUST00000107131|ens|ENSMUST00000030237	mm|chr4:88920604-88920545	0	A_51_P144813	Cdkn2a	NM_009877	4.01371	3.99381
21855	258	10	gb|AK047202|gb|AK020676|riken|9630010P11|riken|B930035G22	mm|chr7:38103183-38103124	0	A_52_P612337	Zfp536	AK047202	4.01372	3.99383
12046	142	61	gb|AK035162|riken|9430095B17|tc|TC1605763|nap|NAP078653-1	mm|chr19:42161349-42161290	0	A_51_P386149	BC023055	AK035162	4.01384	3.9854
21500	253	80	ref|NM_008734|ens|ENSMUST00000042378|gb|AF010130|tc|TC1589611	mm|chr14:39183725-39183666	0	A_51_P177071	Nrg3	NM_008734	4.01397	3.99654
11786	139	56	ens|ENSMUST00000055830|ref|XM_001479136|gb|AK015669|gb|AK047213	mm|chr1:172145624-172145683	0	A_52_P681625	ENSMUST00000055830	ENSMUST00000055830	4.01411	3.99732
17116	202	31	ref|NM_010573|ens|ENSMUST00000077337|gb|AF165984|gb|BC148652	mm|chr13:72097348-72097289	0	A_51_P149868	Irx1	NM_010573	4.01422	3.99623
15122	178	77	nap|NAP063206-1	mm|chr9:19680820-19681047	0	A_52_P514800	NAP063206-1	NAP063206-1	4.01427	3.99584
11533	136	58	ref|NM_010311|ens|ENSMUST00000037813|gb|AF056972|gb|AY974585	mm|chr10:74477789-74477848	0	A_52_P307761	Gnaz	NM_010311	4.01428	3.99435
23208	274	3	gb|AK045593|riken|B230214B21	mm|chr2:121809633-121809692	0	A_52_P770750	AK045593	AK045593	4.01435	3.99447
34807	410	42	ref|NM_033525|ref|NM_001029836|ens|ENSMUST00000093971|ens|ENSMUST00000042729	mm|chr3:132546778-132546719	0	A_52_P598895	Npnt	NM_033525	4.01445	3.99454
12482	147	72	ref|NM_025524|gb|AK009410|ens|ENSMUST00000092700|gb|BC120760	mm|chr11:99411758-99411699	0	A_51_P340481	Krtap3-3	NM_025524	4.01466	3.99472
21009	248	14	gb|AK089510|riken|F730042I04|nap|NAP072507-1	mm|chr7:107663465-107663524	0	A_51_P109699	AK089510	AK089510	4.01467	3.99584
31174	367	64	ref|NM_053149|gb|AK171906|ens|ENSMUST00000107764|ens|ENSMUST00000071096	mm|chr4:46416917-46416858	0	A_52_P311276	Hemgn	NM_053149	4.01474	3.99737
35208	415	18	ref|NM_177167|ens|ENSMUST00000055438|gb|AK122434|tc|TC1758827	mm|chr11:87040547-87040488	0	A_52_P607683	Ppm1e	NM_177167	4.01479	3.99995
21094	249	14	ref|NM_026189|ens|ENSMUST00000040677|gb|AK173239|gb|AK019086	mm|chr9:25411155-25411214	0	A_51_P317191	Eepd1	NM_026189	4.01503	3.99513
20248	239	18	gb|AK030587|riken|5330435F21|nap|NAP075410-1	mm|chr4:55525953-55525894	0	A_51_P261235	AK030587	AK030587	4.01525	3.99535
17201	203	31	gb|AK039608|ref|XM_489125|ref|XM_919508|gb|AK039954	mm|chr6:8440206-8440147	0	A_52_P467519	A430035B10Rik	AK039608	4.01527	3.99536
11713	138	68	ref|NM_175008|gb|AK076810|gb|BC096580|riken|4930474N05	mm|chr14:36909940-36909999	0	A_51_P132491	4930474N05Rik	NM_175008	4.01536	3.99607
16693	197	33	gb|AK084471|riken|D330004E12|tc|TC1624585	mm|chr18:25209263-25209322	0	A_52_P1132389	AK084471	AK084471	4.01536	3.99546
16185	191	35	gb|AF217545|gb|AK014219|riken|3110055B08|tc|TC1599296	mm|chr6:30758766-30758822	0	A_52_P383754	Copg2as2	AF217545	4.01539	3.99548
25152	296	77	ref|NM_001025610|ref|NM_027836|gb|AK079888|ens|ENSMUST00000067532	mm|chr19:11396801-11396026	0	A_51_P277216	Ms4a7	NM_001025610	4.01552	3.99595
30545	360	30	gb|AK034854|gb|AK087718|riken|9430048F07|riken|E330010K09	mm|chr13:3482018-3482077	0	A_52_P457123	2810429I04Rik	AK034854	4.01559	3.89217
25577	301	77	gb|AK029749|riken|4930526J02|nap|NAP124359-1	mm|chr18:37593749-37593690	0	A_51_P213737	AK029749	AK029749	4.01568	3.99573
20332	240	17	nap|NAP054178-1	mm|chr11:62703934-62703993	0	A_52_P406580	NAP054178-1	NAP054178-1	4.01575	3.99718
14324	169	44	gb|AK044498|riken|A930017A10|nap|NAP088797-1	mm|chr13:18213599-18213540	0	A_52_P723367	AK044498	AK044498	4.01604	3.98923
12376	146	51	ref|NM_011839|gb|AK144373|gb|BC046628|gb|BC058730	mm|chr3:86350340-86350281	0	A_51_P327206	Mab21l2	NM_011839	4.01617	4.00017
22944	270	79	ref|NM_008526|ref|NM_030599|gb|BC055379|ens|ENSMUST00000032472	mm|chr6:128764613-128764554	0	A_51_P107591	Klrb1b	NM_008526	4.01619	3.99624
18978	224	23			1	ETG10_13482	ETG10_13482	ETG10_13482	4.01624	3.99634
34625	408	30	gb|AK047690|riken|C030011F20|gb|BB355978|tc|TC1614647	mm|chr1:66432427-66432486	0	A_52_P1179775	Mtap2	AK047690	4.01628	3.97317
35293	416	18	ref|NM_198659|gb|AK046955|ens|ENSMUST00000062306|riken|B930007M17	mm|chr3:139372601-139372660	0	A_52_P160453	B930007M17Rik	NM_198659	4.01629	3.99636
16269	192	34	ref|NM_001081328|gb|AK019528|riken|4833446K15|tc|TC1584506	mm|chr18:59570503-59570562	0	A_51_P265778	Chsy3	NM_001081328	4.01647	3.99656
15761	186	36			1	ETG09_205211	ETG09_205211	ETG09_205211	4.01648	4.00124
32769	386	44	gb|AK015353|riken|4930441L02|nap|NAP124349-1	mm|chr9:106545189-106545248	0	A_51_P414219	Grm2	AK015353	4.01663	3.94799
13560	160	45	ref|NM_001039545|ens|ENSMUST00000018640|ens|ENSMUST00000018641|gb|BC008538	mm|chr11:67006311-67006475	0	A_51_P395652	Myh2	NM_001039545	4.01674	3.99858
23189	273	69	ref|NM_011582|gb|AF102887|ens|ENSMUST00000022213|tc|TC1580565	mm|chr13:93521624-93521565	0	A_52_P401504	Thbs4	NM_011582	4.01685	3.90254
11364	134	59	gb|AK051785|riken|D130080F22	mm|chr18:58216168-58216109	0	A_52_P368227	AK051785	AK051785	4.01708	3.99722
33120	390	55	gb|AK004424|riken|1110069O07|tc|TC1620470|tc|TC1746295	mm|chr11:3978928-3978987	0	A_52_P962414	1110069O07Rik	AK004424	4.01712	3.99725
23038	272	3	gb|BC016092|gb|AY914560|tc|TC1586582	mm|chr14:52762500-52762559	0	A_52_P578974	Rpgrip1	BC016092	4.01724	3.99734
33036	389	56	ref|NM_008154|gb|D21062|ens|ENSMUST00000052090|ens|ENSMUST00000105911	mm|chr4:132765915-132765856	0	A_51_P451159	Gpr3	NM_008154	4.01726	3.99732
35144	414	39			1	AT_L_M	AT_L_M	AT_L_M	4.01728	4.00226
29903	352	68	gb|AK083098|riken|C630012D20|nap|NAP077159-1	mm|chr3:80089608-80089549	0	A_52_P971745	AK083098	AK083098	4.01729	3.99751
34692	409	12	gb|BC018264|tc|TC1640585	mm|chr6:41800850-41800909	0	A_52_P686334	Pip	BC018264	4.01751	3.99763
23123	273	3	gb|AK049386|riken|C430002N11|tc|TC1624397|nap|NAP077045-1	mm|chr9:96673995-96674054	0	A_52_P239470	C430002N11Rik	AK049386	4.01752	3.99763
15846	187	36	gb|AK032939|riken|6720477G16|tc|TC1630180	mm|chr13:55376911-55376970	0	A_52_P1195676	AK032939	AK032939	4.01754	3.99762
33580	396	5	ref|NM_009385|gb|BC057607|ens|ENSMUST00000001536|gb|AK136362	mm|chr12:57633178-57633119	0	A_52_P216427	Nkx2-1	NM_009385	4.01756	3.99765
18416	217	56	ref|NM_026139|gb|AK172960|ens|ENSMUST00000035559|ens|ENSMUST00000113193	mm|chrX:131338745-131338686	0	A_51_P356512	Armcx2	NM_026139	4.01757	3.87775
20670	244	15	ref|NM_008092|gb|AB075549|ens|ENSMUST00000067417|gb|AK134639	mm|chr14:63818206-63818147	0	A_52_P4201	Gata4	NM_008092	4.01758	3.99767
19147	226	22	gb|AK081137|riken|B930091O06|tc|TC1616102|nap|NAP118352-1	mm|chr6:18317007-18316948	0	A_52_P355004	Cttnbp2	AK081137	4.01771	3.9978
20395	240	80	gb|AK039980|riken|A430039D01|tc|TC1614539	mm|chrX:48548308-48548249	0	A_52_P1140232	AK039980	AK039980	4.01774	3.99792
19375	228	80	gb|AK122428|gb|AK045544|gb|BC054380|riken|B230209L12	mm|chr4:42956204-42956263	0	A_52_P70500	N28178	AK122428	4.01804	4.00001
35643	420	28	ref|NM_001044698|ref|NM_001044697|ens|ENSMUST00000077686|ens|ENSMUST00000116378	mm|chr11:50712230-50712185	0	A_52_P134899	Zfp2	NM_001044698	4.0181	4.00348
22023	260	8	gb|AK032347|riken|6430524C05|gb|CK336286|tc|TC1582158	mm|chrX:48246096-48246037	0	A_52_P435009	Frmd7	AK032347	4.01813	3.99823
23879	281	79	ref|NM_026588|gb|AK020701|gb|AK009770|gb|BC023414	mm|chr16:62822208-62822267	0	A_52_P182690	Stx19	NM_026588	4.01829	3.99929
35640	420	25	gb|AK082250|riken|C230028N04|nap|NAP084654-1	mm|chr6:37047455-37047396	0	A_52_P1036640	AK082250	AK082250	4.01829	4.00178
27359	322	74	ref|NM_007586|ens|ENSMUST00000003754|gb|X73985|gb|BC017646	mm|chr8:112669583-112667073	0	A_51_P311436	Calb2	NM_007586	4.01832	3.99857
20735	244	80	ref|NM_178666|gb|AK169558|ens|ENSMUST00000105516|ens|ENSMUST00000060409	mm|chr10:28502071-28502130	0	A_52_P641716	E430004N04Rik	NM_178666	4.01834	3.99838
35644	420	29	ref|NM_001040611|ref|NM_130877|gb|AB091827|gb|BC094558	mm|chr6:4709867-4709926	0	A_52_P377723	Peg10	NM_001040611	4.01852	3.99859
35061	413	41	gb|AK034976|riken|9430069F12|nap|NAP124568-1	mm|chr2:105791801-105791742	0	A_52_P963368	AK034976	AK034976	4.01853	3.9986
22350	263	80			1	AT_D_5	AT_D_5	AT_D_5	4.01856	4.00234
12312	145	72	ref|NM_133218|gb|AF292939|gb|BB497593|tc|TC1611753	mm|chr3:9427111-9427052	0	A_51_P399853	Zfp704	NM_133218	4.0186	3.99921
15930	188	35	ref|NM_017468|gb|U82698|ens|ENSMUST00000031222|gb|BC115848	mm|chr5:88933575-88933634	0	A_51_P373488	Enam	NM_017468	4.01872	3.99879
18047	213	27	gb|XM_357051|ref|XM_908720|ens|ENSMUST00000067600|nap|NAP026570-1	mm|chr19:11377097-11377038	0	A_52_P518902	Ms4a14	XM_357051	4.01881	3.99889
22277	263	7	ref|NM_001033347|ens|ENSMUST00000040216|ens|ENSMUST00000089726|gb|AK052518	mm|chr2:103988109-103988050	0	A_51_P519040	D430041D05Rik	NM_001033347	4.01886	3.99963
35563	419	33	ref|NM_009267|ens|ENSMUST00000037685|gb|M33974|gb|AK006124	mm|chrUn_random:2676646-2676587	0	A_52_P245277	Spt1	NM_009267	4.01887	4.00455
30990	365	50	ref|NM_008459|ref|NM_010651|gb|AF110492|gb|U49866	mm|chr6:130229385-130229326	0	A_52_P99110	Klra10	NM_008459	4.01914	3.92166
20078	237	18	ref|NM_027828|gb|BC085288|ens|ENSMUST00000041133|gb|AK018545	mm|chr12:31763739-31763798	0	A_51_P394764	9030611O19Rik	NM_027828	4.01919	4.00134
22446	265	6	gb|AK015554|riken|4930471M09|tc|TC1600499|nap|NAP074227-1	mm|chr6:91380671-91380612	0	A_52_P276546	4930471M09Rik	AK015554	4.0193	3.99938
20534	242	49	gb|AK007002|riken|1700085B03|tc|TC1636157|tc|TC1704810	mm|chr5:127737337-127737278	0	A_52_P359652	1700085B03Rik	AK007002	4.01955	3.86417
35638	420	23	ref|NM_177348|gb|AY190044|ens|ENSMUST00000056014|gb|BC104376	mm|chr4:88525685-88525626	0	A_52_P323797	Ifne1	NM_177348	4.01957	4.00185
35206	415	16	ref|NM_008491|ens|ENSMUST00000050785|ens|ENSMUST00000091086|gb|S82469	mm|chr2:32241281-32241037	0	A_51_P510156	Lcn2	NM_008491	4.01962	4.00023
17420	205	80	gb|AB086166|tc|TC1591299	mm|chr13:81716845-81716786	0	A_52_P404500	Gpr98	AB086166	4.01963	3.99966
14101	166	76	gb|AK015414|riken|4930448D08|nap|NAP074154-1	mm|chr18:70131391-70131450	0	A_52_P850805	4930448D08Rik	AK015414	4.01969	4.00133
30865	364	10	nap|NAP071276-1	mm|chr11:87247408-87256468	0	A_52_P571175	NAP071276-1	NAP071276-1	4.01978	3.94257
18695	220	80	ref|NM_010863|ens|ENSMUST00000114541|ens|ENSMUST00000114537|ens|ENSMUST00000046390	mm|chr1:51854294-51854235	0	A_52_P361673	Myo1b	NM_010863	4.01981	3.99985
12397	146	72	gb|AK052140|riken|D230050G13	mm|chr8:105248629-105248570	0	A_52_P411294	AK052140	AK052140	4.01983	3.99987
11885	140	70			1	RC2	RC2	RC2	4.02003	4.00007
21262	251	12	gb|AK014074|gb|BC056963|riken|3110023G01|tc|NP1220391	mm|chr18:77216017-77215958	0	A_51_P423354	Katnal2	AK014074	4.02003	4.00176
35397	417	37	ref|NM_008002|gb|BC048229|ens|ENSMUST00000022246|gb|AK141633	mm|chr13:119580365-119580424	0	A_52_P42269	Fgf10	NM_008002	4.02003	4.00036
34349	405	9			1	ETG08_142674	ETG08_142674	ETG08_142674	4.0201	4.00016
14491	171	41	gb|AK017920|riken|5830411K02|tc|TC1600872|nap|NAP074858-1	mm|chr5:108118091-108118150	0	A_51_P317980	5830411K02Rik	AK017920	4.02027	4.00033
11195	132	60	ref|NM_175692|gb|AK053395|ens|ENSMUST00000109488|gb|AK147324	mm|chr2:158210379-158210438	0	A_51_P111655	A930034L06Rik	NM_175692	4.02034	4.00156
19485	230	20	ref|NM_177901|gb|AK132946|ens|ENSMUST00000093342|gb|BC120779	mm|chr8:90106504-90109941	0	A_51_P376741	4933402J07Rik	NM_177901	4.02034	4.00041
18397	217	37	ref|NM_029444|ens|ENSMUST00000044000|ens|ENSMUST00000110489|gb|AY576418	mm|chr12:74016442-74016383	0	A_52_P523399	Six6os1	NM_029444	4.02038	3.93861
21415	252	80	ref|NM_173016|gb|BC056927|ens|ENSMUST00000049509|gb|AK122527	mm|chr8:116897771-116897830	0	A_52_P577533	AI427515	NM_173016	4.02042	4.00105
18525	218	80	gb|AK029558|riken|4921530F17|tc|TC1622433|nap|NAP088611-1	mm|chrY_random:49294631-49294690	0	A_52_P1172234	AK029558	AK029558	4.02044	4.00047
14357	169	77	ref|NM_028085|gb|AK008229|ens|ENSMUST00000033201|riken|2010013E14	mm|chr7:127326703-127326762	0	A_51_P318618	Anks4b	NM_028085	4.02051	4.00058
15038	177	78	gb|AK037802|riken|A130050L12|tc|TC1624028|nap|NAP079741-1	mm|chr5:69961603-69961544	0	A_52_P739119	Guf1	AK037802	4.02085	4.00088
23454	276	79	gb|AK012899|riken|2810043G22|ens|ENSMUST00000099185|tc|TC1660967	mm|chr3:23703462-23703403	0	A_52_P681557	Naaladl2	AK012899	4.02088	4.00091
13983	165	43	gb|BC100466|ens|ENSMUST00000115114|ref|XM_976675|ref|XM_986882	mm|chrX:36700056-36700115	0	A_52_P1003430	1700085A12Rik	BC100466	4.02099	4.0014
12037	142	52	gb|AK005911|riken|1700012H17|tc|TC1712691|nap|NAP090549-1	mm|chr4:6035099-6035158	0	A_52_P638502	1700012H17Rik	AK005911	4.02107	4.00176
35729	421	29	gb|AK037667|riken|A130035I15|tc|TC1659847	mm|chr7:107889800-107889859	0	A_51_P493961	AK037667	AK037667	4.02123	4.00128
21684	256	9	ref|NM_175017|ens|ENSMUST00000068968|gb|AK030235|riken|4933427D06	mm|chr6:89059902-89059961	0	A_52_P471513	4933427D06Rik	NM_175017	4.02134	4.00141
20500	242	15	ref|NM_147033|gb|BC127999|ens|ENSMUST00000054629|nap|NAP110800-1	mm|chr7:114218113-114218172	0	A_51_P487964	Olfr714	NM_147033	4.02138	4.00145
12460	147	50	gb|AK037713|riken|A130040F20|tc|TC1638417	mm|chr13:77976374-77976433	0	A_52_P185797	1110033M05Rik	AK037713	4.02142	4.00147
27784	327	74	gb|AK051216|riken|D130017M04|tc|TC1623645	mm|chr9:75724699-75724758	0	A_52_P947707	AK051216	AK051216	4.02156	4.00159
21853	258	8	ref|NM_181277|gb|AY221110|ens|ENSMUST00000110217|ens|ENSMUST00000110221	mm|chr15:55176432-55176491	0	A_51_P141467	Col14a1	NM_181277	4.0217	4.00178
11287	133	67	ref|NM_134082|gb|BE952330|ens|ENSMUST00000026635|gb|AK034903	mm|chr14:121682820-121682879	0	A_52_P330395	Farp1	NM_134082	4.02183	4.00186
30073	354	68	ref|NM_009972|gb|AK164754|ens|ENSMUST00000082370|gb|AK085756	mm|chr5:88121826-88121767	0	A_51_P446395	Csn2	NM_009972	4.02186	4.00189
35377	417	17	gb|AK053673|riken|E130119P07|tc|TC1607620|nap|NAP077564-1	mm|chr19:22933866-22933925	0	A_52_P97229	Trpm3	AK053673	4.02221	4.00225
22107	261	7	gb|AK045766|riken|B230310F20|nap|NAP083073-1	mm|chr15:75468635-75468576	0	A_52_P891461	AK045766	AK045766	4.02222	4.00229
20669	244	14	gb|AK040829|riken|A530028G21|nap|NAP124674-1	mm|chr14:67351911-67351852	0	A_52_P394850	AK040829	AK040829	4.02227	4.00233
33459	394	54	gb|AK007305|riken|1700128A07|nap|NAP092020-1	mm|chr14:106823292-106823233	0	A_52_P963008	1700128A07Rik	AK007305	4.02239	4.00243
23624	278	79	gb|AK083277|riken|C630032P22|tc|TC1594656|nap|NAP077208-1	mm|chr9:41039636-41039695	0	A_52_P883993	AK083277	AK083277	4.02242	4.00514
17080	201	80	gb|AK084066|riken|D130082J02|tc|TC1590019|nap|NAP124906-1	mm|chr14:71059726-71059785	0	A_52_P508944	Xpo7	AK084066	4.02251	4.00384
11115	131	65	ref|NM_198251|gb|BC116424|ens|ENSMUST00000063548|ens|ENSMUST00000115354	mm|chr6:23599829-23599770	0	A_52_P7419	Rnf133	NM_198251	4.02254	4.01148
35731	421	31	ref|NM_022416|gb|BC056396|ens|ENSMUST00000094836|gb|AK082468	mm|chr5:37838372-37838313	0	A_52_P341598	Stk32b	NM_022416	4.02258	4.00262
22276	263	6	ref|NM_010243|ens|ENSMUST00000084770|gb|AK085273|gb|AK163871	mm|chr4:25543823-25543764	0	A_52_P22474	Fut9	NM_010243	4.0226	4.00268
17284	204	29	ref|NM_009778|ens|ENSMUST00000024988|gb|M35659|gb|K02782	mm|chr17:57364695-57364538	0	A_52_P133594	C3	NM_009778	4.02266	4.00877
33206	391	56			1	RC12	RC12	RC12	4.0228	4.00284
11278	133	58	gb|BC043140|gb|BC059061|tc|TC1589672	mm|chr13:11863599-11863540	0	A_52_P10205	Ryr2	BC043140	4.02282	4.00285
29395	346	70	gb|AK077115|gb|AK006678|riken|1700041M19|riken|4933407G11	mm|chr16:77007706-77007647	0	A_52_P119007	1700041M19Rik	AK077115	4.02295	4.00298
[truncated: 7,550 more rows]

## Sheet: Expressed Proteases
FeatureNum	Row	Col	accessions	chr_coord	ControlType	ProbeName	GeneName	SystematicName	gProcessedSignal	gProcessedSigError
29109	343	39	ref|NM_027918|ens|ENSMUST00000035163|gb|BC021390|gb|AK005035	mm|chr9:103152917-103152860	0	A_51_P249274	1300017J02Rik	NM_027918	108.94	11.6137
31545	372	10	ens|ENSMUST00000063785|ref|XM_001003265|ref|XM_914932|gb|AK005740	mm|chr14:64716400-64716459	0	A_52_P563526	1700007N14Rik	ENSMUST00000063785	27.2378	4.85489	*this sheet has duplicate probes!
29066	342	81	ref|NM_026317|gb|AK006028|ens|ENSMUST00000031967|gb|AK029780	mm|chr6:40464912-40464853	0	A_51_P114966	1700016G05Rik	NM_026317	250.471	25.4132
2277	27	67	ref|NM_148940|gb|AB162857|ens|ENSMUST00000011392|ens|ENSMUST00000098345	mm|chr9:110718941-110719000	0	A_52_P181672	1700036D21Rik	NM_148940	11.7131	4.62116
16477	194	72	ref|NM_028550|gb|BC061035|ens|ENSMUST00000031935|gb|AK006951	mm|chr6:40879486-40878667	0	A_51_P469510	1700074P13Rik	NM_028550	19.1962	4.91844
24775	292	40	ref|NM_029831|gb|BY707400|ens|ENSMUST00000078897|gb|AK007298	mm|chr7:51201131-51201190	0	A_52_P592346	1700127D06Rik	NM_029831	10.8106	4.02191
32360	381	60	ref|NM_023707|ref|NM_001102660|gb|AK007406|ens|ENSMUST00000076638	mm|chr6:40916804-40917412	0	A_51_P502075	1810009J06Rik	NM_023707	51.048	6.56614
16896	199	66	gb|AK152714|gb|AK081953|gb|AK150366|gb|AK150546	mm|chr2:126717525-126717466	0	A_52_P336159	2010106G01Rik	AK152714	159.412	16.4569
32590	384	35	ref|NM_023220|ens|ENSMUST00000110397|ens|ENSMUST00000028844|gb|AB041547	mm|chr2:126738379-126733858	0	A_51_P504237	2010106G01Rik	NM_023220	681.311	68.2528
23560	278	15	gb|AK081953|gb|BC026578|gb|AK080421|riken|A730009O13	mm|chr2:126719116-126719057	0	A_52_P636894	2010106G01Rik	AK081953	1553.72	155.426
17355	205	15	gb|AK152714|gb|AK150366|gb|AK150546|gb|BC016267	mm|chr2:126716564-126716505	0	A_51_P326051	2010106G01Rik	AK152714	1795.96	179.646
30676	361	76	gb|AK008397|riken|2010111I01|tc|TC1615609|nap|NAP097278-001	mm|chr13:63316750-63316809	0	A_51_P266138	2010111I01Rik	AK008397	43.2827	6.04975
31022	365	82	ref|NM_028079|gb|AK141931|ens|ENSMUST00000091560|gb|BC048855	mm|chr13:63400842-63400901	0	A_52_P589169	2010111I01Rik	NM_028079	755.372	75.6643
39289	463	19	ens|ENSMUST00000021911|gb|AK167772|gb|AK009034|gb|BC042715	mm|chr13:63403319-63403378	0	A_52_P431859	2010111I01Rik	ENSMUST00000021911	3268.14	326.843
52	1	52	ref|NM_023333|ens|ENSMUST00000031931|gb|AK007773|gb|BC061093	mm|chr6:40984317-40984258	0	A_51_P414661	2210010C04Rik	NM_023333	16.3037	4.98158
17068	201	68	ref|NM_023333|ens|ENSMUST00000031931|gb|AK007773|gb|AK007775	mm|chr6:40981609-40981550	0	A_52_P448060	2210010C04Rik	NM_023333	24.204	4.66155
1094	13	74	ref|NM_197999|ens|ENSMUST00000043183|gb|AK146261|gb|BC024548	mm|chr8:107492279-107492338	0	A_52_P267824	2210023G05Rik	NM_197999	107.706	11.7855
6482	77	22	ref|NM_133722|ens|ENSMUST00000038277|gb|AK008906|gb|BC018511	mm|chr7:91258111-91258052	0	A_51_P293059	2210412D01Rik	NM_133722	5170.57	517.078
29414	347	4	ref|NM_175195|gb|AK165324|ens|ENSMUST00000035597|gb|AK046804	mm|chr10:80331326-80331385	0	A_51_P407690	3110056O03Rik	NM_175195	16653.5	1665.35
35105	413	85	gb|XM_988298|ens|ENSMUST00000025358|ref|XM_911283|gb|BC113158	mm|chr18:47040361-47040916	0	A_51_P374981	4833403I15Rik	XM_988298	13.8636	4.67224
30986	365	46	ref|NM_053264|gb|AK015380|riken|4930444G20|tc|TC1599152	mm|chr10:21786223-21786164	0	A_51_P200087	4930444G20Rik	NM_053264	81.7167	9.17414
13989	165	49	ref|NM_178098|gb|AY146988|ens|ENSMUST00000091569|gb|BC061218	mm|chr13:60946603-60946544	0	A_52_P218440	4930486L24Rik	NM_178098	103.663	11.315
39623	467	13	ref|NM_178098|gb|AY146988|ens|ENSMUST00000091569|gb|AK145933	mm|chr13:60944319-60944260	0	A_51_P276479	4930486L24Rik	NM_178098	255.608	25.9341
28279	333	59	ref|NM_029170|ens|ENSMUST00000062544|ens|ENSMUST00000033688|gb|AK015842	mm|chrX:100451327-100451268	0	A_51_P233532	4930519F16Rik	NM_029170	8.28771	4.00693
10064	119	34	gb|AK039711|riken|A330093C04|tc|TC1593803|nap|NAP080635-1	mm|chrX:100427569-100427510	0	A_52_P282532	4930519F16Rik	AK039711	43.777	6.14744
34572	407	62	ref|NM_001009545|gb|AK076580|ens|ENSMUST00000063317|gb|AK029742	mm|chr12:114729640-114729699	0	A_51_P234233	4930523C11Rik	NM_001009545	102.09	11.0677
25726	303	56	gb|AK016501|riken|4931432M23|tc|TC1661121|nap|NAP024165-001	mm|chr8:98083052-98082993	0	A_51_P209704	4931432M23Rik	AK016501	79.4663	8.93942
44296	522	11	ref|NM_027644|ens|ENSMUST00000024926|gb|AK016509|gb|AB049453	mm|chr17:23974047-23973988	0	A_51_P363303	4931440B09Rik	NM_027644	71.5988	8.59133
25766	304	11	gb|AK016601|riken|4933401F05|tc|TC1672899|nap|NAP013226-001	mm|chr14:64694333-64694274	0	A_51_P235977	4933401F05Rik	AK016601	9.9278	4.08645
17930	211	80	ref|NM_199019|ens|ENSMUST00000107000|gb|AK077122|riken|4933407P14	mm|chr11:104049474-104049532	0	A_51_P114533	4933407P14Rik	NM_199019	10.6845	4.22401
36308	428	13	ref|NM_146096|ens|ENSMUST00000052556|gb|BC146432|gb|BC091733	mm|chr19:21755526-21758635	0	A_52_P286391	5730446C15Rik	NM_146096	382.279	38.4567
3462	41	62	gb|AK017641|riken|5730446C15|tc|TC1755273|nap|NAP073060-1	mm|chr19:21728445-21728504	0	A_52_P102022	5730446C15Rik	AK017641	724.31	72.5729
32863	387	53	ref|NM_146096|ens|ENSMUST00000052556|gb|AK050879|gb|AK152807	mm|chr19:21759606-21759665	0	A_51_P494541	5730446C15Rik	NM_146096	3326.26	332.652
27789	327	79	ref|NM_177162|gb|AK036981|riken|9930032O22|nap|NAP021800-001	mm|chr5:86914999-86914940	0	A_51_P151133	9930032O22Rik	NM_177162	36.074	5.97815
7306	86	81	ref|NM_023383|ens|ENSMUST00000029325|gb|AK008244|gb|BC019999	mm|chr3:59843885-59843944	0	A_51_P394115	Aadac	NM_023383	7.65749	4.34792
2978	36	3	ref|NM_178772|gb|AK128968|ens|ENSMUST00000046515|gb|BC082569	mm|chr3:27143709-27143768	0	A_51_P369862	Aadacl1	NM_178772	13910.3	1391.04
2108	25	68	ref|NM_172511|gb|AK052670|riken|D630018L06|tc|TC1580255	mm|chr16:45730742-45730683	0	A_52_P259530	Abhd10	NM_172511	35.8989	5.78192
3358	40	43	ref|NM_172511|gb|AK051923|ens|ENSMUST00000036411|ens|ENSMUST00000066983	mm|chr16:45732034-45731975	0	A_52_P100199	Abhd10	NM_172511	1874.86	187.543
11904	141	4	ref|NM_145215|gb|AF412033|ens|ENSMUST00000046999|gb|AK004244	mm|chr5:135487765-135487824	0	A_52_P560620	Abhd11	NM_145215	2775.91	277.627
24905	293	85	ref|NM_024465|ens|ENSMUST00000056149|gb|AK178612|gb|AK185693	mm|chr2:150660062-150658865	0	A_51_P299309	Abhd12	NM_024465	1804.77	180.528
31033	366	8	ref|NM_001081119|ens|ENSMUST00000048216|gb|AK216098|gb|AK044407	mm|chr8:9989022-9989081	0	A_51_P397003	Abhd13	NM_001081119	248.408	25.1681
8659	102	74	ref|NM_001081119|ens|ENSMUST00000048216|gb|AK040929|gb|AK032495	mm|chr8:9991464-9991523	0	A_52_P665817	Abhd13	NM_001081119	259.402	26.2947
19120	225	80	ref|NM_001081119|ens|ENSMUST00000048216|gb|BC043690|gb|AK004375	mm|chr8:9988626-9988685	0	A_52_P292428	Abhd13	NM_001081119	1097.95	109.873
10009	118	64	ref|NM_145919|ref|NM_001110271|ref|NM_001110272|ens|ENSMUST00000048685	mm|chr9:106346520-106346461	0	A_52_P426503	Abhd14a	NM_145919	471.034	47.2897
25145	296	70	ref|NM_029631|ens|ENSMUST00000048527|gb|AK007469|gb|BC019410	mm|chr9:106354986-106355045	0	A_51_P270083	Abhd14b	NM_029631	1173.86	117.457
5258	62	73	ref|NM_134076|ens|ENSMUST00000041197|gb|AK049366|gb|AK161853	mm|chr14:54888753-54888812	0	A_51_P406020	Abhd4	NM_134076	26898.9	2689.89
26874	317	14	ref|NM_026179|ens|ENSMUST00000035128|gb|AK007421|gb|AK152717	mm|chr9:122277200-122277259	0	A_52_P273821	Abhd5	NM_026179	550.034	55.153
45004	530	39	ref|NM_026179|gb|AK004873|gb|AK050377|gb|AK019488	mm|chr9:122289983-122290042	0	A_51_P407165	Abhd5	NM_026179	619.424	62.1358
40618	478	73	ref|NM_025341|gb|AK090076|ens|ENSMUST00000026313|gb|AK211932	mm|chr14:8882329-8882388	0	A_52_P496497	Abhd6	NM_025341	15.4172	4.91894
26765	315	75	gb|AK037669|riken|A130035M07|nap|NAP079669-1	mm|chr8:73983482-73983423	0	A_52_P671534	Abhd8	AK037669	100.291	10.8751
42816	504	61	ref|NM_022419|ens|ENSMUST00000008094|gb|AK155503|gb|AK080618	mm|chr8:73981092-73981033	0	A_51_P368543	Abhd8	NM_022419	3138.57	313.895
35126	414	21	ref|NM_009598|gb|M55333|gb|BC040404|gb|BC110362	mm|chr11:105847371-105849357	0	A_52_P72297	Ace	NM_009598	13.821	4.49306
3136	37	76	ref|NM_009598|ref|NM_207624|gb|AK154632|ens|ENSMUST00000001963	mm|chr11:105850398-105850457	0	A_52_P68028	Ace	NM_009598	159.962	16.6656
36159	426	34	ref|NM_001101453|nap|NAP015600-001	mm|chr11:105859618-105859677	0	A_52_P124500	Ace3	NM_001101453	14.3888	4.31945
11591	137	31	ref|NM_009599|gb|BC046327|ens|ENSMUST00000085934|ens|ENSMUST00000024099	mm|chr5:137735378-137735437	0	A_51_P117627	Ache	NM_009599	62.0547	7.55609
42493	500	78	ref|NM_013455|gb|AK006695|ens|ENSMUST00000023295|gb|BC103579	mm|chr15:89404729-89404788	0	A_51_P269273	Acr	NM_013455	133.992	14.3703
9713	115	23	ref|NM_025371|gb|BC005631|ens|ENSMUST00000024031|gb|AK003703	mm|chr9:106337438-106337298	0	A_51_P166288	Acy1	NM_025371	522.886	52.4856
1621	20	6	gb|AF011379	mm|chr9:70625964-70626022	0	A_51_P406115	Adam10	AF011379	170.622	17.8522
12437	147	27	ref|NM_009613|ref|NM_001110778|ens|ENSMUST00000068150|gb|AB009676	mm|chr11:102640288-102640347	0	A_51_P130773	Adam11	NM_009613	53.7844	6.88288
8176	97	16	ref|NM_001110778|ref|NM_009613|ens|ENSMUST00000068150|gb|BC054536	mm|chr11:102641033-102641092	0	A_51_P419666	Adam11	NM_001110778	210.127	21.5286
[truncated: 826 more rows]
